# Supplementary material for: Sequencing of a QTL-rich region of the Theobroma cacao genome using pooled BACs and the identification of trait specific candidate genes
Source: BMC Genomics. 2011 Jul 27;12:379. doi: 10.1186/1471-2164-12-379 (PMC3154204; doi:10.1186/1471-2164-12-379)
Supplement: Additional file 1 — Assembly Statistics for Various Assembly Mixes. Detailed assembly statistics for all CABOG assemblies. [file 1471-2164-12-379-S1.XLS]

## Sheet: Additional_Table_S1
Additional Table S1. Assembly Statistics for Various Assembly Mixes.
CABOG QC Parameter	35L-20PP	0L-5PP	0L-10PP	0L-15PP	0L-20PP	5L-0PP	5L-5PP	5L-10PP	5L-15PP	5L-20PP	10L-0PP	10L-5PP	10L-10PP	10L-15PP	10L-20PP	15L-0PP	15L-5PP	15L-10PP	15L-15PP	15L-20PP	20L-0PP	20L-5PP	20L-10PP	20L-15PP	20L-20PP	35L-0PP	10PP_10NM	15PP_15NM	20PP_20NM
TotalScaffolds	16	57	23	17	13	29	57	25	15	15	41	42	19	18	13	57	34	16	15	12	70	30	15	14	17	174	20	19	23
TotalContigsInScaffolds	42	784	415	266	215	29	658	381	253	203	41	565	283	164	132	57	451	244	148	121	70	347	191	129	113	174	131	109	87
MeanContigsPerScaffold	2.62	13.75	18.04	15.65	16.54	1	11.54	15.24	16.87	13.53	1	13.45	14.89	9.11	10.15	1	13.26	15.25	9.87	10.08	1	11.57	12.73	9.21	6.65	1	6.55	5.74	3.78
MinContigsPerScaffold	1	1	1	1	1	1	1	1	1	1	1	1	1	1	1	1	1	1	1	1	1	1	1	1	1	1	1	1	1
MaxContigsPerScaffold	8	62	102	58	44	1	60	97	59	37	1	61	91	43	37	1	60	89	42	37	1	55	63	36	37	1	41	51	34
TotalBasesInScaffolds	2924113	2019125	2692365	2788354	2851219	631622	2089794	2692492	2802972	2849420	1033618	2361898	2806384	2863590	2910997	1485809	2485704	2808389	2874510	2902421	1812591	2575472	2823204	2879437	2912631	2911931	2902896	2921227	2941741
MeanBasesInScaffolds	182757	35423	117059	164021	219325	21780	36663	107700	186865	189961	25210	56236	147704	159088	223923	26067	73109	175524	191634	241868	25894	85849	188214	205674	171331	16735	145145	153749	127902
MinBasesInScaffolds	254	1007	1108	2172	315	2259	1007	1108	306	428	2260	1007	1003	199	428	1085	1007	1117	306	479	1081	1007	1117	306	152	1003	412	486	467
MaxBasesInScaffolds	917045	341517	719073	879045	886626	104027	337080	872093	883069	888727	104705	432942	893286	903093	907385	121346	692415	891384	905613	912720	130956	528412	900303	911203	913538	131048	886367	901014	910684
N25ScaffoldBases	917045	180267	719073	879045	886626	53217	155805	872093	883069	888727	57030	392123	893286	903093	907385	75131	692415	891384	905613	912720	67362	441147	900303	911203	913538	82934	886367	901014	910684
N50ScaffoldBases	890800	108755	666782	708997	787413	41508	111425	488126	419013	786255	46646	151528	874698	884934	791807	48767	281785	876681	887048	887924	44812	392121	883370	887294	889075	41341	778146	888114	892192
N75ScaffoldBases	793595	56294	371533	407975	392134	17249	54810	286470	413563	386236	19432	97734	696050	731387	698974	20655	142876	744399	728395	790735	22594	281786	746415	739597	629486	18011	282501	792415	790602
ScaffoldAt1000000	890800	108755	666782	708997	787413		111425	488126	501375	786255	6385	177774	874698	884934	791807	29325	344971	876681	887048	887924	41508	392121	883370	887294	889075	58709	778146	888114	892192
ScaffoldAt2000000	793595	2720	371533	414730	428257		8676	286470	413563	423692		54810	696050	731387	698974		111515	744399	728395	790735		194750	746415	739597	629486	19857	415202	792415	790602
TotalSpanOfScaffolds	2924912	2202583	2727433	2830983	2872004	631622	2238115	2724614	2839385	2869754	1033618	2482292	2827820	2881146	2914204	1485809	2580619	2829231	2888681	2907814	1812591	2645170	2843790	2891493	2918783	2911931	2916702	2930174	2946537
MeanSpanOfScaffolds	182807	38642	118584	166528	220923	21780	39265	108985	189292	191317	25210	59102	148833	160064	224170	26067	75901	176827	192579	242318	25894	88172	189586	206535	171693	16735	145835	154220	128110
MinScaffoldSpan	254	1007	1108	2355	315	2259	1007	1108	306	428	2260	1007	1003	199	428	1085	1007	1117	306	479	1081	1007	1117	306	152	1003	412	486	467
MaxScaffoldSpan	917234	355819	721006	880978	888153	104027	353596	876051	884062	889112	104705	444138	894593	906201	907214	121346	697320	893701	908226	913899	130956	534454	902693	911884	914616	131048	887885	907071	911945
IntraScaffoldGaps	26	727	392	249	202	0	601	356	238	188	0	523	264	146	119	0	417	228	133	109	0	317	176	115	96	0	111	90	64
2KbScaffolds	8	44	17	17	11	29	45	19	13	13	41	34	15	14	11	54	28	13	13	9	66	25	12	12	10	139	12	11	13
2KbScaffoldSpan	2921030	2185012	2719172	2830983	2870629	631622	2221551	2716353	2838770	2868266	1033618	2471501	2822155	2880022	2912716	1482340	2572456	2824569	2888066	2905777	1807711	2638018	2839128	2890533	2915471	2862612	2907014	2919535	2934867
MeanSequenceGapLength	31	252	89	171	103	0	247	90	153	108	0	230	81	120	27	0	228	91	107	49	0	220	117	105	64	0	124	99	75
[Top5Scaffolds	contigs,size,span,avgContig,avgGap,EUID]	contigs,size,span,avgContig,avgGap,EUID]	contigs,size,span,avgContig,avgGap,EUID]	contigs,size,span,avgContig,avgGap,EUID]	contigs,size,span,avgContig,avgGap,EUID]	contigs,size,span,avgContig,avgGap,EUID]	contigs,size,span,avgContig,avgGap,EUID]	contigs,size,span,avgContig,avgGap,EUID]	contigs,size,span,avgContig,avgGap,EUID]	contigs,size,span,avgContig,avgGap,EUID]	contigs,size,span,avgContig,avgGap,EUID]	contigs,size,span,avgContig,avgGap,EUID]	contigs,size,span,avgContig,avgGap,EUID]	contigs,size,span,avgContig,avgGap,EUID]	contigs,size,span,avgContig,avgGap,EUID]	contigs,size,span,avgContig,avgGap,EUID]	contigs,size,span,avgContig,avgGap,EUID]	contigs,size,span,avgContig,avgGap,EUID]	contigs,size,span,avgContig,avgGap,EUID]	contigs,size,span,avgContig,avgGap,EUID]	contigs,size,span,avgContig,avgGap,EUID]	contigs,size,span,avgContig,avgGap,EUID]	contigs,size,span,avgContig,avgGap,EUID]	contigs,size,span,avgContig,avgGap,EUID]	contigs,size,span,avgContig,avgGap,EUID]	contigs,size,span,avgContig,avgGap,EUID]	contigs,size,span,avgContig,avgGap,EUID]	contigs,size,span,avgContig,avgGap,EUID]	contigs,size,span,avgContig,avgGap,EUID]
0	7,917045,917234,131006,32,7180000011012	62,341517,355819,5508,234,7180000005958	74,719073,721006,9717,26,7180000004628	50,879045,880978,17581,39,7180000006032	32,886626,888153,27707,49,7180000006957	1,104027,104027,104027,0,7180000000164	51,337080,353596,6609,330,7180000005591	83,872093,876051,10507,48,7180000004921	35,883069,884062,25231,29,7180000007221	24,888727,889112,37030,17,7180000008588	1,104705,104705,104705,0,7180000000204	45,432942,444138,9621,254,7180000004535	91,893286,894593,9816,15,7180000004436	43,903093,906201,21002,74,7180000006869	30,907385,907214,30246,-6,7180000008312	1,121346,121346,121346,0,7180000000350	33,692415,697320,20982,153,7180000004104	89,891384,893701,10016,26,7180000004574	42,905613,908226,21562,64,7180000007308	32,912720,913899,28522,38,7180000009256	1,130956,130956,130956,0,7180000000434	27,528412,534454,19571,232,7180000003576	63,900303,902693,14291,39,7180000004609	31,911203,911884,29394,23,7180000007185	23,913538,914616,39719,49,7180000009584	1,131048,131048,131048,0,7180000001155	11,886367,887885,80579,152,7180000007766	51,901014,907071,17667,121,7180000014056	34,910684,911945,26785,38,7180000019473
1	8,890800,891063,111350,38,7180000011011	58,180267,184403,3108,73,7180000005954	90,666782,672188,7409,61,7180000004629	37,708997,711317,19162,64,7180000006033	30,787413,788169,26247,26,7180000006954	1,53340,53340,53340,0,7180000000187	15,177782,177872,11852,6,7180000005588	49,488126,489655,9962,32,7180000004924	29,501375,502205,17289,30,7180000007222	32,786255,786750,24570,16,7180000008587	1,75134,75134,75134,0,7180000000217	13,392123,395941,30163,318,7180000004516	74,874698,877293,11820,36,7180000004425	31,884934,885503,28546,19,7180000006875	24,791807,791681,32992,-5,7180000008313	1,104705,104705,104705,0,7180000000330	10,344971,346185,34497,135,7180000004117	66,876681,878300,13283,25,7180000004578	29,887048,887547,30588,18,7180000007313	20,887924,888488,44396,30,7180000009253	1,104088,104088,104088,0,7180000000457	9,441147,441224,49016,10,7180000003568	45,883370,884527,19630,26,7180000004606	23,887294,887622,38578,15,7180000007182	17,889075,889642,52299,35,7180000009583	1,130190,130190,130190,0,7180000001162	16,778146,778437,48634,19,7180000007768	11,888114,888686,80738,57,7180000014057	9,892192,892084,99132,-14,7180000019475
2	7,793595,793647,113371,9,7180000011013	60,137655,152229,2294,247,7180000005926	102,391461,396431,3838,49,7180000004627	58,414730,433097,7151,322,7180000006024	44,428257,431629,9733,78,7180000006956	1,53217,53217,53217,0,7180000000166	32,155805,162308,4869,210,7180000005572	97,392127,396203,4043,42,7180000004922	50,419013,419330,8380,6,7180000007217	37,423692,427234,11451,98,7180000008579	1,58709,58709,58709,0,7180000000218	15,177774,177861,11852,6,7180000004534	44,696050,695764,15819,-7,7180000004435	22,731387,733157,33245,84,7180000006876	22,698974,699485,31772,24,7180000008308	1,83514,83514,83514,0,7180000000354	55,281785,293002,5123,208,7180000004106	22,744399,745387,33836,47,7180000004586	13,728395,728282,56030,-9,7180000007315	17,790735,791039,46514,19,7180000009257	1,83514,83514,83514,0,7180000000443	13,392121,395933,30163,318,7180000003560	20,746415,748730,37321,122,7180000004608	11,739597,739894,67236,30,7180000007184	16,629486,630833,39343,90,7180000009585	1,117840,117840,117840,0,7180000001151	17,415202,414928,24424,-17,7180000007769	18,792415,792139,44023,-16,7180000014059	15,790602,790901,52707,21,7180000019476
3	4,115967,116342,28992,125,7180000011009	52,133452,145318,2566,233,7180000005911	54,371533,372741,6880,23,7180000004622	49,407975,409208,8326,26,7180000006025	29,392134,398040,13522,211,7180000006953	1,49904,49904,49904,0,7180000000185	30,151528,155286,5051,130,7180000005586	33,286470,286327,8681,-4,7180000004903	59,413563,432011,7010,318,7180000007216	28,386236,391115,13794,181,7180000008582	1,57030,57030,57030,0,7180000000225	32,155147,162194,4848,227,7180000004520	9,106044,106247,11783,25,7180000004432	5,107038,106958,21408,-20,7180000006871	4,195944,195884,48986,-20,7180000008307	1,75131,75131,75131,0,7180000000352	11,240013,242629,21819,262,7180000004124	8,76681,76541,9585,-20,7180000004581	6,113226,113664,18871,88,7180000007314	5,114092,114957,22818,216,7180000009255	1,75131,75131,75131,0,7180000000439	19,299428,303527,15759,228,7180000003577	7,76917,76797,10988,-20,7180000004603	6,113226,113670,18871,89,7180000007183	2,167865,167952,83932,87,7180000009581	1,105228,105228,105228,0,7180000001196	7,282501,282454,40357,-8,7180000007765	3,115666,116152,38555,243,7180000014054	2,117021,117001,58510,-20,7180000019470
4	1,103901,103901,103901,0,7180000011010	58,127192,141880,2193,258,7180000005955	14,199597,199857,14257,20,7180000004618	5,115073,114993,23015,-20,7180000006027	5,116028,116517,23206,122,7180000006952	1,48767,48767,48767,0,7180000000165	60,141790,153537,2363,199,7180000005562	50,273328,274707,5467,28,7180000004914	19,285164,286533,15009,76,7180000007210	5,115359,115847,23072,122,7180000008585	1,54675,54675,54675,0,7180000000234	30,151528,155276,5051,129,7180000004530	7,76915,76795,10988,-20,7180000004433	3,103751,103711,34584,-20,7180000006873	5,114092,114725,22818,158,7180000008311	1,58709,58709,58709,0,7180000000353	3,187488,188649,62496,580,7180000004118	6,75704,75961,12617,51,7180000004584	3,103751,103711,34584,-20,7180000007311	3,102914,102996,34305,41,7180000009254	1,67362,67362,67362,0,7180000000465	55,281786,293129,5123,210,7180000003553	5,59991,60265,11998,68,7180000004602	3,103751,103711,34584,-20,7180000007180	5,114092,114734,22818,160,7180000009582	1,104432,104432,104432,0,7180000001170	41,197453,207562,4816,253,7180000007757	2,103734,103714,51867,-20,7180000014058	1,103956,103956,103956,0,7180000019474
total	27,2821308,2822187,104493,40	290,920083,979649,3173,209	334,2348446,2362223,7031,42	199,2525820,2549593,12693,123	140,2610458,2622508,18646,89	5,309255,309255,61851,0	188,963985,1002599,5128,211	312,2312144,2322943,7411,35	192,2502184,2524141,13032,117	126,2600269,2610058,20637,81	5,350253,350253,70051,0	135,1309514,1335410,9700,199	225,2646993,2650692,11764,17	104,2730203,2735530,26252,54	85,2708202,2708989,31861,10	5,443405,443405,88681,0	112,1746672,1767785,15595,197	191,2664849,2669890,13952,27	93,2738033,2741430,29441,39	77,2808385,2811379,36473,42	5,461051,461051,92210,0	123,1942894,1968267,15796,215	140,2666996,2673012,19050,45	74,2755071,2756781,37231,25	63,2714056,2717777,43080,64	5,588738,588738,117748,0	92,2559669,2571266,27822,133	85,2800943,2807762,32952,85	61,2814455,2815887,46139,26
[Contigs]
TotalContigsInScaffolds	42	784	415	266	215	29	658	381	253	203	41	565	283	164	132	57	451	244	148	121	70	347	191	129	113	174	131	109	87
TotalBasesInScaffolds	2924113	2019125	2692365	2788354	2851219	631622	2089794	2692492	2802972	2849420	1033618	2361898	2806384	2863590	2910997	1485809	2485704	2808389	2874510	2902421	1812591	2575472	2823204	2879437	2912631	2911931	2902896	2921227	2941741
TotalVarRecords	32686	3761	11592	19081	26307	321	4816	12511	19763	27073	636	5627	13497	20990	28149	964	6503	14500	22039	29035	1345	7210	15369	22793	29819	2588	25031	36413	45540
MeanContigLength	69622	2575	6488	10483	13261	21780	3176	7067	11079	14037	25210	4180	9917	17461	22053	26067	5512	11510	19422	23987	25894	7422	14781	22321	25775	16735	22160	26800	33813
MinContigLength	254	131	187	122	157	2259	132	78	129	157	2260	132	78	132	307	1085	132	78	151	467	1081	132	78	151	139	1003	266	264	415
MaxContigLength	522447	26334	65980	133265	132921	104027	143643	143652	143648	127907	104705	376198	381581	267276	352890	121346	226477	381579	406878	352886	130956	376196	381575	406872	398093	131048	160261	160276	238261
N25ContigBases	369186	9507	26452	49462	59200	53217	25478	42143	80124	80202	57030	133393	122803	133372	127908	75131	160462	160446	143673	135487	67362	160195	165440	208313	167573	82934	146948	144655	155431
N50ContigBases	147289	4103	14501	28237	39747	41508	6147	18694	29444	47183	46646	15572	26659	57517	55832	48767	121841	47352	67116	67116	44812	114852	124674	121707	92755	41341	91657	77216	98528
N75ContigBases	89701	1914	6620	12654	21188	17249	2252	7216	15805	23439	19432	2982	10625	21573	28296	20655	4847	12276	23089	34553	22594	14968	19332	33679	48149	18011	40707	45567	56679
ContigAt1000000	234299	4219	19936	39559	50855		6675	25305	54971	67001	6385	34774	80673	109068	102792	29325	133401	124683	123866	103512	41508	128780	147289	143673	139285	58709	104986	124502	133313
ContigAt2000000	92761	477	6809	15232	24254		890	7265	16762	26639		1874	12019	28162	35172		3128	14249	31735	46073		9769	26659	52103	55832	19857	46584	56362	64569
[BigContigs_greater_10000]
TotalBigContigs	27	32	82	79	71	16	30	71	76	68	28	27	63	60	59	40	27	54	55	54	48	26	44	45	44	78	46	46	43
BigContigLength	2880504	494539	1719926	2250650	2496754	549445	876249	1820721	2353565	2534732	954645	1317789	2152724	2550451	2711099	1407808	1723813	2261337	2589896	2714322	1713076	1994762	2409827	2650982	2733947	2559957	2681092	2734141	2814910
MeanBigContigLength	106685	15454	20975	28489	35166	34340	29208	25644	30968	37275	34094	48807	34170	42508	45951	35195	63845	41877	47089	50265	35689	76722	54769	58911	62135	32820	58285	59438	65463
MinBigContig	11027	10145	10014	10034	10509	11894	10243	10014	10167	10018	10466	10406	10015	10195	10952	10466	10406	10014	10195	10952	10466	10406	10014	10195	10950	10033	10657	10554	10604
MaxBigContig	522447	26334	65980	133265	132921	104027	143643	143652	143648	127907	104705	376198	381581	267276	352890	121346	226477	381579	406878	352886	130956	376196	381575	406872	398093	131048	160261	160276	238261
BigContigsPercentBases	98.51	24.49	63.88	80.72	87.57	86.99	41.93	67.62	83.97	88.96	92.36	55.79	76.71	89.06	93.13	94.75	69.35	80.52	90.1	93.52	94.51	77.45	85.36	92.07	93.87	87.91	92.36	93.6	95.69
[SmallContigs]
TotalSmallContigs	15	752	333	187	144	13	628	310	177	135	13	538	220	104	73	17	424	190	93	67	22	321	147	84	69	96	85	63	44
SmallContigLength	43609	1524586	972439	537704	354465	82177	1213545	871771	449407	314688	78973	1044109	653660	313139	199898	78001	761891	547052	284614	188099	99515	580710	413377	228455	178684	351974	221804	187086	126831
MeanSmallContigLength	2907	2027	2920	2875	2462	6321	1932	2812	2539	2331	6075	1941	2971	3011	2738	4588	1797	2879	3060	2807	4523	1809	2812	2720	2590	3666	2609	2970	2883
MinSmallContig	254	131	187	122	157	2259	132	78	129	157	2260	132	78	132	307	1085	132	78	151	467	1081	132	78	151	139	1003	266	264	415
MaxSmallContig	9917	9683	9862	9860	9367	9955	9959	9680	9827	9367	9955	9959	9679	9827	9367	9955	9769	9680	9827	9367	9955	9769	9680	9827	9367	9955	9664	9081	9066
SmallContigsPercentBases	1.49	75.51	36.12	19.28	12.43	13.01	58.07	32.38	16.03	11.04	7.64	44.21	23.29	10.94	6.87	5.25	30.65	19.48	9.9	6.48	5.49	22.55	14.64	7.93	6.13	12.09	7.64	6.4	4.31
[DegenContigs]
TotalDegenContigs	399	1593	502	405	359	53	1516	515	431	388	61	1081	337	334	295	108	957	362	354	337	138	818	356	358	368	380	2013	3611	5314
DegenContigLength	126329	589353	179281	139998	106862	28541	531050	185754	147963	117925	27951	383166	116046	108825	79224	47998	330305	130357	111670	97597	62755	281873	125764	112452	111356	180072	259546	428463	594249
DegenVarRecords	127	400	226	338	289	34	281	207	326	270	41	236	132	222	114	73	177	150	117	144	84	178	105	110	148	127	182	411	384
MeanDegenContigLength	317	370	357	346	298	539	350	361	343	304	458	354	344	326	269	444	345	360	315	290	455	345	353	314	303	474	129	119	112
MinDegenContig	64	64	64	64	64	92	64	64	64	64	92	64	64	64	64	92	64	64	64	64	110	64	64	64	64	86	64	64	64
MaxDegenContig	1538	2137	1838	2518	1911	1849	1399	6778	1751	1813	980	999	1281	1651	1544	1081	999	1578	1606	1740	1720	1757	2260	1351	1751	1720	2309	2435	1811
DegenPercentBases	4.32	29.19	6.66	5.02	3.75	4.52	25.41	6.9	5.28	4.14	2.7	16.22	4.14	3.8	2.72	3.23	13.29	4.64	3.88	3.36	3.46	10.94	4.45	3.91	3.82	6.18	8.94	14.67	20.2
[Top5Contigs	reads,bases,EUID]	reads,bases,EUID]	reads,bases,EUID]	reads,bases,EUID]	reads,bases,EUID]	reads,bases,EUID]	reads,bases,EUID]	reads,bases,EUID]	reads,bases,EUID]	reads,bases,EUID]	reads,bases,EUID]	reads,bases,EUID]	reads,bases,EUID]	reads,bases,EUID]	reads,bases,EUID]	reads,bases,EUID]	reads,bases,EUID]	reads,bases,EUID]	reads,bases,EUID]	reads,bases,EUID]	reads,bases,EUID]	reads,bases,EUID]	reads,bases,EUID]	reads,bases,EUID]	reads,bases,EUID]	reads,bases,EUID]	reads,bases,EUID]	reads,bases,EUID]	reads,bases,EUID]
0	111094,522447,7180000010986	1851,26334,7180000005783	6722,65980,7180000004499	21828,133265,7180000006000	29261,132921,7180000006866	6897,104027,7180000000083	10907,143643,7180000005492	15541,143652,7180000004817	20015,143648,7180000007180	22196,127907,7180000008573	7127,104705,7180000000105	46856,376198,7180000004366	54469,381581,7180000004393	51435,267276,7180000006770	61669,352890,7180000008267	13319,121346,7180000000269	18501,226477,7180000004064	54670,381579,7180000004453	63549,406878,7180000007223	61749,352886,7180000009213	17051,130956,7180000000329	46857,376196,7180000003480	54577,381575,7180000004579	63740,406872,7180000007154	70765,398093,7180000009542	17120,131048,7180000000877	14555,160261,7180000007711	21859,160276,7180000014021	38268,238261,7180000019435
1	101967,369186,7180000010996	1384,26083,7180000005821	7113,64335,7180000004411	9386,107552,7180000005983	12515,103839,7180000006882	2050,53340,7180000000147	21080,133393,7180000005502	28358,133382,7180000004896	31782,123273,7180000007203	12509,103839,7180000008512	7153,75134,7180000000160	10909,143635,7180000004428	15543,143652,7180000004307	20006,143636,7180000006810	31031,185915,7180000008285	7129,104705,7180000000183	24286,185098,7180000004057	25755,166008,7180000004569	33959,183522,7180000007299	39802,182760,7180000009230	7100,104088,7180000000366	20917,166086,7180000003500	40199,219555,7180000004558	48252,219527,7180000007138	39978,172043,7180000009530	11503,130190,7180000000889	13038,155482,7180000007714	24759,155432,7180000014012	43414,208479,7180000019453
2	53878,234299,7180000010983	1313,25703,7180000005835	6760,64244,7180000004492	14580,92877,7180000005998	11664,93483,7180000006878	5180,53217,7180000000091	16660,96748,7180000005394	13203,80655,7180000004788	25358,123162,7180000007116	12714,102770,7180000008554	6938,58709,7180000000161	20909,133393,7180000004448	28448,133389,7180000004359	11807,138840,7180000006771	43022,133377,7180000008287	12998,83514,7180000000274	20443,166267,7180000003968	24864,160446,7180000004499	23848,143673,7180000007255	30207,155423,7180000009192	12998,83514,7180000000345	20347,160195,7180000003492	25587,165440,7180000004594	54070,208313,7180000007149	40117,167573,7180000009535	24225,117840,7180000000868	16603,155337,7180000007719	19964,147213,7180000014022	29455,168880,7180000019411
3	57607,230675,7180000010982	913,20202,7180000005871	3419,45438,7180000004379	6343,80129,7180000005970	8354,80202,7180000006921	3013,49904,7180000000145	10246,80620,7180000005446	6953,73314,7180000004899	8787,93457,7180000007058	11663,93483,7180000008548	7985,57030,7180000000173	13527,121833,7180000004450	17529,122803,7180000004362	22366,135172,7180000006842	22180,127908,7180000008243	8337,75131,7180000000272	20337,160462,7180000004054	19225,143677,7180000004529	36856,133382,7180000007294	26616,135487,7180000009239	8337,75131,7180000000341	14680,143677,7180000003448	24860,160173,7180000004508	20082,147264,7180000007130	30199,155425,7180000009519	9063,105228,7180000000956	12262,147321,7180000007734	32409,146982,7180000014035	32962,155431,7180000019432
4	27748,147289,7180000010976	922,19897,7180000005680	3444,44731,7180000004477	6596,73519,7180000005954	17965,76572,7180000006851	2919,48767,7180000000086	4578,34770,7180000005501	13575,70504,7180000004836	13436,92971,7180000007207	17653,90979,7180000008540	2631,54675,7180000000184	13365,79787,7180000004386	11771,98883,7180000004367	35510,133372,7180000006845	23600,103514,7180000008278	6938,58709,7180000000273	14680,143677,7180000003986	29718,133383,7180000004561	30007,129780,7180000007295	44305,133366,7180000009237	3696,67362,7180000000381	22219,133401,7180000003524	15979,147289,7180000004507	23848,143673,7180000007109	32347,139285,7180000009512	16700,104432,7180000000901	21527,146948,7180000007727	17169,144655,7180000014017	26545,147217,7180000019439
total	352294,1503896	6383,118219	27458,284728	58733,487342	79759,487017	20059,309255	63471,489174	77630,501507	99378,576511	76735,518978	31834,350253	105566,854846	127760,880308	141124,818296	181502,903604	48721,443405	98247,881981	154232,985093	188219,997235	202679,959922	49182,461051	125020,979555	161202,1074032	209992,1125649	213406,1032419	78611,588738	77985,765349	116160,754558	170644,918268
[UniqueUnitigs]
TotalUUnitigs	9584	1832	3024	4620	5638	29	1762	3263	5751	7156	41	1675	3220	5633	7099	57	1630	3324	6022	7982	70	1449	3405	5894	8256	174	3119	5909	7764
MinUUnitigLength	64	64	64	64	64	2357	64	64	64	64	2463	64	64	64	64	1115	64	64	64	64	1170	64	64	64	64	1095	64	64	64
MaxUUnitigLength	65485	16139	20904	16713	23809	111593	53647	33848	34873	24062	112437	77328	54887	52668	65485	132604	108977	52000	52668	65485	145172	97460	72489	52668	65485	145298	35473	34727	33921
MeanUUnitigLength	527	1176	1024	763	671	23330	1301	983	660	575	27309	1564	1057	697	597	28310	1677	1048	677	562	28263	1974	1049	698	555	18363	1121	690	573
SDUUnitigLength	1964	1757	2230	1919	1826	24196	3430	2438	1833	1659	24784	4921	3129	2266	1979	28116	6068	3369	2299	1896	28016	7083	3703	2458	1960	26516	3178	2175	1771
[Surrogates]
TotalSurrogates	574	102	165	321	374	0	87	226	342	440	0	96	243	394	481	0	107	279	423	469	0	116	287	433	464	0	474	801	975
SurrogateInstances	586	104	177	336	398	0	94	233	353	465	0	99	256	411	506	0	115	286	442	483	0	120	298	456	486	0	489	811	997
SurrogateLength	230940	46030	59244	88594	97812	0	34315	81853	120532	136997	0	40225	83727	134486	162085	0	87758	102506	155011	162283	0	87676	114010	162960	179529	0	147939	240388	287839
SurrogateInstanceLength	257492	47152	69612	99135	112949	0	39199	93994	137054	155275	0	42245	95144	148634	188339	0	126821	112732	173267	180509	0	122958	126908	184321	208930	0	167907	259578	322224
UnPlacedSurrReadLen	1842847	86636	97351	100945	113347	0	232921	401473	763498	502975	0	379812	373802	773286	1091659	0	2069059	499658	1030326	1044585	0	1978259	916066	1224311	1737928	0	493092	709212	995659
PlacedSurrReadLen	471668	175126	319248	421625	466603	0	66234	232840	497221	600772	0	77980	162326	464392	626125	0	116656	200954	443191	511743	0	108640	245566	440480	661666	0	329860	467322	826107
MinSurrogateLength	71	92	68	64	65	0	92	72	64	65	0	92	80	64	65	0	92	79	64	65	0	92	79	64	65	0	69	87	68
MaxSurrogateLength	2292	4945	4342	1612	1889	0	1606	5577	7794	2192	0	1817	1337	1999	6280	0	38415	1195	1578	1989	0	37661	1959	2002	6841	0	5101	1908	1834
MeanSurrogateLength	402	451	359	276	262	0	394	362	352	311	0	419	345	341	337	0	820	367	366	346	0	756	397	376	387	0	312	300	295
SDSurrogateLength	206	596	423	191	176	0	266	423	480	211	0	312	199	234	341	0	3680	190	225	215	0	3467	229	227	377	0	268	140	149
[Mates]
ReadsWithNoMate	341536(48.26%)	1161(1.27%)	1537(0.83%)	2198(0.80%)	2978(0.81%)	48392(100.00%)	49537(35.35%)	49958(21.48%)	50617(15.59%)	51380(12.33%)	96810(100.00%)	97843(51.87%)	98298(34.98%)	98935(26.50%)	99692(21.42%)	145210(100.00%)	146192(61.66%)	146695(44.52%)	147325(34.94%)	148059(28.82%)	193626(100.00%)	194542(68.12%)	195083(51.62%)	195707(41.63%)	196439(34.94%)	338841(100.00%)	128933(41.34%)	192611(41.25%)	256110(41.19%)
ReadsWithGoodMate	354554(50.10%)	66808(72.87%)	168732(91.62%)	256304(92.74%)	348878(94.69%)	0(0.00%)	71712(51.18%)	169070(72.70%)	257002(79.13%)	347612(83.39%)	0(0.00%)	75872(40.22%)	173280(61.65%)	260588(69.81%)	352396(75.73%)	0(0.00%)	77968(32.88%)	173166(52.56%)	263444(62.47%)	352290(68.56%)	0(0.00%)	78910(27.63%)	174128(46.08%)	264080(56.17%)	351738(62.56%)	0(0.00%)	176154(56.48%)	263354(56.39%)	353012(56.78%)
ReadsWithBadShortMate	0(0.00%)	0(0.00%)	0(0.00%)	0(0.00%)	0(0.00%)	0(0.00%)	0(0.00%)	0(0.00%)	0(0.00%)	0(0.00%)	0(0.00%)	0(0.00%)	0(0.00%)	0(0.00%)	0(0.00%)	0(0.00%)	0(0.00%)	0(0.00%)	0(0.00%)	0(0.00%)	0(0.00%)	0(0.00%)	0(0.00%)	0(0.00%)	0(0.00%)	0(0.00%)	0(0.00%)	0(0.00%)	0(0.00%)
ReadsWithBadLongMate	468(0.07%)	38(0.04%)	200(0.11%)	350(0.13%)	446(0.12%)	0(0.00%)	34(0.02%)	280(0.12%)	476(0.15%)	374(0.09%)	0(0.00%)	42(0.02%)	272(0.10%)	542(0.15%)	422(0.09%)	0(0.00%)	60(0.03%)	286(0.09%)	484(0.11%)	628(0.12%)	0(0.00%)	56(0.02%)	310(0.08%)	366(0.08%)	448(0.08%)	0(0.00%)	218(0.07%)	386(0.08%)	614(0.10%)
ReadsWithSameOrientMate	368(0.05%)	32(0.03%)	176(0.10%)	276(0.10%)	368(0.10%)	0(0.00%)	32(0.02%)	156(0.07%)	220(0.07%)	348(0.08%)	0(0.00%)	34(0.02%)	238(0.08%)	310(0.08%)	352(0.08%)	0(0.00%)	52(0.02%)	236(0.07%)	308(0.07%)	406(0.08%)	0(0.00%)	52(0.02%)	230(0.06%)	300(0.06%)	386(0.07%)	0(0.00%)	198(0.06%)	308(0.07%)	404(0.06%)
ReadsWithOuttieMate	550(0.08%)	72(0.08%)	248(0.13%)	486(0.18%)	402(0.11%)	0(0.00%)	112(0.08%)	414(0.18%)	522(0.16%)	574(0.14%)	0(0.00%)	98(0.05%)	390(0.14%)	620(0.17%)	462(0.10%)	0(0.00%)	136(0.06%)	412(0.13%)	500(0.12%)	606(0.12%)	0(0.00%)	122(0.04%)	454(0.12%)	410(0.09%)	560(0.10%)	0(0.00%)	338(0.11%)	354(0.08%)	492(0.08%)
ReadsWithBothChaffMate	1404(0.20%)	430(0.47%)	654(0.36%)	862(0.31%)	1158(0.31%)	0(0.00%)	442(0.32%)	684(0.29%)	980(0.30%)	1250(0.30%)	0(0.00%)	412(0.22%)	666(0.24%)	994(0.27%)	1260(0.27%)	0(0.00%)	416(0.18%)	708(0.21%)	1012(0.24%)	1328(0.26%)	0(0.00%)	418(0.15%)	716(0.19%)	1012(0.22%)	1338(0.24%)	0(0.00%)	364(0.12%)	448(0.10%)	600(0.10%)
ReadsWithChaffMate	2704(0.38%)	2890(3.15%)	1958(1.06%)	2380(0.86%)	2790(0.76%)	0(0.00%)	2662(1.90%)	2028(0.87%)	2644(0.81%)	3030(0.73%)	0(0.00%)	2144(1.14%)	1724(0.61%)	2356(0.63%)	2914(0.63%)	0(0.00%)	1902(0.80%)	1750(0.53%)	2256(0.53%)	2782(0.54%)	0(0.00%)	1764(0.62%)	1736(0.46%)	2248(0.48%)	3054(0.54%)	0(0.00%)	1428(0.46%)	2198(0.47%)	2730(0.44%)
ReadsWithBothDegenMate	432(0.06%)	6082(6.63%)	1590(0.86%)	1026(0.37%)	790(0.21%)	0(0.00%)	5454(3.89%)	1962(0.84%)	1074(0.33%)	864(0.21%)	0(0.00%)	3880(2.06%)	776(0.28%)	622(0.17%)	588(0.13%)	0(0.00%)	3104(1.31%)	768(0.23%)	560(0.13%)	612(0.12%)	0(0.00%)	2574(0.90%)	780(0.21%)	552(0.12%)	770(0.14%)	0(0.00%)	226(0.07%)	436(0.09%)	504(0.08%)
ReadsWithDegenMate	3204(0.45%)	13460(14.68%)	7222(3.92%)	9994(3.62%)	7964(2.16%)	0(0.00%)	9142(6.52%)	5688(2.45%)	8316(2.56%)	8016(1.92%)	0(0.00%)	7136(3.78%)	2982(1.06%)	5536(1.48%)	3604(0.77%)	0(0.00%)	5786(2.44%)	3488(1.06%)	3222(0.76%)	4038(0.79%)	0(0.00%)	4716(1.65%)	2706(0.72%)	3076(0.65%)	3654(0.65%)	0(0.00%)	2356(0.76%)	5150(1.10%)	4490(0.72%)
ReadsWithBothSurrMate	6(0.00%)	0(0.00%)	14(0.01%)	6(0.00%)	54(0.01%)	0(0.00%)	0(0.00%)	352(0.15%)	916(0.28%)	52(0.01%)	0(0.00%)	0(0.00%)	12(0.00%)	14(0.00%)	34(0.01%)	0(0.00%)	506(0.21%)	6(0.00%)	24(0.01%)	24(0.00%)	0(0.00%)	1422(0.50%)	0(0.00%)	14(0.00%)	692(0.12%)	0(0.00%)	218(0.07%)	14(0.00%)	34(0.01%)
ReadsWithSurrogateMate	10(0.00%)	0(0.00%)	212(0.12%)	126(0.05%)	98(0.03%)	0(0.00%)	2(0.00%)	134(0.06%)	94(0.03%)	80(0.02%)	0(0.00%)	0(0.00%)	276(0.10%)	142(0.04%)	52(0.01%)	0(0.00%)	40(0.02%)	94(0.03%)	118(0.03%)	36(0.01%)	0(0.00%)	38(0.01%)	32(0.01%)	92(0.02%)	86(0.02%)	0(0.00%)	110(0.04%)	30(0.01%)	76(0.01%)
ReadsWithDiffScafMate	2412(0.34%)	706(0.77%)	1620(0.88%)	2356(0.85%)	2512(0.68%)	0(0.00%)	996(0.71%)	1840(0.79%)	1906(0.59%)	3266(0.78%)	0(0.00%)	1182(0.63%)	2136(0.76%)	2620(0.70%)	3586(0.77%)	0(0.00%)	936(0.39%)	1862(0.57%)	2456(0.58%)	3006(0.59%)	0(0.00%)	970(0.34%)	1732(0.46%)	2298(0.49%)	3108(0.55%)	0(0.00%)	1350(0.43%)	1696(0.36%)	2660(0.43%)
ReadsWithUnassignedMate	0(0.00%)	0(0.00%)	0(0.00%)	0(0.00%)	0(0.00%)	0(0.00%)	0(0.00%)	0(0.00%)	0(0.00%)	0(0.00%)	0(0.00%)	0(0.00%)	0(0.00%)	0(0.00%)	0(0.00%)	0(0.00%)	0(0.00%)	0(0.00%)	0(0.00%)	0(0.00%)	0(0.00%)	0(0.00%)	0(0.00%)	0(0.00%)	0(0.00%)	0(0.00%)	0(0.00%)	0(0.00%)	0(0.00%)
TotalScaffoldLinks	0	12	13	10	2	0	9	12	3	2	0	7	19	4	2	0	7	9	5	2	0	8	8	3	2	0	0	0	0
MeanScaffoldLinkWeight	0	5.25	11.92	10.8	3.5	0	9.44	20.67	2.33	2	0	15.43	21.63	70.5	146	0	15.43	30	56	146	0	14.25	30.75	78	146	0	0	0	0
[Reads]
TotalReadsInput	NA	NA	NA	NA	NA	NA	NA	NA	NA	NA	NA	NA	NA	NA	NA	NA	NA	NA	NA	NA	NA	NA	NA	NA	NA	NA	NA	NA	NA
TotalUsableReads	707648	91679	184163	276364	368438	48392	140125	232566	324767	416846	96810	188643	281050	373279	465362	145210	237098	329471	421709	513815	193626	285584	377907	470155	562273	338841	311893	466985	621726
AvgClearRange	268	180	182	182	181	358	244	220	209	202	361	273	244	228	218	361	292	261	244	232	363	305	275	256	244	362	212	212	211
ContigReads	694925(98.20%)	75901(82.79%)	176759(95.98%)	267729(96.88%)	360427(97.83%)	47529(98.22%)	126204(90.07%)	223875(96.26%)	313455(96.52%)	406748(97.58%)	95693(98.85%)	177544(94.12%)	275068(97.87%)	364245(97.58%)	456188(98.03%)	143454(98.79%)	222809(93.97%)	322298(97.82%)	413257(98.00%)	504185(98.13%)	191059(98.67%)	270910(94.86%)	369885(97.88%)	461014(98.06%)	549600(97.75%)	332490(98.13%)	288364(92.46%)	431724(92.45%)	577455(92.88%)
BigContigReads	687771(97.19%)	26866(29.30%)	132801(72.11%)	235361(85.16%)	337486(91.60%)	42410(87.64%)	87873(62.71%)	186619(80.24%)	286399(88.19%)	386721(92.77%)	87403(90.28%)	143645(76.15%)	245107(87.21%)	345289(92.50%)	443131(95.22%)	135707(93.46%)	199901(84.31%)	297672(90.35%)	397762(94.32%)	492224(95.80%)	181933(93.96%)	252759(88.51%)	352057(93.16%)	448754(95.45%)	536155(95.35%)	305336(90.11%)	280040(89.79%)	420564(90.06%)	566002(91.04%)
SmallContigReads	7154(1.01%)	49035(53.49%)	43958(23.87%)	32368(11.71%)	22941(6.23%)	5119(10.58%)	38331(27.35%)	37256(16.02%)	27056(8.33%)	20027(4.80%)	8290(8.56%)	33899(17.97%)	29961(10.66%)	18956(5.08%)	13057(2.81%)	7747(5.34%)	22908(9.66%)	24626(7.47%)	15495(3.67%)	11961(2.33%)	9126(4.71%)	18151(6.36%)	17828(4.72%)	12260(2.61%)	13445(2.39%)	27154(8.01%)	8324(2.67%)	11160(2.39%)	11453(1.84%)
DegenContigReads	3817(0.54%)	13381(14.60%)	5188(2.82%)	5966(2.16%)	4762(1.29%)	733(1.51%)	11158(7.96%)	5211(2.24%)	5998(1.85%)	5182(1.24%)	920(0.95%)	8213(4.35%)	2996(1.07%)	4150(1.11%)	2519(0.54%)	1461(1.01%)	6721(2.83%)	3795(1.15%)	2739(0.65%)	3272(0.64%)	2170(1.12%)	6659(2.33%)	3350(0.89%)	2728(0.58%)	3794(0.67%)	5452(1.61%)	6577(2.11%)	13010(2.79%)	17417(2.80%)
SurrogateReads	8102(1.14%)	1463(1.60%)	2302(1.25%)	2964(1.07%)	3279(0.89%)	0(0.00%)	1135(0.81%)	2857(1.23%)	5536(1.70%)	5141(1.23%)	0(0.00%)	1624(0.86%)	2151(0.77%)	5028(1.35%)	7173(1.54%)	0(0.00%)	6553(2.76%)	2662(0.81%)	5752(1.36%)	6154(1.20%)	0(0.00%)	6876(2.41%)	4033(1.07%)	6285(1.34%)	9178(1.63%)	0(0.00%)	3899(1.25%)	5362(1.15%)	8478(1.36%)
PlacedSurrogateReads	2647(0.37%)	988(1.08%)	1762(0.96%)	2412(0.87%)	2657(0.72%)	0(0.00%)	370(0.26%)	1302(0.56%)	2734(0.84%)	3243(0.78%)	0(0.00%)	436(0.23%)	914(0.33%)	2542(0.68%)	3470(0.75%)	0(0.00%)	645(0.27%)	1161(0.35%)	2490(0.59%)	2831(0.55%)	0(0.00%)	595(0.21%)	1373(0.36%)	2449(0.52%)	3597(0.64%)	0(0.00%)	1808(0.58%)	2459(0.53%)	4457(0.72%)
SingletonReads	3451(0.49%)	1922(2.10%)	1676(0.91%)	2117(0.77%)	2627(0.71%)	130(0.27%)	1998(1.43%)	1925(0.83%)	2512(0.77%)	3018(0.72%)	197(0.20%)	1698(0.90%)	1749(0.62%)	2398(0.64%)	2952(0.63%)	295(0.20%)	1660(0.70%)	1877(0.57%)	2451(0.58%)	3035(0.59%)	397(0.21%)	1734(0.61%)	2012(0.53%)	2577(0.55%)	3298(0.59%)	899(0.27%)	14861(4.76%)	19348(4.14%)	22833(3.67%)
ChaffReads	3444(0.49%)	1914(2.09%)	1669(0.91%)	2112(0.76%)	2623(0.71%)	130(0.27%)	1989(1.42%)	1915(0.82%)	2508(0.77%)	3014(0.72%)	195(0.20%)	1689(0.90%)	1743(0.62%)	2395(0.64%)	2949(0.63%)	292(0.20%)	1652(0.70%)	1871(0.57%)	2448(0.58%)	3030(0.59%)	395(0.20%)	1726(0.60%)	2007(0.53%)	2573(0.55%)	3293(0.59%)	895(0.26%)	14850(4.76%)	19330(4.14%)	22809(3.67%)
[Coverage]
ContigsOnly	63.74	6.91	12.01	17.51	22.95	26.97	15.19	18.39	23.4	28.91	33.45	20.98	23.98	29.08	34.25	34.95	26.43	30.08	35.09	40.35	38.32	32.39	36.1	41.13	46.02	41.44	21.79	32.36	42.88
Contigs_Surrogates	64.37	6.95	12.04	17.55	22.99	26.97	15.3	18.54	23.67	29.09	33.45	21.14	24.11	29.35	34.62	34.95	27.27	30.26	35.45	40.71	38.32	33.16	36.43	41.56	46.61	41.44	21.96	32.6	43.22
Contigs_Degens_Surrogates	62.03	6.26	11.61	17.06	22.44	26.19	12.94	17.68	22.88	28.28	32.86	18.71	23.37	28.57	33.89	34.16	24.48	29.21	34.32	39.63	37.42	30.36	35.13	40.19	45.19	39.63	20.44	28.97	36.57
AllReads	64.86	8.19	12.44	18	23.37	27.42	16.35	18.99	24.19	29.57	33.79	21.83	24.4	29.75	34.92	35.31	27.82	30.64	35.75	41.08	38.76	33.77	36.79	41.87	47.05	42.14	22.74	33.83	44.68
[TotalBaseCounts]
BasesCount	NA	NA	NA	NA	NA	NA	NA	NA	NA	NA	NA	NA	NA	NA	NA	NA	NA	NA	NA	NA	NA	NA	NA	NA	NA	NA	NA	NA	NA
ClearRangeLengthFRG	NA	NA	NA	NA	NA	NA	NA	NA	NA	NA	NA	NA	NA	NA	NA	NA	NA	NA	NA	NA	NA	NA	NA	NA	NA	NA	NA	NA	NA
ClearRangeLengthASM	189646757	16537654	33502994	50186999	66639847	17315933	34164630	51117124	67804442	84258788	34921318	51559500	68488997	85191352	101652614	52458072	69144545	86056881	102762718	119233330	70248377	86971317	103862992	120572098	137044388	122714694	66003685	98821620	131424199
SurrogateBaseLength	2314515	261762	416599	522570	579950	0	299155	634313	1260719	1103747	0	457792	536128	1237678	1717784	0	2185715	700612	1473517	1556328	0	2086899	1161632	1664791	2399594	0	822952	1176534	1821766
ContigBaseLength	186376021	13945978	32329986	48824916	65428542	17033264	31733718	49515345	65578553	82385473	34576354	49548393	67297263	83271423	99690438	51926909	65709520	84470030	100865794	117112491	69454551	83412529	101921737	118431512	134032249	120683472	63260420	94529581	126134504
DegenBaseLength	987914	2285176	899645	1041942	834253	254437	1947386	967229	1161519	1024097	307097	1429576	618538	869001	542698	470458	1158600	861742	575616	729381	720137	1353342	772431	598987	881408	1855809	888693	1793371	2169959
SingletonBaseLength	439975	219864	176012	219196	263705	28232	250605	233077	300872	346243	37867	201719	199394	277642	327819	60705	207366	225451	290982	346873	73689	227187	252758	317288	392803	175413	1361480	1789456	2124077
Contig_SurrBaseLength	188218868	14032614	32427337	48925861	65541889	17033264	31966639	49916818	66342051	82888448	34576354	49928205	67671065	84044709	100782097	51926909	67778579	84969688	101896120	118157076	69454551	85390788	102837803	119655823	135770177	120683472	63753512	95238793	127130163
[gcContent]
Content	31.61	35.22	34.67	34.26	33.93	32.66	34.59	34.2	33.87	33.59	32.69	34.01	33.76	33.46	33.2	32.64	33.62	33.37	33.1	32.85	32.5	33.22	33	32.77	32.56	32.22	34	33.43	32.97
[Unitig Consensus]
NumColumnsInUnitigs	17637919	9030062	10535316	11929314	12760135	2204027	9329229	11127087	13113821	14206420	3562200	9737167	11418606	13361478	14502238	5177379	10082054	11847553	13941101	15331576	6359764	10382046	12221235	14164835	15868011	10686479	15803174	19625108	22403879
NumGapsInUnitigs	1145700	107257	209014	304519	396111	138857	230620	325358	413049	501741	265491	356128	446158	530825	616067	396132	478466	561177	641457	721191	514612	591143	668531	744604	819463	888512	414745	585171	742707
NumRunsOfGapsInUnitigReads	71846158	811471	2829751	5957786	10132670	3903656	6862227	9942399	13900144	19127006	9466918	12369644	16025705	20552463	26314162	14756826	18593377	23139051	28391532	34727523	21163905	25885517	31126909	37121973	44097062	40606313	10154427	20621579	34133375
[Contig Consensus]
NumColumnsInUnitigs	3428370	2645781	2944063	3034474	3094991	707466	2699785	2989045	3092887	3137459	1152242	2866221	3073722	3152100	3197319	1668852	2974375	3128131	3201446	3242345	2050681	3053990	3173704	3241091	3297404	3394325	3301870	3545934	3784108
NumGapsInUnitigs	377973	37297	72459	106181	136956	47302	78936	110803	142001	170155	90678	121157	151315	179719	207143	135053	158364	189372	215291	242338	175347	196653	224749	249229	273430	302340	139511	196347	248232
NumRunsOfGapsInUnitigReads	26166295	289722	1023069	2173603	3688782	1360512	2401972	3544319	5029915	6958366	3312693	4338081	5727704	7408704	9456618	5171143	6406112	8262497	10234830	12625513	7425249	8996772	11075540	13373330	15901882	14298199	3602661	7433015	12333668
NumColumnsInContigs	3407715	2645388	2942883	3032279	3091484	705939	2697440	2985779	3088435	3131581	1148871	2862067	3068432	3145599	3189223	1663642	2968317	3120856	3192784	3231865	2043549	3045764	3164212	3230072	3284930	3380705	3298030	3538856	3773631
NumGapsInContigs	357223	36884	71207	103896	133395	45775	76565	107487	137466	164216	87298	116969	145967	173129	198976	129831	152265	182054	206534	231802	168195	188380	215199	238116	260891	288682	135591	189179	237651
NumRunsOfGapsInContigReads	24067500	282774	991710	2094345	3530623	1287942	2265499	3344829	4738864	6537850	3116088	4074265	5378023	6949210	8845359	4849679	5993999	7729223	9557750	11742332	6943356	8393008	10318900	12434634	14748151	13271498	3434565	7010236	11516358
NumAAMismatches	47028	4429	13119	22795	32389	434	5730	15139	24651	34390	866	6795	16533	26312	36490	1331	8050	18143	28375	38645	1835	9181	19779	30119	40771	3592	30392	47602	62374
NumVARStringsWithFlankingGaps	26782	3427	9655	15387	20659	274	4243	10461	16049	21391	528	4942	11257	17081	22241	822	5728	12228	18023	23194	1150	6369	13070	18808	23997	2266	20992	29481	35607
L = Stage II cleaned linear reads; P = Stage Iia mixed paired reads (linear + true pair); PP = Stage Iib cleaned true pair reads; 0 = 0X; 5 = 5X; 10 = 10X, etc.
