# Supplementary material for: Sequencing of a QTL-rich region of the Theobroma cacao genome using pooled BACs and the identification of trait specific candidate genes
Source: BMC Genomics. 2011 Jul 27;12:379. doi: 10.1186/1471-2164-12-379 (PMC3154204; doi:10.1186/1471-2164-12-379)
Supplement: Additional file 2 — BAC End Sequence (BES) Position in Pseudomolecule Sorted by MTP Order. BES BLASTN hit positions to 20PP-35L assembly. [file 1471-2164-12-379-S2.XLS]

## Sheet: Additional_Table_S2
Additional Table S2. BAC End Sequence Position in Scaffolds Sorted by MTP Order.
(>98% BLASTN Hit)
MTP_ORDER	ASSEMBLY_ID	Scaffold ID	BAC ID	Primer	MTP Order	% Identity	Alignment Length	BES Start	BES Stop	Scaffold Start	Scaffold Stop	E Value
0	35L-20PP	scf7180000011013	BC094K12	T7	0	99.6	500	262	761	543	1040	0
0	35L-20PP	scf7180000011013	BC094K12	M13r	0	99.87	745	1	745	148992	148249	0
1	35L-20PP	scf7180000011013	BA051I09	T7	1	99.39	329	1	329	106381	106707	6e-180
1	35L-20PP	scf7180000011013	BA051I09	T7	1	99.67	611	1	611	92347	92956	0
1	35L-20PP	scf7180000011013	BA051I09	M13r	1	99.87	796	1	796	227873	227079	0
1	35L-20PP	scf7180000011013	BA051I09	T7	1	100	718	1	718	107062	107779	0
2	35L-20PP	scf7180000011013	BB064E14	T7	2	100	563	1	563	209719	210281	0
2	35L-20PP	scf7180000011013	BB064E14	M13r	2	100	690	1	690	306897	306208	0
3	35L-20PP	scf7180000011013	BB054D24	M13r	3	100	375	1	375	291890	292264	0
3	35L-20PP	scf7180000011013	BB054D24	T7	3	100	404	1	404	411731	411328	0
4	35L-20PP	scf7180000011013	BC055G13	M13r	4	100	493	1	493	377602	378094	0
4	35L-20PP	scf7180000011013	BC055G13	T7	4	100	521	1	521	510559	510039	0
5	35L-20PP	scf7180000011013	BA043P11	T7	5	100	417	1	417	502966	503382	0
5	35L-20PP	scf7180000011013	BA043P11	T7	5	100	276	484	759	503446	503721	8e-155
5	35L-20PP	scf7180000011013	BA043P11	M13r	5	100	820	1	820	635277	634458	0
6	35L-20PP	scf7180000011013	BC073F18	T7	6	100	535	1	535	549777	550311	0
6	35L-20PP	scf7180000011013	BC073F18	M13r	6	100	316	300	615	688401	688086	8e-179
6	35L-20PP	scf7180000011013	BC073F18	M13r	6	100	258	1	258	688700	688443	3e-144
7	35L-20PP	scf7180000011013	BC061N12	T7	7	99.82	564	1	564	664934	665497	0
7	35L-20PP	scf7180000011013	BC061N12	M13r	7	100	469	1	469	793706	793238	0
8	35L-20PP	scf7180000011009	BB070N13	T7	8	98.41	378	1	377	108172	107795	0
8	35L-20PP	scf7180000011009	BB070N13	M13r	8	100	271	34	304	33	303	7e-152
8	35L-20PP	scf7180000011009	BB070N13	M13r	8	100	328	405	732	404	731	0
8	35L-20PP	scf7180000011009	BB070N13	T7	8	100	795	1	795	116096	115302	0
10	35L-20PP	scf7180000011011	BC090O14	T7	10	100	741	1	741	355	1095	0
10	35L-20PP	scf7180000011011	BC090O14	M13r	10	100	812	1	812	134027	133216	0
11	35L-20PP	scf7180000011011	BB046L13	M13r	11	100	764	1	764	106107	106870	0
12	35L-20PP	scf7180000011011	BC064B23	T7	12	100	498	13	510	224483	224980	0
12	35L-20PP	scf7180000011011	BC064B23	M13r	12	100	757	1	757	363945	363189	0
13	35L-20PP	scf7180000011011	BB049P20	M13r	13	99.31	727	1	727	436675	435953	0
13	35L-20PP	scf7180000011011	BB049P20	T7	13	99.53	214	1	214	339547	339760	5e-116
14	35L-20PP	scf7180000011011	BC032C24	T7	14	100	780	1	780	422573	423352	0
14	35L-20PP	scf7180000011011	BC032C24	M13r	14	100	425	375	799	542845	542421	0
15	35L-20PP	scf7180000011011	BA003D04	T7	15	100	755	1	755	517833	518587	0
15	35L-20PP	scf7180000011011	BA003D04	M13r	15	100	747	1	747	662308	661562	0
16	35L-20PP	scf7180000011011	Bb_027J18	M13r	16	99.86	736	1	736	773552	772817	0
16	35L-20PP	scf7180000011011	Bb_027J18	T7	16	100	331	1	331	656593	656923	0
16	35L-20PP	scf7180000011011	Bb_027J18	T7	16	100	538	1	538	657220	657757	0
17	35L-20PP	scf7180000011011	BC028B14	M13r	17	99.87	772	1	772	759965	760735	0
17	35L-20PP	scf7180000011011	BC028B14	T7	17	100	738	1	738	890991	890254	0
18	35L-20PP	scf7180000011010	BB056D20	M13r	18	100	730	1	730	103	832	0
18	35L-20PP	scf7180000011010	BB056D20	T7	18	100	730	1	730	103606	102877	0
19	35L-20PP	scf7180000011012	BC076K20	T7	19	100	518	1	518	304	821	0
19	35L-20PP	scf7180000011012	BC076K20	M13r	19	100	330	1	330	98492	98163	7e-173
20	35L-20PP	scf7180000011012	BC089D21	T7	20	100	719	1	719	75994	76712	0
20	35L-20PP	scf7180000011012	BC089D21	M13r	20	100	573	12	584	202103	202675	0
21	35L-20PP	scf7180000011011	BC090G10	M13r	21	100	679	1	679	339299	339977	0
21	35L-20PP	scf7180000011011	BC090G10	T7	21	100	363	1	363	436351	436713	0
22	35L-20PP	scf7180000011012	BC011L18	T7	22	99.73	745	1	745	264702	265444	0
22	35L-20PP	scf7180000011012	BC011L18	M13r	22	100	341	197	537	383879	383539	0
23	35L-20PP	scf7180000011012	BA095N18	T7	23	100	833	1	833	380193	381025	0
23	35L-20PP	scf7180000011012	BA095N18	M13r	23	100	809	1	809	537137	536329	0
24	35L-20PP	scf7180000011012	BA077B05	T7	24	100	800	1	800	501220	502019	0
24	35L-20PP	scf7180000011012	BA077B05	M13r	24	100	781	1	781	676688	675908	0
25	35L-20PP	scf7180000011012	BB074J24	M13r	25	99.88	823	1	823	757467	756646	0
25	35L-20PP	scf7180000011012	BB074J24	T7	25	100	759	1	759	659749	660507	0
26	35L-20PP	scf7180000011012	BA096J15	M13r	26	99.88	813	1	813	752589	753400	0
26	35L-20PP	scf7180000011012	BA096J15	T7	26	100	781	1	781	917170	916390	0
