# Supplementary material for: Sequencing of a QTL-rich region of the Theobroma cacao genome using pooled BACs and the identification of trait specific candidate genes
Source: BMC Genomics. 2011 Jul 27;12:379. doi: 10.1186/1471-2164-12-379 (PMC3154204; doi:10.1186/1471-2164-12-379)
Supplement: Additional file 3 — Where is the missing genome? Potential unassembled 20PP-35L fractions of surrogate and degenerate contigs. [file 1471-2164-12-379-S3.XLS]

## Sheet: Additional_Table_S3
Additional Table S3. Where is the missing genome
Category	Count
Scaffold Length	2924113
Estimated Genome Size	3.03229e+06
Missing Genome Estimate	108174
Total Surrogates	574
Surrogate Length	230940
Unplaced Surrogate Read Length	1842847
Placed Surrogate Read Length	471668
Total Degenenerate Contigs	399
Degenerate Contig Length	126329
