# Supplementary material for: Sequencing of a QTL-rich region of the Theobroma cacao genome using pooled BACs and the identification of trait specific candidate genes
Source: BMC Genomics. 2011 Jul 27;12:379. doi: 10.1186/1471-2164-12-379 (PMC3154204; doi:10.1186/1471-2164-12-379)
Supplement: Additional file 6 — Pseudomolecule Unigene Hit Position. BLASTN hits of unigenes to 20PP-35L pseudomolecule. [file 1471-2164-12-379-S6.XLS]

## Sheet: Additional_Table_S4
Additional Table S4. Pseudomolecule Unigene Hit Position
UnigeneID	%Identity	AlignLength	Mismatch	Gaps	PseudomoleculeStart	PseudomoleculeStop	UnigeneStart	UnigeneStop	Evalue	BitScore
gnl_UG_Tcc_S51681742	99.62	529	2	0	3825	4353	6	534	0	1033
gnl_UG_Tcc_S51700750	99.75	402	0	1	7604	8005	1271	871	0	781
gnl_UG_Tcc_S51700750	100	301	0	0	8329	8629	874	574	8e-169	597
gnl_UG_Tcc_S51700750	100	141	0	0	8856	8996	575	435	2e-73	280
gnl_UG_Tcc_S51700750	98.56	417	6	0	9107	9523	434	18	0	684
gnl_UG_Tcc_S51598710	99.57	704	3	0	11474	12177	717	14	0	1372
gnl_UG_Tcc_S51617590	99.5	404	2	0	14633	15036	421	18	0	743
gnl_UG_Tcc_S51661543	85.91	788	110	1	72947	73734	45	831	0	640
gnl_UG_Tcc_S51558375	99.55	224	1	0	173624	173847	1	224	2e-120	436
gnl_UG_Tcc_S51558375	98.49	463	3	4	175053	175514	223	682	0	835
gnl_UG_Tcc_S51626804	99.75	795	2	0	178123	178917	797	3	0	1560
gnl_UG_Tcc_S51558302	99.4	666	4	0	188338	189003	666	1	0	1291
gnl_UG_Tcc_S51632150	100	315	0	0	189827	190141	352	38	4e-177	624
gnl_UG_Tcc_S51573979	98.43	383	5	1	200296	200678	15	396	0	704
gnl_UG_Tcc_S51573979	99.11	225	2	0	200930	201154	392	616	1e-118	430
gnl_UG_Tcc_S51654095	99.78	460	1	0	207958	208417	464	5	0	904
gnl_UG_Tcc_S51646927	98.96	483	4	1	240582	241064	495	14	0	910
gnl_UG_Tcc_S51710364	99.42	1382	7	1	247238	248619	1397	17	0	2567
gnl_UG_Tcc_S51700158	84.53	866	134	0	247306	248171	64	929	0	654
gnl_UG_Tcc_S51603484	82.99	388	66	0	247331	247718	404	17	3e-63	246
gnl_UG_Tcc_S51603484	83.99	406	65	0	247535	247940	428	23	3e-76	289
gnl_UG_Tcc_S51700158	83.14	878	148	0	247537	248414	67	944	7e-160	567
gnl_UG_Tcc_S51603484	97.85	418	9	0	247763	248180	428	11	0	757
gnl_UG_Tcc_S51662022	98.06	620	11	1	247996	248615	634	16	0	1025
gnl_UG_Tcc_S51692469	100	381	0	0	248235	248615	7	387	0	654
gnl_UG_Tcc_S51591966	97.66	513	9	1	258922	259431	698	186	0	864
gnl_UG_Tcc_S51591966	99.15	117	1	0	259485	259601	132	16	1e-56	224
gnl_UG_Tcc_S51619644	99.53	430	2	0	259893	260322	434	5	0	837
gnl_UG_Tcc_S51686067	99.27	687	3	1	263328	264012	692	6	0	1251
gnl_UG_Tcc_S51594174	99.47	570	1	2	268983	269550	574	5	0	948
gnl_UG_Tcc_S51668905	98.37	490	8	0	270994	271483	505	16	0	908
gnl_UG_Tcc_S51623803	93.56	419	27	0	285445	285863	80	498	9e-175	617
gnl_UG_Tcc_S51623803	100	204	0	0	286293	286496	496	699	6e-111	404
gnl_UG_Tcc_S51623803	100	299	0	0	287091	287389	698	996	1e-167	593
gnl_UG_Tcc_S51562819	91.67	360	28	1	299622	299981	20	377	1e-130	470
gnl_UG_Tcc_S51562819	100	258	0	0	300129	300386	372	629	4e-143	511
gnl_UG_Tcc_S51562819	99.52	418	2	0	301237	301654	628	1045	0	813
gnl_UG_Tcc_S51655923	99.69	318	1	0	304161	304478	17	334	1e-176	622
gnl_UG_Tcc_S51655923	99.69	320	1	0	305197	305516	330	649	9e-178	626
gnl_UG_Tcc_S51571235	99.19	371	3	0	310694	311064	18	388	0	664
gnl_UG_Tcc_S51571235	98.76	322	4	0	312562	312883	390	711	8e-172	607
gnl_UG_Tcc_S51617012	96.15	130	5	0	318637	318766	608	479	8e-55	218
gnl_UG_Tcc_S51617012	98.1	422	8	0	319097	319518	477	56	0	773
gnl_UG_Tcc_S51581071	100	125	0	0	323261	323385	725	601	9e-64	248
gnl_UG_Tcc_S51581071	100	155	0	0	323686	323840	603	449	1e-81	307
gnl_UG_Tcc_S51581071	99.77	430	1	0	323956	324385	450	21	0	844
gnl_UG_Tcc_S51600669	97.61	461	11	0	327393	327853	155	615	0	827
gnl_UG_Tcc_S51600669	92.62	149	11	0	329335	329483	159	307	7e-52	208
gnl_UG_Tcc_S51687887	100	120	0	0	340350	340469	1242	1123	8e-61	238
gnl_UG_Tcc_S51687887	99.64	1112	4	0	340590	341701	1124	13	0	2173
gnl_UG_Tcc_S51677371	99.87	769	1	0	352214	352982	9	777	0	1516
gnl_UG_Tcc_S51570715	99.44	180	1	0	354398	354577	21	200	3e-94	349
gnl_UG_Tcc_S51570715	99.33	447	1	2	355161	355605	199	645	0	846
gnl_UG_Tcc_S51619848	99.2	497	4	0	366825	367321	506	10	0	954
gnl_UG_Tcc_S51617982	99.43	707	4	0	375430	376136	18	724	0	1370
gnl_UG_Tcc_S51652514	99.07	430	4	0	380124	380553	433	4	0	821
gnl_UG_Tcc_S51632295	99.15	706	6	0	388496	389201	11	716	0	1352
gnl_UG_Tcc_S51687169	97.58	702	17	0	389427	390128	12	713	0	1257
gnl_UG_Tcc_S51573136	100	400	0	0	412275	412674	18	417	0	793
gnl_UG_Tcc_S51573136	99.15	117	1	0	415365	415481	549	665	1e-56	224
gnl_UG_Tcc_S51617477	98.58	706	6	2	417384	418088	15	717	0	1239
gnl_UG_Tcc_S51664194	99.68	633	2	0	443785	444417	14	646	0	1239
gnl_UG_Tcc_S51584980	93.73	415	26	0	459459	459873	18	432	9e-175	617
gnl_UG_Tcc_S51698671	99.25	799	6	0	461249	462047	806	8	0	1538
gnl_UG_Tcc_S51562889	100	808	0	0	463661	464468	812	5	0	1602
gnl_UG_Tcc_S51557685	99.02	205	2	0	471734	471938	1	205	9e-107	391
gnl_UG_Tcc_S51557685	99.51	405	2	0	473141	473545	203	607	0	789
gnl_UG_Tcc_S51638601	99.79	482	1	0	480375	480856	16	497	0	948
gnl_UG_Tcc_S51585943	100	184	0	0	483886	484069	617	434	5e-99	365
gnl_UG_Tcc_S51585943	98.25	343	5	1	484154	484495	349	7	4e-177	624
gnl_UG_Tcc_S51561278	99.86	717	1	0	493049	493765	717	1	0	1413
gnl_UG_Tcc_S51594244	100	141	0	0	498294	498434	645	505	2e-73	280
gnl_UG_Tcc_S51594244	97.75	489	11	0	498805	499293	506	18	0	841
gnl_UG_Tcc_S51585933	95.11	491	24	0	511042	511532	108	598	0	741
gnl_UG_Tcc_S51673422	98.78	410	5	0	511329	511738	9	418	0	775
gnl_UG_Tcc_S51595369	98.76	725	3	1	521469	522187	5	729	0	1368
gnl_UG_Tcc_S51593060	94.83	484	25	0	563995	564478	15	498	0	761
gnl_UG_Tcc_S51699311	99.03	720	7	0	581995	582714	15	734	0	1372
gnl_UG_Tcc_S51603712	99.08	652	6	0	601337	601988	666	15	0	1203
gnl_UG_Tcc_S51694863	98.09	575	11	0	611275	611849	15	589	0	1053
gnl_UG_Tcc_S51666712	84.3	446	70	0	615408	615853	287	732	3e-88	329
gnl_UG_Tcc_S51666712	82.62	443	77	0	621617	622059	290	732	9e-70	268
gnl_UG_Tcc_S51666712	84.73	452	69	0	625128	625579	281	732	3e-94	349
gnl_UG_Tcc_S51576386	98.77	1304	16	0	628740	630043	20	1323	0	2458
gnl_UG_Tcc_S51666712	99.47	752	4	0	630385	631136	752	1	0	1459
gnl_UG_Tcc_S51591356	95.02	623	31	0	635051	635673	15	637	0	989
gnl_UG_Tcc_S51703106	98.77	326	2	1	639921	640244	333	8	2e-172	609
gnl_UG_Tcc_S51699307	99.19	743	6	0	653773	654515	13	755	0	1425
gnl_UG_Tcc_S51670397	99.65	578	2	0	654709	655286	779	202	0	1130
gnl_UG_Tcc_S51670397	98.68	152	2	0	655331	655482	157	6	4e-75	285
gnl_UG_Tcc_S51708070	99.5	602	3	0	681443	682044	606	5	0	1170
gnl_UG_Tcc_S51576304	99.27	411	3	0	682754	683164	98	508	0	791
gnl_UG_Tcc_S51674094	98.7	460	5	1	687458	687916	15	474	0	856
gnl_UG_Tcc_S51596649	99.32	587	4	0	717134	717720	602	16	0	1132
gnl_UG_Tcc_S51596179	100	172	0	0	740515	740686	783	612	8e-92	341
gnl_UG_Tcc_S51596179	100	338	0	0	740766	741103	532	195	0	670
gnl_UG_Tcc_S51596179	100	117	0	0	741177	741293	121	5	5e-59	232
gnl_UG_Tcc_S51637841	99.48	772	4	0	744255	745026	16	787	0	1499
gnl_UG_Tcc_S51639040	100	120	0	0	782623	782742	736	617	8e-61	238
gnl_UG_Tcc_S51639040	98.19	166	3	0	782830	782995	618	453	4e-81	305
gnl_UG_Tcc_S51639040	97.72	439	10	0	783092	783530	454	16	0	791
gnl_UG_Tcc_S51615254	99.71	346	1	0	787716	788061	6	351	0	678
gnl_UG_Tcc_S51615254	99.41	169	1	0	788131	788299	349	517	1e-87	327
gnl_UG_Tcc_S51615254	99.23	130	1	0	788951	789080	645	774	2e-64	250
gnl_UG_Tcc_S51651773	99.8	505	1	0	796671	797175	9	513	0	993
gnl_UG_Tcc_S51651773	100	154	0	0	797979	798132	511	664	4e-81	305
gnl_UG_Tcc_S51600768	99.21	504	1	1	799723	800223	5	508	0	963
gnl_UG_Tcc_S51615254	99.23	130	1	0	831715	831844	774	645	2e-64	250
gnl_UG_Tcc_S51615254	99.41	169	1	0	832496	832664	517	349	1e-87	327
gnl_UG_Tcc_S51615254	99.71	346	1	0	832734	833079	351	6	0	678
gnl_UG_Tcc_S51639040	97.72	439	10	0	837267	837705	16	454	0	791
gnl_UG_Tcc_S51639040	98.19	166	3	0	837802	837967	453	618	4e-81	305
gnl_UG_Tcc_S51639040	100	120	0	0	838055	838174	617	736	8e-61	238
gnl_UG_Tcc_S51570422	100	502	0	0	874135	874636	99	600	0	995
gnl_UG_Tcc_S51570422	98.24	284	5	0	875978	876261	727	1010	1e-146	523
gnl_UG_Tcc_S51688616	100	143	0	0	877401	877543	6	148	2e-74	283
gnl_UG_Tcc_S51688616	99.78	445	1	0	877618	878062	223	667	0	791
gnl_UG_Tcc_S51643784	99.76	419	1	0	879176	879594	718	300	0	823
gnl_UG_Tcc_S51643784	99.26	272	2	0	880078	880349	303	32	1e-146	523
gnl_UG_Tcc_S51571238	99.22	255	2	0	884029	884283	5	259	1e-136	490
gnl_UG_Tcc_S51571238	100	128	0	0	884468	884595	260	387	1e-65	254
gnl_UG_Tcc_S51571238	99.69	318	1	0	884666	884983	458	775	4e-177	624
gnl_UG_Tcc_S51573940	100	152	0	0	910362	910513	5	156	7e-80	301
gnl_UG_Tcc_S51573940	99.2	251	2	0	911632	911882	155	405	3e-134	482
gnl_UG_Tcc_S51583336	98.51	606	9	0	911989	912594	623	18	0	1130
gnl_UG_Tcc_S51573940	96.71	639	20	1	911989	912626	421	1059	0	1092
gnl_UG_Tcc_S51642452	98.89	450	5	0	917183	917632	4	453	0	852
gnl_UG_Tcc_S51686871	99.8	507	1	0	948387	948893	934	428	0	997
gnl_UG_Tcc_S51686871	98.31	415	6	1	948990	949403	432	18	0	712
gnl_UG_Tcc_S51676535	99.15	354	3	0	955448	955801	18	371	0	678
gnl_UG_Tcc_S51686871	99.8	507	1	0	979817	980323	934	428	0	997
gnl_UG_Tcc_S51686871	98.31	415	6	1	980420	980833	432	18	0	712
gnl_UG_Tcc_S51676535	99.15	354	3	0	986876	987229	18	371	0	678
gnl_UG_Tcc_S51616619	98.72	234	3	0	1004712	1004945	5	238	1e-121	440
gnl_UG_Tcc_S51616619	100	159	0	0	1005061	1005219	237	395	4e-84	315
gnl_UG_Tcc_S51616619	99.47	187	1	0	1005965	1006151	462	648	2e-98	363
gnl_UG_Tcc_S51616619	97.05	373	11	0	1006812	1007184	647	1019	0	652
gnl_UG_Tcc_S51644204	87.85	247	26	3	1008914	1009159	672	429	2e-58	230
gnl_UG_Tcc_S51644204	96.47	368	13	0	1009296	1009663	407	40	9e-178	626
gnl_UG_Tcc_S51687409	91.27	630	54	1	1015993	1016622	18	646	0	805
gnl_UG_Tcc_S51644204	98.86	264	3	0	1017419	1017682	687	424	1e-139	500
gnl_UG_Tcc_S51644204	99.01	406	4	0	1017809	1018214	411	6	0	773
gnl_UG_Tcc_S51633831	99.59	241	1	0	1054360	1054600	653	413	1e-130	470
gnl_UG_Tcc_S51633831	99.52	413	2	0	1055445	1055857	413	1	0	803
gnl_UG_Tcc_S51555371	97.67	429	4	5	1056642	1057064	18	446	0	739
gnl_UG_Tcc_S51660381	90.74	605	56	0	1056722	1057326	623	19	0	708
gnl_UG_Tcc_S51667842	99.87	741	1	0	1059237	1059977	18	758	0	1461
gnl_UG_Tcc_S51572366	99.85	660	1	0	1068482	1069141	9	668	0	1300
gnl_UG_Tcc_S51573164	98.33	359	6	0	1069217	1069575	52	410	1e-176	622
gnl_UG_Tcc_S51602105	98.37	430	7	0	1070876	1071305	15	444	0	797
gnl_UG_Tcc_S51638635	99.79	468	0	1	1125629	1126095	761	294	0	912
gnl_UG_Tcc_S51641231	99.66	292	1	0	1125804	1126095	699	408	5e-161	571
gnl_UG_Tcc_S51638635	98.56	278	4	0	1126187	1126464	296	19	2e-145	519
gnl_UG_Tcc_S51641231	98.48	395	6	0	1126187	1126581	410	16	0	735
gnl_UG_Tcc_S51710375	99.64	280	1	0	1150593	1150872	793	514	7e-154	547
gnl_UG_Tcc_S51710375	100	405	0	0	1151297	1151701	432	28	0	803
gnl_UG_Tcc_S51598803	98.16	490	9	0	1151755	1152244	507	18	0	900
gnl_UG_Tcc_S51593213	96.43	392	14	0	1163741	1164132	18	409	0	666
gnl_UG_Tcc_S51593213	98.16	163	3	0	1164336	1164498	406	568	3e-79	299
gnl_UG_Tcc_S51598545	100	722	0	0	1191068	1191789	12	733	0	1431
gnl_UG_Tcc_S51673561	97	400	12	0	1192618	1193017	67	466	0	698
gnl_UG_Tcc_S51593725	98.43	511	2	2	1194020	1194524	15	525	0	841
gnl_UG_Tcc_S51630713	98.27	578	10	0	1205539	1206116	593	16	0	1066
gnl_UG_Tcc_S51614886	100	461	0	0	1208461	1208921	774	314	0	914
gnl_UG_Tcc_S51614886	99.42	173	1	0	1210044	1210216	315	143	5e-90	335
gnl_UG_Tcc_S51614886	100	138	0	0	1210285	1210422	146	9	2e-71	274
gnl_UG_Tcc_S51567811	99.49	394	2	0	1212667	1213060	102	495	0	765
gnl_UG_Tcc_S51616677	98.42	316	4	1	1216177	1216492	1446	1132	7e-126	454
gnl_UG_Tcc_S51616677	99.42	343	2	0	1216706	1217048	918	576	0	664
gnl_UG_Tcc_S51616677	99.38	321	2	0	1217733	1218053	578	258	6e-176	620
gnl_UG_Tcc_S51616677	100	180	0	0	1218268	1218447	259	80	1e-96	357
gnl_UG_Tcc_S51626945	99.39	164	1	0	1239582	1239745	694	531	1e-84	317
gnl_UG_Tcc_S51626945	99.62	526	2	0	1239886	1240411	531	6	0	979
gnl_UG_Tcc_S51567808	100	113	0	0	1245911	1246023	1396	1284	1e-56	224
gnl_UG_Tcc_S51567808	100	121	0	0	1246275	1246395	1210	1090	2e-61	240
gnl_UG_Tcc_S51567808	100	126	0	0	1246532	1246657	1094	969	2e-64	250
gnl_UG_Tcc_S51567808	100	180	0	0	1247005	1247184	971	792	1e-96	357
gnl_UG_Tcc_S51567808	100	147	0	0	1247428	1247574	793	647	6e-77	291
gnl_UG_Tcc_S51567808	98.9	181	2	0	1248134	1248314	649	469	2e-92	343
gnl_UG_Tcc_S51567808	99.22	385	3	0	1248442	1248826	470	86	0	739
gnl_UG_Tcc_S51694734	99.45	362	2	0	1260425	1260786	26	387	0	702
gnl_UG_Tcc_S51700161	98.48	328	5	0	1262914	1263241	1067	740	5e-173	611
gnl_UG_Tcc_S51700161	99.21	127	1	0	1263336	1263462	744	618	1e-62	244
gnl_UG_Tcc_S51700161	100	277	0	0	1264356	1264632	424	148	2e-154	549
gnl_UG_Tcc_S51700161	100	148	0	0	1265471	1265618	152	5	2e-77	293
gnl_UG_Tcc_S51634052	98.64	295	3	1	1271490	1271784	48	341	3e-153	545
gnl_UG_Tcc_S51634052	100	314	0	0	1272042	1272355	407	720	1e-176	622
gnl_UG_Tcc_S51573671	99.77	431	1	0	1298527	1298957	737	307	0	846
gnl_UG_Tcc_S51573671	100	190	0	0	1299764	1299953	306	117	1e-102	377
gnl_UG_Tcc_S51573671	98.25	114	2	0	1300091	1300204	118	5	2e-52	210
gnl_UG_Tcc_S51700225	98.76	643	7	1	1301166	1301807	1232	590	0	1132
gnl_UG_Tcc_S51700225	100	105	0	0	1302882	1302986	319	215	7e-52	208
gnl_UG_Tcc_S51700225	100	119	0	0	1304409	1304527	123	5	3e-60	236
gnl_UG_Tcc_S51570808	100	104	0	0	1345774	1345877	94	197	3e-51	206
gnl_UG_Tcc_S51570808	98.72	545	7	0	1346062	1346606	195	739	0	1025
gnl_UG_Tcc_S51634817	98.42	507	6	2	1349423	1349927	17	523	0	926
gnl_UG_Tcc_S51700285	96.48	512	17	1	1372986	1373497	40	550	0	864
gnl_UG_Tcc_S51651835	99.41	510	3	0	1377936	1378445	5	514	0	987
gnl_UG_Tcc_S51615745	98.98	490	2	1	1404806	1405292	15	504	0	868
gnl_UG_Tcc_S51617881	100	186	0	0	1454145	1454330	721	536	3e-100	369
gnl_UG_Tcc_S51653329	98.9	545	3	2	1454817	1455360	18	560	0	971
gnl_UG_Tcc_S51617881	99.74	387	1	0	1455289	1455675	403	17	0	759
gnl_UG_Tcc_S51576052	99.45	546	3	0	1481372	1481917	6	551	0	1059
gnl_UG_Tcc_S51639853	99.71	688	1	1	1502968	1503655	706	20	0	1298
gnl_UG_Tcc_S51586437	99.02	717	7	0	1509855	1510571	726	10	0	1366
gnl_UG_Tcc_S51586437	97.66	299	7	0	1515087	1515385	726	428	6e-151	537
gnl_UG_Tcc_S51586437	93.17	410	27	1	1515511	1515920	423	15	1e-164	583
gnl_UG_Tcc_S51595697	99.11	336	3	0	1563456	1563791	362	27	0	642
gnl_UG_Tcc_S51650660	99.76	425	1	0	1571661	1572085	935	511	0	835
gnl_UG_Tcc_S51650660	99.53	426	2	0	1572624	1573049	441	16	0	829
gnl_UG_Tcc_S51639609	97.1	483	14	0	1593675	1594157	496	14	0	846
gnl_UG_Tcc_S51637644	99.13	691	6	0	1603787	1604477	10	700	0	1281
gnl_UG_Tcc_S51637645	100	150	0	0	1605426	1605575	800	651	1e-78	297
gnl_UG_Tcc_S51637645	100	181	0	0	1605677	1605857	650	470	3e-97	359
gnl_UG_Tcc_S51637645	97.45	470	5	2	1606466	1606928	475	6	0	688
gnl_UG_Tcc_S51679926	99.41	507	3	0	1610372	1610878	14	520	0	981
gnl_UG_Tcc_S51641876	99.15	472	4	0	1614642	1615113	11	482	0	904
gnl_UG_Tcc_S51583830	98.6	573	8	0	1628644	1629216	764	192	0	1072
gnl_UG_Tcc_S51583830	99.21	127	1	0	1629263	1629389	143	17	1e-62	244
gnl_UG_Tcc_S51635443	99.56	679	3	0	1630288	1630966	18	696	0	1322
gnl_UG_Tcc_S51593233	99.43	353	2	0	1631442	1631794	8	360	0	684
gnl_UG_Tcc_S51596168	99.64	280	1	0	1650586	1650865	6	285	7e-154	547
gnl_UG_Tcc_S51596168	99.09	439	4	0	1650965	1651403	284	722	0	839
gnl_UG_Tcc_S51668233	100	172	0	0	1658567	1658738	550	379	8e-92	341
gnl_UG_Tcc_S51668233	100	373	0	0	1658843	1659215	378	6	0	739
gnl_UG_Tcc_S51631413	99.22	384	3	0	1660115	1660498	392	9	0	737
gnl_UG_Tcc_S51669287	96.85	127	4	0	1666528	1666654	348	474	2e-55	220
gnl_UG_Tcc_S51570223	90.62	320	27	1	1667847	1668163	35	354	2e-107	392
gnl_UG_Tcc_S51668233	95.88	170	7	0	1674327	1674496	550	381	6e-74	281
gnl_UG_Tcc_S51668233	98.12	373	6	1	1674603	1674974	378	6	0	676
gnl_UG_Tcc_S51669287	99.76	411	1	0	1677069	1677479	64	474	0	807
gnl_UG_Tcc_S51570223	99.43	350	2	0	1678615	1678964	8	357	0	678
gnl_UG_Tcc_S51570223	99.47	565	3	0	1679205	1679769	356	920	0	1096
gnl_UG_Tcc_S51695094	95.81	310	12	1	1680058	1680367	12	320	9e-141	504
gnl_UG_Tcc_S51695094	100	110	0	0	1683339	1683448	505	614	8e-55	218
gnl_UG_Tcc_S51570223	95.1	347	17	0	1686192	1686538	11	357	2e-145	519
gnl_UG_Tcc_S51570223	93.81	565	35	0	1686780	1687344	356	920	0	842
gnl_UG_Tcc_S51695094	99.46	373	2	0	1687636	1688008	12	384	0	724
gnl_UG_Tcc_S51695094	100	125	0	0	1688098	1688222	382	506	9e-64	248
gnl_UG_Tcc_S51695094	100	110	0	0	1688319	1688428	505	614	8e-55	218
gnl_UG_Tcc_S51695094	99.64	279	0	1	1688530	1688807	615	893	2e-138	496
gnl_UG_Tcc_S51675381	98.47	393	5	1	1702789	1703180	15	407	0	682
gnl_UG_Tcc_S51675381	92.75	193	1	1	1703210	1703389	437	629	1e-75	287
gnl_UG_Tcc_S51641872	99.27	550	4	0	1715149	1715698	611	62	0	1059
gnl_UG_Tcc_S51596140	99.47	748	3	1	1716758	1717504	752	5	0	1443
gnl_UG_Tcc_S51655884	99.23	519	4	0	1719121	1719639	5	523	0	955
gnl_UG_Tcc_S51660555	97.72	527	12	0	1720516	1721042	11	537	0	950
gnl_UG_Tcc_S51688650	99.18	611	5	0	1721918	1722528	629	19	0	1130
gnl_UG_Tcc_S51601441	98.06	1186	20	2	1722553	1723736	1187	3	0	2014
gnl_UG_Tcc_S51568290	88.56	376	43	0	1727811	1728186	199	574	6e-111	404
gnl_UG_Tcc_S51568290	97.42	619	16	0	1731221	1731839	24	642	0	1100
gnl_UG_Tcc_S51641476	99.03	719	7	0	1741886	1742604	17	735	0	1370
gnl_UG_Tcc_S51635637	99.26	816	5	1	1766371	1767186	820	6	0	1562
gnl_UG_Tcc_S51669333	100	173	0	0	1790466	1790638	715	543	2e-92	343
gnl_UG_Tcc_S51669333	100	328	0	0	1791082	1791409	541	214	0	650
gnl_UG_Tcc_S51669333	100	210	0	0	1791515	1791724	215	6	2e-114	416
gnl_UG_Tcc_S51563205	99.54	439	2	0	1793161	1793599	161	599	0	854
gnl_UG_Tcc_S51563205	100	167	0	0	1793894	1794060	596	762	7e-89	331
gnl_UG_Tcc_S51620059	100	198	0	0	1796316	1796513	597	400	2e-107	392
gnl_UG_Tcc_S51620059	100	388	0	0	1796788	1797175	400	13	0	769
gnl_UG_Tcc_S51673284	94.85	388	20	0	1800037	1800424	16	403	5e-173	611
gnl_UG_Tcc_S51681741	98.92	555	6	0	1809899	1810453	68	622	0	1053
gnl_UG_Tcc_S51617152	99.87	779	0	1	1811185	1811962	7	785	0	1487
gnl_UG_Tcc_S51573955	98.85	695	8	0	1811986	1812680	5	699	0	1314
gnl_UG_Tcc_S51589436	97.51	402	10	0	1813463	1813864	21	422	0	676
gnl_UG_Tcc_S51589504	100	511	0	0	1816610	1817120	513	3	0	1013
gnl_UG_Tcc_S51573690	99.26	676	5	0	1818130	1818805	692	17	0	1300
gnl_UG_Tcc_S51584350	98.61	503	7	0	1822653	1823155	520	18	0	942
gnl_UG_Tcc_S51668687	99.4	667	4	0	1823876	1824542	14	680	0	1291
gnl_UG_Tcc_S51667850	98.71	544	7	0	1834152	1834695	19	562	0	1023
gnl_UG_Tcc_S51667850	98.35	121	2	0	1835100	1835220	561	681	1e-56	224
gnl_UG_Tcc_S51694727	100	336	0	0	1836002	1836337	774	439	0	666
gnl_UG_Tcc_S51694727	100	203	0	0	1836916	1837118	373	171	2e-110	402
gnl_UG_Tcc_S51694727	99.4	167	1	0	1837237	1837403	172	6	2e-86	323
gnl_UG_Tcc_S51679631	100	232	0	0	1848078	1848309	4	235	1e-127	460
gnl_UG_Tcc_S51679631	99.54	432	2	0	1848408	1848839	229	660	0	841
gnl_UG_Tcc_S51593950	99.81	521	1	0	1857118	1857638	5	525	0	1025
gnl_UG_Tcc_S51679631	100	232	0	0	1866337	1866568	4	235	1e-127	460
gnl_UG_Tcc_S51679631	99.54	432	2	0	1866667	1867098	229	660	0	841
gnl_UG_Tcc_S51593950	99.81	521	1	0	1875381	1875901	5	525	0	1025
gnl_UG_Tcc_S51629061	100	303	0	0	1884563	1884865	307	5	5e-170	601
gnl_UG_Tcc_S51589369	99.63	539	2	0	1895852	1896390	5	543	0	1053
gnl_UG_Tcc_S51567778	99.23	389	3	0	1896483	1896871	851	463	0	747
gnl_UG_Tcc_S51567778	95.52	446	5	1	1897290	1897720	463	18	0	745
gnl_UG_Tcc_S51616674	99.77	866	1	1	1898598	1899463	6	870	0	1651
gnl_UG_Tcc_S51588580	98.92	646	7	0	1918825	1919470	662	17	0	1183
gnl_UG_Tcc_S51575278	99.31	578	4	0	1925326	1925903	608	31	0	1072
gnl_UG_Tcc_S51693974	99.85	685	1	0	1930278	1930962	696	12	0	1350
gnl_UG_Tcc_S51666218	99.37	474	3	0	1959528	1960001	8	481	0	882
gnl_UG_Tcc_S51690358	98.65	223	0	1	1960467	1960689	14	233	5e-87	325
gnl_UG_Tcc_S51690358	99.14	350	3	0	1960728	1961077	272	621	0	670
gnl_UG_Tcc_S51681475	96.51	430	15	0	1962254	1962683	446	17	0	692
gnl_UG_Tcc_S51657957	100	399	0	0	1967368	1967766	18	416	0	791
gnl_UG_Tcc_S51657957	99.53	211	1	0	1967861	1968071	416	626	1e-112	410
gnl_UG_Tcc_S51583811	97.75	711	16	0	1969037	1969747	14	724	0	1283
gnl_UG_Tcc_S51592994	99.8	489	1	0	1991414	1991902	16	504	0	914
gnl_UG_Tcc_S51592994	99.48	192	1	0	1992282	1992473	495	686	2e-101	373
gnl_UG_Tcc_S51673364	96.69	393	12	1	1992639	1993031	409	18	0	668
gnl_UG_Tcc_S51595858	99.18	731	6	0	2011518	2012248	5	735	0	1402
gnl_UG_Tcc_S51587589	91.92	594	48	0	2011954	2012547	624	31	0	755
gnl_UG_Tcc_S51619902	92.57	579	43	0	2013232	2013810	18	596	0	807
gnl_UG_Tcc_S51587325	98.31	592	10	0	2026154	2026745	19	610	0	1094
gnl_UG_Tcc_S51681900	99.52	413	2	0	2031450	2031862	18	430	0	761
gnl_UG_Tcc_S51681900	99.21	126	1	0	2032420	2032545	572	697	5e-62	242
gnl_UG_Tcc_S51573205	99.21	378	3	0	2046081	2046458	11	388	0	726
gnl_UG_Tcc_S51573205	100	141	0	0	2046569	2046709	389	529	2e-73	280
gnl_UG_Tcc_S51573205	99.09	220	2	0	2046818	2047037	530	749	1e-115	420
gnl_UG_Tcc_S51645950	88.13	598	68	1	2056350	2056947	58	652	2e-175	618
gnl_UG_Tcc_S51662100	99.55	221	1	0	2080058	2080278	6	226	1e-118	430
gnl_UG_Tcc_S51662100	98.99	497	1	1	2080317	2080813	265	757	0	837
gnl_UG_Tcc_S51575154	98.37	615	10	0	2084974	2085588	629	15	0	1140
gnl_UG_Tcc_S51597850	98.75	639	8	0	2090823	2091461	24	662	0	1203
gnl_UG_Tcc_S51660856	98.56	696	8	2	2091710	2092404	701	7	0	1243
gnl_UG_Tcc_S51699877	99.01	503	5	0	2095071	2095573	509	7	0	957
gnl_UG_Tcc_S51701599	98.18	330	6	0	2096390	2096719	12	341	8e-172	607
gnl_UG_Tcc_S51564133	99.22	128	1	0	2128114	2128241	627	500	3e-63	246
gnl_UG_Tcc_S51564133	96.81	408	13	0	2129001	2129408	426	19	0	706
gnl_UG_Tcc_S51681348	99.53	422	2	0	2143888	2144309	15	436	0	821
gnl_UG_Tcc_S51681348	99.37	158	1	0	2144530	2144687	433	590	4e-81	305
gnl_UG_Tcc_S51572989	100	154	0	0	2144534	2144687	707	554	4e-81	305
gnl_UG_Tcc_S51572989	99.81	538	1	0	2145734	2146271	555	18	0	1059
gnl_UG_Tcc_S51681348	100	181	0	0	2145734	2145914	589	769	3e-97	359
gnl_UG_Tcc_S51690021	98.69	687	9	0	2152648	2153334	14	700	0	1291
gnl_UG_Tcc_S51638206	98.48	330	5	0	2154458	2154787	18	347	3e-174	615
gnl_UG_Tcc_S51638206	99.27	137	1	0	2155823	2155959	346	482	5e-56	222
gnl_UG_Tcc_S51638206	100	220	0	0	2156035	2156254	479	698	2e-120	436
gnl_UG_Tcc_S51620036	96.53	461	16	0	2162521	2162981	837	377	0	787
gnl_UG_Tcc_S51620036	100	165	0	0	2163213	2163377	378	214	1e-87	327
gnl_UG_Tcc_S51620036	99.28	139	1	0	2164046	2164184	143	5	9e-70	268
gnl_UG_Tcc_S51573426	99.38	162	1	0	2166049	2166210	730	569	2e-83	313
gnl_UG_Tcc_S51573426	99.65	567	2	0	2166605	2167171	572	6	0	1108
gnl_UG_Tcc_S51583076	99.8	504	1	0	2184162	2184665	23	526	0	991
gnl_UG_Tcc_S51662116	100	200	0	0	2192521	2192720	683	484	2e-108	396
gnl_UG_Tcc_S51662116	99.74	384	1	0	2193912	2194295	389	6	0	753
gnl_UG_Tcc_S51615133	95.96	445	18	0	2203882	2204326	669	225	0	739
gnl_UG_Tcc_S51635684	98.77	408	5	0	2211166	2211573	9	416	0	728
gnl_UG_Tcc_S51635684	100	115	0	0	2211859	2211973	500	614	8e-58	228
gnl_UG_Tcc_S51708533	99.31	723	4	1	2224327	2225049	6	727	0	1386
gnl_UG_Tcc_S51628265	100	493	0	0	2242809	2243301	74	566	0	977
gnl_UG_Tcc_S51626996	98.85	435	5	0	2252338	2252772	18	452	0	823
gnl_UG_Tcc_S51626996	99.16	238	2	0	2252877	2253114	446	683	2e-126	456
gnl_UG_Tcc_S51592106	97.97	691	14	0	2269737	2270427	15	705	0	1259
gnl_UG_Tcc_S51562853	98.99	496	5	0	2271395	2271890	9	504	0	944
gnl_UG_Tcc_S51562853	99.14	232	2	0	2271968	2272199	502	733	7e-123	444
gnl_UG_Tcc_S51638298	100	260	0	0	2286730	2286989	4	263	2e-144	515
gnl_UG_Tcc_S51638298	99.76	422	1	0	2287158	2287579	261	682	0	829
gnl_UG_Tcc_S51617523	99.34	454	3	0	2314602	2315055	17	470	0	876
gnl_UG_Tcc_S51701843	98.54	686	5	2	2316474	2317157	689	7	0	1118
gnl_UG_Tcc_S51601873	95.97	595	12	2	2337689	2338282	98	681	0	993
gnl_UG_Tcc_S51583771	99.43	174	1	0	2345925	2346098	588	415	1e-90	337
gnl_UG_Tcc_S51583771	99.67	307	1	0	2346526	2346832	323	17	5e-170	601
gnl_UG_Tcc_S51644055	97.82	505	11	0	2347514	2348018	603	99	0	914
gnl_UG_Tcc_S51671584	98.29	351	6	0	2355726	2356076	17	367	0	648
gnl_UG_Tcc_S51589599	99.46	367	2	0	2375602	2375968	10	376	0	712
gnl_UG_Tcc_S51589599	100	185	0	0	2376077	2376261	376	560	1e-99	367
gnl_UG_Tcc_S51620950	99.31	576	4	0	2376691	2377266	16	591	0	1110
gnl_UG_Tcc_S51589599	98.25	114	2	0	2376875	2376988	558	671	2e-52	210
gnl_UG_Tcc_S51687306	96.13	413	16	0	2400529	2400941	424	12	0	692
gnl_UG_Tcc_S51684369	98.07	362	7	0	2430102	2430463	174	535	0	662
gnl_UG_Tcc_S51700457	93.89	540	32	1	2446431	2446969	118	657	0	801
gnl_UG_Tcc_S51632144	92.97	427	30	0	2447605	2448031	50	476	2e-172	609
gnl_UG_Tcc_S51700457	94.78	556	29	0	2451639	2452194	101	656	0	872
gnl_UG_Tcc_S51632144	95.02	442	22	0	2452767	2453208	35	476	0	702
gnl_UG_Tcc_S51632144	100	121	0	0	2454932	2455052	474	594	2e-61	240
gnl_UG_Tcc_S51632144	95.85	193	8	0	2455176	2455368	591	783	3e-85	319
gnl_UG_Tcc_S51700457	92.73	660	35	3	2461851	2462506	6	656	0	924
gnl_UG_Tcc_S51632144	93.21	442	30	0	2463081	2463522	35	476	2e-169	599
gnl_UG_Tcc_S51632144	99.16	119	1	0	2465114	2465232	474	592	8e-58	228
gnl_UG_Tcc_S51632144	94.3	193	11	0	2465359	2465551	591	783	4e-78	295
gnl_UG_Tcc_S51700457	100	651	0	0	2474101	2474751	6	656	0	1291
gnl_UG_Tcc_S51632144	100	442	0	0	2475335	2475776	35	476	0	876
gnl_UG_Tcc_S51632144	100	121	0	0	2475907	2476027	474	594	2e-61	240
gnl_UG_Tcc_S51632144	100	193	0	0	2476150	2476342	591	783	2e-104	383
gnl_UG_Tcc_S51632144	98.88	358	4	0	2476419	2476776	780	1137	0	678
gnl_UG_Tcc_S51591520	99.42	515	3	0	2519272	2519786	686	172	0	997
gnl_UG_Tcc_S51643229	99.45	542	3	0	2525496	2526037	6	547	0	1051
gnl_UG_Tcc_S51643229	97.84	139	0	1	2526103	2526238	557	695	9e-64	248
gnl_UG_Tcc_S51686558	99.26	543	4	0	2530005	2530547	560	18	0	1045
gnl_UG_Tcc_S51601381	98.53	408	6	0	2531316	2531723	17	424	0	761
gnl_UG_Tcc_S51574569	99.38	324	2	0	2531693	2532016	94	417	9e-178	626
gnl_UG_Tcc_S51574569	100	149	0	0	2532113	2532261	415	563	4e-78	295
gnl_UG_Tcc_S51582115	98.53	678	10	0	2533201	2533878	3	680	0	1265
gnl_UG_Tcc_S51574569	100	201	0	0	2533323	2533523	560	760	4e-109	398
gnl_UG_Tcc_S51595021	95.19	561	27	0	2534782	2535342	17	577	0	898
gnl_UG_Tcc_S51603821	99.39	165	1	0	2556195	2556359	650	486	3e-85	319
gnl_UG_Tcc_S51603821	100	419	0	0	2556411	2556829	434	16	0	831
gnl_UG_Tcc_S51619966	100	162	0	0	2585586	2585747	5	166	7e-86	321
gnl_UG_Tcc_S51619966	98.19	554	10	0	2585843	2586396	164	717	0	977
gnl_UG_Tcc_S51645950	85.09	597	85	2	2598302	2598897	648	55	1e-121	440
gnl_UG_Tcc_S51606158	100	237	0	0	2627426	2627662	721	485	1e-130	470
gnl_UG_Tcc_S51606158	99.49	396	2	0	2627949	2628344	400	5	0	769
gnl_UG_Tcc_S51658839	99.45	729	4	0	2631633	2632361	6	734	0	1413
gnl_UG_Tcc_S51657346	96.28	619	23	0	2633883	2634501	17	635	0	1045
gnl_UG_Tcc_S51640638	99.75	785	2	0	2639149	2639933	6	790	0	1540
gnl_UG_Tcc_S51638585	99.11	338	3	0	2645406	2645743	356	19	0	646
gnl_UG_Tcc_S51648096	99.24	396	3	0	2673877	2674272	413	18	0	761
gnl_UG_Tcc_S51689088	99.44	540	2	1	2675223	2675761	15	554	0	1039
gnl_UG_Tcc_S51654055	89.39	330	35	0	2677405	2677734	19	348	1e-102	377
gnl_UG_Tcc_S51654055	100	763	0	0	2678936	2679698	350	1112	0	1513
gnl_UG_Tcc_S51605075	99.8	493	1	0	2686220	2686712	762	270	0	969
gnl_UG_Tcc_S51605075	99.48	194	1	0	2686786	2686979	196	3	1e-102	377
gnl_UG_Tcc_S51634414	99.23	388	3	0	2691510	2691897	392	5	0	745
gnl_UG_Tcc_S51581244	99.31	579	4	0	2699864	2700442	596	18	0	1116
gnl_UG_Tcc_S51661631	99.69	640	2	0	2711302	2711941	26	665	0	1253
gnl_UG_Tcc_S51563836	99.49	396	2	0	2727610	2728005	398	3	0	769
gnl_UG_Tcc_S51581207	99.38	487	3	0	2742033	2742519	15	501	0	942
gnl_UG_Tcc_S51581207	99.52	209	1	0	2742842	2743050	497	705	2e-111	406
gnl_UG_Tcc_S51667771	100	536	0	0	2752211	2752746	539	4	0	1063
gnl_UG_Tcc_S51667771	95.34	536	23	2	2756057	2756590	539	4	0	848
gnl_UG_Tcc_S51667771	95.77	520	21	1	2761709	2762227	530	11	0	848
gnl_UG_Tcc_S51623765	100	137	0	0	2763320	2763456	29	165	6e-71	272
gnl_UG_Tcc_S51623765	100	316	0	0	2765749	2766064	443	758	9e-178	626
gnl_UG_Tcc_S51610363	96.08	408	16	0	2766938	2767345	18	425	4e-180	634
gnl_UG_Tcc_S51610363	99.07	108	1	0	2767429	2767536	423	530	3e-51	206
gnl_UG_Tcc_S51568254	84.44	585	91	0	2781969	2782553	163	747	4e-121	438
gnl_UG_Tcc_S51590429	99.83	585	0	1	2782300	2782883	21	605	0	1090
gnl_UG_Tcc_S51568254	100	156	0	0	2786093	2786248	6	161	3e-82	309
gnl_UG_Tcc_S51568254	98.98	589	6	0	2786768	2787356	159	747	0	1120
gnl_UG_Tcc_S51590429	83.23	501	75	2	2787107	2787607	25	516	5e-87	325
gnl_UG_Tcc_S51572923	97.35	302	8	0	2840191	2840492	716	415	3e-150	535
gnl_UG_Tcc_S51572923	98.53	341	5	0	2840845	2841185	358	18	0	636
gnl_UG_Tcc_S51600868	98.85	433	5	0	2860551	2860983	16	448	0	777
gnl_UG_Tcc_S51643208	98.38	370	6	0	2861647	2862016	385	16	0	686
gnl_UG_Tcc_S51681448	100	111	0	0	2863962	2864072	682	572	2e-55	220
gnl_UG_Tcc_S51681448	99.45	181	1	0	2864772	2864952	575	395	8e-95	351
gnl_UG_Tcc_S51681448	100	390	0	0	2865166	2865555	395	6	0	773
