# Supplementary material for: Sequencing of a QTL-rich region of the Theobroma cacao genome using pooled BACs and the identification of trait specific candidate genes
Source: BMC Genomics. 2011 Jul 27;12:379. doi: 10.1186/1471-2164-12-379 (PMC3154204; doi:10.1186/1471-2164-12-379)
Supplement: Additional file 7 — Pseudomolecule Unigene Annotation. One row per gene annotation of the unigenes that hit the 20PP-35L pseudomolecule. [file 1471-2164-12-379-S7.XLS]

## Sheet: Additional_Table_S5
Additional Table S5. Pseudomolecule Unigene Annotation
UnigeneID	UnigeneDescription	UnigeneLength	BLASTX_Hits	MinEvalue	AvgIdentity	numGOs	GO_Terms	Enzyme Codes	InterProScanDomains
gnl_UG_Tcc_S51555371	heat shock	446	20	9.4543e-62	0.877	4	F:nucleotide binding; P:metabolic process; P:response to stress; F:catalytic activity	EC:1.3.1.74	IPR019651; SignalP (SIGNALP)
gnl_UG_Tcc_S51557685	hypothetical protein ARALYDRAFT_485723 [Arabidopsis lyrata subsp. lyrata]	607	18	6.84798e-52	0.742778	1	C:mitochondrion		no IPS match
gnl_UG_Tcc_S51558302	zinc finger family protein	667	16	5.13932e-12	0.543125	1	F:binding		no IPS match
gnl_UG_Tcc_S51558375	ring zinc finger protein	682	20	2.21012e-79	0.743	3	F:binding; F:protein binding; C:plasma membrane		no IPS match
gnl_UG_Tcc_S51561278	at5g02820-like protein	717	20	2.38264e-109	0.956	10	F:protein binding; F:DNA binding; F:catalytic activity; F:nucleotide binding; C:intracellular; P:cell differentiation; P:multicellular organismal development; P:DNA metabolic process; C:nucleus; C:plastid	EC:5.99.1.3	no IPS match
gnl_UG_Tcc_S51562819	conserved hypothetical protein [Ricinus communis]	1066	7	6.54076e-66	0.691429	0			no IPS match
gnl_UG_Tcc_S51562853	calcium-dependent protein kinase	757	20	3.26752e-67	0.9275	5	F:kinase activity; P:protein modification process; F:protein binding; F:binding; F:nucleotide binding	EC:2.7.11.17	SignalP (SIGNALP)
gnl_UG_Tcc_S51562889	hydroxyproline-rich glycoprotein family	812	18	6.19592e-38	0.787222	2	F:molecular_function; P:biological_process		IPR019258
gnl_UG_Tcc_S51563205	fructose-bisphosphatase precursor	762	20	3.91669e-76	0.8845	12	P:biosynthetic process; P:carbohydrate metabolic process; P:photosynthesis; F:binding; P:generation of precursor metabolites and energy; P:response to stress; P:response to abiotic stimulus; F:hydrolase activity; F:catalytic activity; C:plastid; P:cellular process; C:extracellular region	EC:3.1.3.11; EC:1.3.1.74	IPR000146; G3DSA:3.30.540.10 (GENE3D), PTHR11556:SF7 (PANTHER), SSF56655 (SUPERFAMILY)
gnl_UG_Tcc_S51563836	conserved hypothetical protein [Ricinus communis]	586	20	3.80766e-57	0.844	4	C:cell; P:metabolic process; C:mitochondrion; F:transferase activity	EC:2.1.1.0	no IPS match
gnl_UG_Tcc_S51564133	---NA---	630	1	2.17549e-06	0.5	0			no IPS match
gnl_UG_Tcc_S51567778	carboxyl- subunit of het-accase	855	20	8.91486e-30	0.7135	7	C:cytoplasm; P:biosynthetic process; P:cellular process; P:lipid metabolic process; C:plastid; C:membrane; F:catalytic activity	EC:6.4.1.2	no IPS match
gnl_UG_Tcc_S51567808	oxysterol-binding protein	1400	20	0	0.912	7	C:endoplasmic reticulum; P:biosynthetic process; P:cellular process; P:lipid metabolic process; P:reproduction; F:protein binding; F:lipid binding		IPR000648; IPR018494; PTHR10972:SF8 (PANTHER), SSF144000 (SUPERFAMILY)
gnl_UG_Tcc_S51567811	abc transporter family protein	512	16	9.39277e-28	0.84	3	F:hydrolase activity; F:nucleotide binding; F:transporter activity		no IPS match
gnl_UG_Tcc_S51568254	tasselseed2 protein	747	20	4.25334e-104	0.834	3	P:metabolic process; F:transferase activity; F:binding	EC:1.1.1.100	IPR002198; IPR002347; IPR016040; PTHR24314 (PANTHER), PTHR24314:SF85 (PANTHER), SignalP (SIGNALP), SSF51735 (SUPERFAMILY)
gnl_UG_Tcc_S51568290	UDP-glucuronosyltransferase, putative [Ricinus communis]	646	20	5.01231e-46	0.754	1	F:transferase activity	EC:2.4.1.0	IPR002213; G3DSA:3.40.50.2000 (GENE3D), PTHR11926:SF15 (PANTHER), SSF53756 (SUPERFAMILY)
gnl_UG_Tcc_S51570223	ac011436_9 glutathione transferase	934	20	5.06368e-85	0.7895	7	P:biological_process; P:catabolic process; P:cellular process; P:secondary metabolic process; C:cytoplasm; F:transferase activity; F:catalytic activity	EC:2.5.1.18	IPR004045; IPR004046; IPR010987; IPR012335; IPR012336; IPR017933; IPR022272; PTHR11260 (PANTHER), PTHR11260:SF16 (PANTHER)
gnl_UG_Tcc_S51570422	at3g53630 f4p12_330	1026	20	2.86871e-47	0.695	4	C:plastid; F:molecular_function; P:biological_process; C:cellular_component		no IPS match
gnl_UG_Tcc_S51570715	mitochondrial import inner membrane translocase subunit tim14	645	20	1.9091e-37	0.89	3	P:protein metabolic process; P:cellular process; F:protein binding		IPR001623; PTHR12763 (PANTHER), PTHR12763:SF4 (PANTHER), SignalP (SIGNALP)
gnl_UG_Tcc_S51570808	armadillo beta-catenin repeat family protein	739	20	5.44661e-80	0.7925	1	F:binding		IPR000357; IPR011989; IPR016024; PTHR19316 (PANTHER), PTHR19316:SF4 (PANTHER)
gnl_UG_Tcc_S51571235	pap2 superfamily expressed	711	20	6.74123e-24	0.765	2	F:hydrolase activity; C:membrane	EC:3.6.1.43	no IPS match
gnl_UG_Tcc_S51571238	af386972_1 protein	775	20	1.64511e-29	0.559	3	F:molecular_function; P:biological_process; C:cellular_component		no IPS match
gnl_UG_Tcc_S51572366	el5	749	20	3.90995e-49	0.5545	1	F:binding		IPR001841; IPR013083; IPR018957; PTHR22764 (PANTHER), SSF57850 (SUPERFAMILY)
gnl_UG_Tcc_S51572923	---NA---	716	0			0			no IPS match
gnl_UG_Tcc_S51572989	conserved hypothetical protein [Ricinus communis]	707	20	5.57009e-39	0.8565	9	P:transport; P:cellular process; C:cytoplasm; C:plasma membrane; C:membrane; C:Golgi apparatus; C:plastid; F:protein binding; F:structural molecule activity		IPR000996; PTHR10639:SF0 (PANTHER)
gnl_UG_Tcc_S51573136	ccaat-binding transcription factor subunit	683	20	3.12744e-34	0.8645	4	F:DNA binding; F:transcription factor activity; C:nucleus; P:transcription		no IPS match
gnl_UG_Tcc_S51573164	---NA---	415	0			0			no IPS match
gnl_UG_Tcc_S51573205	probable plasma membrane intrinsic protein 1c	749	20	9.87402e-77	0.937	8	P:response to stress; P:response to abiotic stimulus; P:transport; C:plasma membrane; P:cellular process; C:membrane; F:transporter activity; C:plastid		no IPS match
gnl_UG_Tcc_S51573426	chlorophyll a b-binding protein cp29	730	20	7.09622e-109	0.922	9	C:plastid; P:generation of precursor metabolites and energy; P:photosynthesis; C:intracellular; F:protein binding; P:response to abiotic stimulus; F:binding; C:membrane; C:thylakoid		IPR001344; IPR022796; IPR023329
gnl_UG_Tcc_S51573671	hypothetical protein RCOM_0452240 [Ricinus communis]	737	5	2.31019e-14	0.554	0			no IPS match
gnl_UG_Tcc_S51573690	soul heme-binding family protein	692	20	6.60481e-82	0.7675	0			IPR006917; IPR011256; PTHR11220:SF1 (PANTHER)
gnl_UG_Tcc_S51573940	actin depolymerizing factor 1	1073	20	4.88429e-69	0.9545	2	F:protein binding; C:intracellular		IPR002108; G3DSA:3.40.20.10 (GENE3D), PTHR11913 (PANTHER), SSF55753 (SUPERFAMILY)
gnl_UG_Tcc_S51573955	legume lectin family protein	717	20	1.24083e-57	0.624	1	F:binding		IPR001220; IPR008985; IPR013320; PTHR11795 (PANTHER), PTHR11795:SF43 (PANTHER)
gnl_UG_Tcc_S51573979	chaperone protein	773	20	4.30008e-70	0.898	6	P:protein metabolic process; P:cellular process; C:endoplasmic reticulum; C:cytoplasm; C:plasma membrane; F:protein binding		IPR001623; IPR003095; IPR011990; IPR013026; PTHR24078 (PANTHER), PTHR24078:SF56 (PANTHER), SSF48452 (SUPERFAMILY)
gnl_UG_Tcc_S51574569	at3g51780 orf3	760	20	2.29278e-52	0.6985	5	P:cell death; P:response to stress; P:response to abiotic stimulus; P:reproduction; P:post-embryonic development		IPR000626; IPR003103; IPR019955; G3DSA:1.20.58.120 (GENE3D), G3DSA:3.10.20.90 (GENE3D), PTHR12329 (PANTHER), PTHR12329:SF9 (PANTHER), SSF54236 (SUPERFAMILY), SSF63491 (SUPERFAMILY)
gnl_UG_Tcc_S51575154	---NA---	629	0			0			no IPS match
gnl_UG_Tcc_S51575278	defective in exine formation	664	20	4.54311e-53	0.849	1	C:cytoplasm		no IPS match
gnl_UG_Tcc_S51576052	predicted protein [Populus trichocarpa]	551	17	7.12368e-25	0.691176	3	F:molecular_function; P:biological_process; C:cellular_component		no IPS match
gnl_UG_Tcc_S51576304	ankyrin repeat-containing	552	20	6.48898e-66	0.797	3	C:endoplasmic reticulum; F:protein binding; C:plasma membrane		IPR002110; IPR020683; PTHR24186 (PANTHER), PTHR24186:SF119 (PANTHER)
gnl_UG_Tcc_S51576386	abc transporter family protein	1327	20	1.06653e-151	0.8865	6	P:response to biotic stimulus; P:transport; F:nucleotide binding; F:hydrolase activity; F:transporter activity; C:membrane	EC:3.6.3.28	IPR013525; PTHR19241 (PANTHER), PTHR19241:SF102 (PANTHER)
gnl_UG_Tcc_S51581071	atp-dependent rna helicase	726	20	1.81291e-64	0.84	4	F:hydrolase activity; F:nucleic acid binding; F:nucleotide binding; C:nucleus		no IPS match
gnl_UG_Tcc_S51581207	fbl3_arath ame: full=f-box lrr-repeat protein 3	705	20	3.17023e-26	0.7455	4	F:catalytic activity; P:protein metabolic process; P:catabolic process; P:cellular process	EC:6.3.2.19	no IPS match
gnl_UG_Tcc_S51581244	binding protein	596	10	1.61835e-58	0.637	1	P:cellular process		no IPS match
gnl_UG_Tcc_S51582115	at3g51780 orf3	680	20	2.80349e-13	0.8005	6	P:cell death; P:response to stress; P:response to abiotic stimulus; P:reproduction; P:post-embryonic development; F:protein binding		no IPS match
gnl_UG_Tcc_S51583076	at5g01500 f7a7_20	682	20	2.01688e-35	0.8385	13	P:transport; P:cellular process; F:binding; P:response to abiotic stimulus; C:membrane; C:mitochondrion; C:plastid; C:thylakoid; P:protein metabolic process; P:generation of precursor metabolites and energy; P:photosynthesis; F:transporter activity; P:response to biotic stimulus		IPR018108; IPR023395; PTHR24089 (PANTHER), PTHR24089:SF87 (PANTHER)
gnl_UG_Tcc_S51583336	actin depolymerizing factor 1	712	20	1.54692e-36	0.965	2	F:protein binding; C:intracellular		SignalP (SIGNALP)
gnl_UG_Tcc_S51583771	glutaryl- dehydrogenase	678	20	1.90579e-78	0.9195	10	P:cellular process; P:lipid metabolic process; C:peroxisome; P:reproduction; P:post-embryonic development; P:embryonic development; P:metabolic process; P:catabolic process; F:catalytic activity; F:nucleotide binding	EC:1.3.99.3; EC:1.3.3.6	IPR006089; IPR006090; IPR009075; PTHR10909 (PANTHER), PTHR10909:SF129 (PANTHER)
gnl_UG_Tcc_S51583811	peptide transport protein	724	20	1.15872e-79	0.902	11	P:transport; F:transporter activity; C:plasma membrane; P:metabolic process; C:membrane; P:pollination; P:anatomical structure morphogenesis; P:cellular component organization; P:cell differentiation; P:cell growth; P:multicellular organismal development		no IPS match
gnl_UG_Tcc_S51583830	protein	764	20	5.82563e-88	0.76	2	F:molecular_function; P:biological_process		IPR011043; IPR013783; IPR014756; IPR015202; IPR015916
gnl_UG_Tcc_S51584350	fructokinase-like protein	520	20	1.36331e-16	0.9705	3	F:kinase activity; C:nucleus; C:plastid	EC:2.7.1.4	no IPS match
gnl_UG_Tcc_S51584980	60s ribosomal	488	20	1.6911e-10	0.718	5	C:nucleolus; C:ribosome; C:vacuole; C:plasma membrane; C:plastid		no IPS match
gnl_UG_Tcc_S51585933	pseudo response regulator	615	20	5.91023e-14	0.7835	10	F:transcription regulator activity; F:signal transducer activity; P:signal transduction; C:mitochondrion; P:transcription; P:response to abiotic stimulus; P:biological_process; F:DNA binding; F:kinase activity; C:nucleus		no IPS match
gnl_UG_Tcc_S51585943	uncharacterized hypothalamus protein ht010	746	20	3.18522e-35	0.892	3	F:nucleic acid binding; C:mitochondrion; F:binding		PTHR12681 (PANTHER)
gnl_UG_Tcc_S51586437	---NA---	726	0			0			SignalP (SIGNALP)
gnl_UG_Tcc_S51587325	ribosomal rna	610	20	5.7217e-30	0.8345	3	P:nucleobase, nucleoside, nucleotide and nucleic acid metabolic process; F:nucleic acid binding; F:transferase activity	EC:2.1.1.0	IPR015507
gnl_UG_Tcc_S51587589	transferase family protein	624	20	3.46972e-33	0.765	1	F:transferase activity	EC:2.3.1.144	no IPS match
gnl_UG_Tcc_S51588580	---NA---	662	0			0			no IPS match
gnl_UG_Tcc_S51589369	carboxyl- subunit of het-accase	554	20	9.98787e-75	0.787	7	P:biosynthetic process; P:cellular process; P:lipid metabolic process; C:cytoplasm; C:plastid; C:membrane; F:catalytic activity	EC:6.4.1.2	PD936484 (PRODOM)
gnl_UG_Tcc_S51589436	tubulin beta	422	20	1.42609e-33	0.945	6	P:cellular process; F:nucleotide binding; P:cellular component organization; F:structural molecule activity; F:hydrolase activity; C:cytoskeleton	EC:3.6.5.1; EC:3.6.5.2; EC:3.6.5.3; EC:3.6.5.4	IPR000217; IPR002453; IPR008280; IPR023123
gnl_UG_Tcc_S51589504	---NA---	529	0			0			SignalP (SIGNALP)
gnl_UG_Tcc_S51589599	amp deaminase	671	20	6.91093e-65	0.7355	10	F:hydrolase activity; C:cytosol; P:reproduction; P:post-embryonic development; P:embryonic development; P:nucleobase, nucleoside, nucleotide and nucleic acid metabolic process; P:biosynthetic process; C:cell; F:protein binding; C:nucleus	EC:3.5.4.6	no IPS match
gnl_UG_Tcc_S51590429	short chain alcohol	619	20	9.69385e-81	0.846	3	F:transferase activity; P:metabolic process; F:binding	EC:1.1.1.100	IPR002198; IPR002347; IPR016040; PTHR24322 (PANTHER), SSF51735 (SUPERFAMILY)
gnl_UG_Tcc_S51591356	endoplasmic reticulum	637	20	2.24313e-43	0.8545	11	F:hydrolase activity; F:transporter activity; P:cellular homeostasis; C:membrane; C:endoplasmic reticulum; P:transport; P:nucleobase, nucleoside, nucleotide and nucleic acid metabolic process; P:biosynthetic process; F:nucleotide binding; P:biological_process; C:plasma membrane	EC:3.6.3.8	IPR006068; IPR023298; PTHR24093 (PANTHER), PTHR24093:SF91 (PANTHER), SignalP (SIGNALP), SSF81665 (SUPERFAMILY)
gnl_UG_Tcc_S51591520	serine-threonine protein plant-	686	20	1.01173e-34	0.637	1	F:catalytic activity		no IPS match
gnl_UG_Tcc_S51591966	---NA---	698	0			0			SignalP (SIGNALP)
gnl_UG_Tcc_S51592106	---NA---	705	0			0			no IPS match
gnl_UG_Tcc_S51592994	myb family transcription factor	686	20	3.52407e-104	0.895	3	P:transcription; F:transcription factor activity; C:nucleus		IPR001005; IPR006447; IPR009057; IPR012287; IPR014778; IPR017884; IPR017930; PTHR25040 (PANTHER), PTHR25040:SF29 (PANTHER)
gnl_UG_Tcc_S51593060	protein phosphatase	521	20	2.74697e-17	0.8135	5	C:cell; F:binding; F:hydrolase activity; P:protein modification process; C:mitochondrion		IPR001932; IPR015655; PTHR13832:SF97 (PANTHER)
gnl_UG_Tcc_S51593213	---NA---	636	0			0			SignalP (SIGNALP)
gnl_UG_Tcc_S51593233	ptr28_arath ame: full= peptide nitrate transporter at2g37900	360	20	1.03147e-52	0.8525	3	C:membrane; P:transport; F:transporter activity		IPR000109; PTHR11654 (PANTHER), PTHR11654:SF37 (PANTHER)
gnl_UG_Tcc_S51593725	---NA---	647	0			0			no IPS match
gnl_UG_Tcc_S51593950	conserved hypothetical protein [Ricinus communis]	539	2	1.72105e-20	0.74	3	F:binding; C:intracellular; F:protein binding		no IPS match
gnl_UG_Tcc_S51594174	---NA---	574	0			0			SignalP (SIGNALP)
gnl_UG_Tcc_S51594244	adenylate kinase	645	20	6.14136e-36	0.8255	9	F:kinase activity; P:multicellular organismal development; C:mitochondrion; P:nucleobase, nucleoside, nucleotide and nucleic acid metabolic process; P:biosynthetic process; P:cellular amino acid and derivative metabolic process; F:nucleotide binding; C:plastid; C:nucleus	EC:2.7.4.3	no IPS match
gnl_UG_Tcc_S51595021	ammonium transporter	577	20	9.92914e-39	0.7535	6	F:transporter activity; P:response to biotic stimulus; C:plasma membrane; P:transport; P:cellular process; C:membrane		IPR001905; G3DSA:1.10.3430.10 (GENE3D), PTHR11730:SF1 (PANTHER), SignalP (SIGNALP)
gnl_UG_Tcc_S51595369	wrky-type dna binding protein	744	15	1.10239e-11	0.756	4	F:DNA binding; P:transcription; F:transcription factor activity; C:nucleus		no IPS match
gnl_UG_Tcc_S51595697	prenylated rab acceptor family protein	718	20	8.00562e-73	0.903	5	C:membrane; C:endoplasmic reticulum; P:transport; P:cellular process; C:plastid		IPR004895; PTHR12859 (PANTHER)
gnl_UG_Tcc_S51595858	transferase family protein	735	20	3.35736e-106	0.773	1	F:transferase activity	EC:2.3.1.144	IPR003480; IPR023213
gnl_UG_Tcc_S51596140	unknown [Populus trichocarpa]	752	2	8.32018e-07	0.51	2	F:enzyme inhibitor activity; F:pectinesterase activity		SignalP (SIGNALP)
gnl_UG_Tcc_S51596168	conserved hypothetical protein [Ricinus communis]	722	11	5.32425e-16	0.661818	0			SignalP (SIGNALP)
gnl_UG_Tcc_S51596179	chloroplast lumen common family protein	794	20	2.82529e-56	0.795	4	C:membrane; C:plastid; C:thylakoid; F:binding		no IPS match
gnl_UG_Tcc_S51596649	---NA---	602	0			0			SignalP (SIGNALP)
gnl_UG_Tcc_S51597850	lactosylceramide 4-alpha-	662	20	1.54728e-45	0.713	1	F:transferase activity		IPR007652; PTHR12042 (PANTHER)
gnl_UG_Tcc_S51598545	asymmetric leaves1 and rough	733	20	1.27598e-73	0.8505	12	P:response to biotic stimulus; P:anatomical structure morphogenesis; P:multicellular organismal development; P:response to endogenous stimulus; P:response to stress; P:response to abiotic stimulus; P:biological_process; P:cellular process; F:transcription factor activity; P:transcription; F:protein binding; C:nucleus		no IPS match
gnl_UG_Tcc_S51598710	---NA---	717	0			0			no IPS match
gnl_UG_Tcc_S51598803	---NA---	507	0			0			SignalP (SIGNALP)
gnl_UG_Tcc_S51600669	---NA---	615	0			0			SignalP (SIGNALP)
gnl_UG_Tcc_S51600768	endonuclease exonuclease phosphatase family protein	522	20	5.336e-13	0.8415	3	P:metabolic process; F:hydrolase activity; F:catalytic activity	EC:1.3.1.74	no IPS match
gnl_UG_Tcc_S51600868	---NA---	452	0			0			no IPS match
gnl_UG_Tcc_S51601381	---NA---	424	0			0			SignalP (SIGNALP)
gnl_UG_Tcc_S51601441	UDP-glucuronosyltransferase, putative [Ricinus communis]	1199	20	2.11642e-47	0.7265	1	F:transferase activity		no IPS match
gnl_UG_Tcc_S51601873	---NA---	681	0			0			SignalP (SIGNALP)
gnl_UG_Tcc_S51602105	---NA---	444	0			0			SignalP (SIGNALP)
gnl_UG_Tcc_S51603484	ubq10 (polyubiquitin 10) protein binding	428	20	1.22454e-69	0.97	5	C:cytoplasm; P:biological_process; C:nucleus; F:protein binding; P:protein modification process		SignalP (SIGNALP)
gnl_UG_Tcc_S51603712	unknow protein	666	20	1.09616e-46	0.9185	2	P:biological_process; C:plasma membrane		no IPS match
gnl_UG_Tcc_S51603821	---NA---	655	0			0			SignalP (SIGNALP)
gnl_UG_Tcc_S51605075	protein	762	20	9.36571e-62	0.885	3	C:endoplasmic reticulum; P:transport; P:cellular process		no IPS match
gnl_UG_Tcc_S51606158	ferritin subunit cowpea3 precursor	837	20	7.81388e-57	0.86	6	P:cellular homeostasis; F:binding; P:metabolic process; F:catalytic activity; C:plastid; P:transport	EC:1.16.3.1	IPR001519; IPR008331; IPR009040; IPR009078; IPR012347; PTHR11431:SF8 (PANTHER)
gnl_UG_Tcc_S51610363	scar2_arath ame: full=protein scar2 short= 2 ame: full=protein distorted 3 ame: full=protein irregular trichome branch 1 ame: full=protein wave4	710	20	2.79178e-38	0.7855	9	P:cellular process; P:cellular component organization; C:cytoplasm; F:protein binding; P:anatomical structure morphogenesis; P:cell differentiation; P:multicellular organismal development; C:plastid; C:plasma membrane		IPR003124
gnl_UG_Tcc_S51614886	trafficking protein particle complex subunit 4	789	20	8.11838e-72	0.8945	3	P:transport; P:cellular process; C:Golgi apparatus		no IPS match
gnl_UG_Tcc_S51615133	at5g14050 mua22_5	669	20	2.62007e-72	0.853	2	C:intracellular; F:nucleotide binding		IPR001412; IPR001680; IPR011046; IPR015943; IPR019781; PTHR18359 (PANTHER)
gnl_UG_Tcc_S51615254	at3g53580 f4p12_280	774	20	5.55022e-94	0.815	4	P:biosynthetic process; P:cellular amino acid and derivative metabolic process; F:catalytic activity; C:plastid	EC:5.1.1.7	IPR001653; IPR018510; G3DSA:3.10.310.10 (GENE3D), SSF54506 (SUPERFAMILY)
gnl_UG_Tcc_S51615745	ribulose bisphosphate carboxylase oxygenase activase chloroplast	612	20	2.43777e-28	0.8995	1	F:nucleotide binding		PTHR11603 (PANTHER), PTHR11603:SF153 (PANTHER)
gnl_UG_Tcc_S51616619	tho complex subunit 4	1034	20	9.55486e-75	0.685	1	F:binding		no IPS match
gnl_UG_Tcc_S51616674	3-oxo-5-alpha-steroid 4-dehydrogenase	887	20	1.27921e-79	0.768	9	C:cytoplasm; P:biosynthetic process; P:cellular process; P:lipid metabolic process; F:catalytic activity; P:biological_process; P:metabolic process; C:membrane; P:response to abiotic stimulus	EC:1.3.99.5	IPR001104; PTHR10556 (PANTHER), PTHR10556:SF2 (PANTHER)
gnl_UG_Tcc_S51616677	alpha-expansin 4	1461	20	1.06849e-139	0.934	4	C:extracellular region; P:cellular component organization; P:cellular process; C:membrane		IPR002963; IPR007112; IPR007117; IPR007118; IPR009009; IPR014733; SignalP (SIGNALP)
gnl_UG_Tcc_S51617012	importin alpha	608	20	1.43121e-41	0.8145	2	F:binding; C:plastid		IPR011989
gnl_UG_Tcc_S51617152	receptor like protein kinase	787	20	3.18204e-52	0.6275	1	F:binding		IPR001220; IPR008985; IPR013320; IPR019825; PTHR11795 (PANTHER), PTHR11795:SF43 (PANTHER), SignalP (SIGNALP)
gnl_UG_Tcc_S51617477	nodulation receptor kinase	725	20	9.26667e-45	0.7485	8	F:receptor activity; P:protein modification process; C:cytoplasm; C:plasma membrane; F:protein binding; F:nucleotide binding; F:kinase activity; F:signal transducer activity	EC:2.7.11.25	SignalP (SIGNALP)
gnl_UG_Tcc_S51617523	predicted protein [Populus trichocarpa]	474	10	1.19147e-24	0.537	3	F:protein binding; C:nucleus; P:fruit dehiscence		no IPS match
gnl_UG_Tcc_S51617590	vacuolar atp synthase subunit g	661	20	1.83625e-30	0.874	7	P:transport; P:cellular process; C:vacuole; C:plasma membrane; C:membrane; F:hydrolase activity; F:transporter activity	EC:3.6.3.0; EC:3.6.3.14	IPR005124; PTHR12713:SF1 (PANTHER)
gnl_UG_Tcc_S51617881	uvb-resistance protein uvr8-like	738	20	6.2462e-68	0.8255	3	F:kinase activity; F:chromatin binding; F:protein binding		IPR000408; IPR009091; PTHR22870 (PANTHER), PTHR22870:SF22 (PANTHER)
gnl_UG_Tcc_S51617982	atp binding	724	20	1.19909e-76	0.782	1	C:plastid		no IPS match
gnl_UG_Tcc_S51619644	protein	450	17	4.5685e-08	0.57	6	P:defense response; P:defense response to fungus, incompatible interaction; C:integral to membrane; F:calmodulin binding; P:cell death; C:plasma membrane		no IPS match
gnl_UG_Tcc_S51619848	ribonuclease p family protein	560	15	3.74424e-16	0.825333	5	C:intracellular; F:RNA binding; C:nucleolus; P:nucleobase, nucleoside, nucleotide and nucleic acid metabolic process; F:nuclease activity		no IPS match
gnl_UG_Tcc_S51619902	sulfolipid synthase	596	20	6.16401e-50	0.822	8	F:transferase activity; C:plastid; P:biosynthetic process; P:cellular process; P:lipid metabolic process; P:response to extracellular stimulus; P:cell communication; P:response to stress		no IPS match
gnl_UG_Tcc_S51619966	importin beta-	731	20	1.07775e-48	0.7985	4	P:transport; P:cellular process; F:binding; F:transporter activity		IPR011989; IPR016024; PTHR10527 (PANTHER), PTHR10527:SF1 (PANTHER)
gnl_UG_Tcc_S51620036	mitochondrial inner membrane protease	852	20	4.49517e-66	0.712	5	F:hydrolase activity; P:protein metabolic process; P:catabolic process; C:membrane; C:mitochondrion		IPR000223; IPR011056; IPR015927; IPR019759; PTHR12383 (PANTHER), PTHR12383:SF8 (PANTHER), SignalP (SIGNALP)
gnl_UG_Tcc_S51620059	fructose- -bisphosphatase	601	20	5.73552e-86	0.8185	8	P:biosynthetic process; P:carbohydrate metabolic process; P:photosynthesis; F:binding; F:hydrolase activity; P:metabolic process; C:plastid; F:catalytic activity	EC:3.1.3.11; EC:1.3.1.74	no IPS match
gnl_UG_Tcc_S51620950	amp deaminase	591	8	4.37173e-32	0.67	10	F:hydrolase activity; C:cytosol; P:reproduction; P:post-embryonic development; P:embryonic development; P:nucleobase, nucleoside, nucleotide and nucleic acid metabolic process; P:biosynthetic process; C:cell; F:protein binding; C:nucleus	EC:3.5.4.6	no IPS match
gnl_UG_Tcc_S51623765	predicted protein [Populus trichocarpa]	797	20	3.0563e-42	0.7825	0			IPR006597; IPR011990; PTHR11102 (PANTHER), PTHR11102:SF18 (PANTHER), SignalP (SIGNALP)
gnl_UG_Tcc_S51623803	cell number regulator 8	1000	20	2.06053e-111	0.76	3	F:molecular_function; P:biological_process; C:cellular_component		IPR006461; PTHR15907 (PANTHER), PTHR15907:SF11 (PANTHER)
gnl_UG_Tcc_S51626804	protein	797	20	1.88351e-100	0.672	2	F:transferase activity; P:metabolic process	EC:2.1.1.0	IPR013216; G3DSA:3.40.50.150 (GENE3D)
gnl_UG_Tcc_S51626945	rhomboid family protein	746	20	1.46253e-72	0.7835	2	C:membrane; C:Golgi apparatus		IPR002610; IPR022764; G3DSA:1.20.1540.10 (GENE3D), SSF144091 (SUPERFAMILY)
gnl_UG_Tcc_S51626996	at5g05600 mop10_14	683	20	5.08153e-71	0.86	3	P:metabolic process; F:catalytic activity; F:binding	EC:1.14.11.19; EC:1.13.11.0	no IPS match
gnl_UG_Tcc_S51628265	heat shock protein 40-like	647	20	5.66871e-82	0.911	3	P:protein metabolic process; P:cellular process; F:protein binding		IPR002939; IPR008971; G3DSA:2.60.260.20 (GENE3D), PTHR24077 (PANTHER), PTHR24077:SF89 (PANTHER)
gnl_UG_Tcc_S51629061	Ataxin-3, putative [Ricinus communis]	322	1	3.30112e-06	0.88	0			no IPS match
gnl_UG_Tcc_S51630713	protein kinase chloroplast	593	20	3.82982e-28	0.653	3	P:protein modification process; F:nucleotide binding; F:kinase activity	EC:2.7.11.0	G3DSA:1.10.510.10 (GENE3D), PTHR24420 (PANTHER), PTHR24420:SF861 (PANTHER)
gnl_UG_Tcc_S51631413	---NA---	395	0			0			SignalP (SIGNALP)
gnl_UG_Tcc_S51632144	pyruvate decarboxylase	1154	20	1.13895e-167	0.926	4	F:binding; P:response to stress; F:transferase activity; F:catalytic activity	EC:4.1.1.1	IPR011766; G3DSA:3.40.50.1220 (GENE3D), G3DSA:3.40.50.970 (GENE3D), PTHR18968 (PANTHER), PTHR18968:SF4 (PANTHER), SSF52467 (SUPERFAMILY), SSF52518 (SUPERFAMILY)
gnl_UG_Tcc_S51632150	---NA---	363	0			0			SignalP (SIGNALP)
gnl_UG_Tcc_S51632295	pwwp domain-containing protein	716	20	1.40292e-61	0.6405	3	F:molecular_function; P:biological_process; C:cellular_component		G3DSA:2.30.30.160 (GENE3D), SSF63748 (SUPERFAMILY)
gnl_UG_Tcc_S51633831	heat shock	757	20	1.54899e-109	0.972	4	F:nucleotide binding; P:metabolic process; P:response to stress; F:catalytic activity	EC:1.3.1.74	IPR019651
gnl_UG_Tcc_S51634052	ripening-related protein	720	20	5.59687e-74	0.768	1	F:catalytic activity		IPR023214; PTHR18901 (PANTHER)
gnl_UG_Tcc_S51634414	---NA---	405	0			0			no IPS match
gnl_UG_Tcc_S51634817	thaumatin-like protein	523	20	4.79275e-38	0.8675	2	P:response to biotic stimulus; C:cytoplasm		IPR001938
gnl_UG_Tcc_S51635443	ptr45_arath ame: full=probable peptide nitrate transporter at3g53960	696	20	6.53055e-77	0.7885	3	C:membrane; P:transport; F:transporter activity		IPR000109; IPR016196; PTHR11654 (PANTHER), PTHR11654:SF37 (PANTHER), SignalP (SIGNALP)
gnl_UG_Tcc_S51635637	protein binding	820	7	1.27935e-30	0.684286	1	F:binding		no IPS match
gnl_UG_Tcc_S51635684	lmbr1 integral membrane family	747	20	8.39772e-60	0.9	3	C:cell; C:membrane; C:cytoplasm		IPR006876; SignalP (SIGNALP)
gnl_UG_Tcc_S51637644	mitochondrial substrate carrier family protein	816	20	9.99312e-52	0.8945	6	F:binding; C:membrane; C:mitochondrion; P:transport; P:cellular process; F:transporter activity		IPR018108; IPR023395; PTHR24089 (PANTHER), PTHR24089:SF87 (PANTHER)
gnl_UG_Tcc_S51637645	mitochondrial deoxynucleotide	810	20	5.01014e-80	0.7885	6	F:binding; C:membrane; C:mitochondrion; P:transport; P:cellular process; F:transporter activity		IPR002067; IPR018108; IPR023395; PTHR24089 (PANTHER), PTHR24089:SF87 (PANTHER)
gnl_UG_Tcc_S51637841	unnamed protein product [Vitis vinifera]	907	20	4.57704e-19	0.81	1	P:biological_process		no IPS match
gnl_UG_Tcc_S51638206	atp binding	723	20	9.63409e-26	0.757	3	F:molecular_function; P:biological_process; C:cellular_component		no IPS match
gnl_UG_Tcc_S51638298	transcription factor gt-3a	773	20	1.87391e-57	0.7535	2	P:transcription; F:transcription factor activity		IPR001005; IPR017877; PTHR10032 (PANTHER), PTHR10032:SF121 (PANTHER)
gnl_UG_Tcc_S51638585	predicted protein [Populus trichocarpa]	356	20	8.56351e-31	0.8445	1	C:cell		IPR004253; PTHR13533 (PANTHER), PTHR13533:SF3 (PANTHER)
gnl_UG_Tcc_S51638601	---NA---	612	0			0			IPR008162; IPR018247
gnl_UG_Tcc_S51638635	actin	761	20	8.91214e-89	0.988	4	C:cytoskeleton; C:cytoplasm; F:nucleotide binding; F:protein binding		IPR004000; IPR004001; G3DSA:3.30.420.40 (GENE3D), G3DSA:3.90.640.10 (GENE3D), PTHR11937:SF77 (PANTHER), SSF53067 (SUPERFAMILY)
gnl_UG_Tcc_S51639040	f-box family protein	736	15	2.20667e-57	0.551333	2	F:molecular_function; P:biological_process		no IPS match
gnl_UG_Tcc_S51639609	chloroplast lumen common protein family-like protein	696	20	7.48926e-65	0.95	3	C:membrane; P:multicellular organismal development; C:plastid		IPR021825
gnl_UG_Tcc_S51639853	gdp-mannose pyrophosphorylase	706	20	3.83956e-56	0.973	10	P:response to endogenous stimulus; F:transferase activity; P:biological_process; C:mitochondrion; P:response to stress; P:response to abiotic stimulus; P:biosynthetic process; P:carbohydrate metabolic process; P:cellular process; P:response to biotic stimulus	EC:2.7.7.13; EC:2.7.7.22	IPR001451; IPR011004; IPR018357; G3DSA:2.160.10.10 (GENE3D), PTHR22572 (PANTHER)
gnl_UG_Tcc_S51640638	at5g05440 k18i23_25	790	20	9.24564e-84	0.8345	7	C:cytoplasm; F:receptor activity; F:protein binding; C:nucleus; P:signal transduction; P:response to endogenous stimulus; F:lipid binding		no IPS match
gnl_UG_Tcc_S51641231	actin	699	20	3.07876e-58	0.9895	8	F:structural molecule activity; C:cytoskeleton; C:plasma membrane; F:protein binding; F:nucleotide binding; P:cellular component organization; P:cellular process; C:mitochondrion		IPR004000; IPR004001; G3DSA:3.30.420.40 (GENE3D), PTHR11937:SF77 (PANTHER), SSF53067 (SUPERFAMILY)
gnl_UG_Tcc_S51641476	dna binding protein	735	20	1.05584e-67	0.8185	8	F:kinase activity; P:protein modification process; F:DNA binding; F:nuclease activity; P:response to stress; P:DNA metabolic process; C:plastid; F:protein binding	EC:2.7.11.17	no IPS match
gnl_UG_Tcc_S51641872	copper transporter	611	20	3.34661e-38	0.6145	6	F:transporter activity; C:plasma membrane; P:multicellular organismal development; C:vacuole; P:transport; P:cellular process		IPR007274; PTHR12483:SF1 (PANTHER)
gnl_UG_Tcc_S51641876	bel1 homeotic	482	20	1.47986e-51	0.651	8	P:cellular process; P:transcription; F:DNA binding; F:transcription factor activity; P:reproduction; P:anatomical structure morphogenesis; P:multicellular organismal development; C:nucleus		IPR006563
gnl_UG_Tcc_S51642452	---NA---	471	0			0			SignalP (SIGNALP)
gnl_UG_Tcc_S51643208	isoleucyl trna	553	16	1.5625e-27	0.71875	7	C:cytoplasm; P:nucleobase, nucleoside, nucleotide and nucleic acid metabolic process; P:translation; P:cellular amino acid and derivative metabolic process; F:nucleotide binding; F:catalytic activity; F:binding	EC:6.1.1.5	SignalP (SIGNALP)
gnl_UG_Tcc_S51643229	phosphatidylethanolamine binding	695	20	4.49722e-62	0.777	1	F:lipid binding		IPR005247; IPR008914
gnl_UG_Tcc_S51643784	histone h2a	730	20	1.01108e-38	0.996	5	C:intracellular; F:DNA binding; P:cellular component organization; P:cellular process; C:nucleus		IPR002119; IPR007125; IPR009072; PTHR23430 (PANTHER)
gnl_UG_Tcc_S51644055	transcription factor hbp-	603	20	3.48289e-32	0.608	0			no IPS match
gnl_UG_Tcc_S51644204	histone h4	687	20	2.60018e-38	0.997	10	C:vacuole; C:intracellular; F:DNA binding; P:cellular component organization; P:cellular process; C:plasma membrane; C:plastid; C:thylakoid; C:nucleus; C:mitochondrion		IPR001951; IPR007125; IPR009072; IPR019809
gnl_UG_Tcc_S51645950	copia ltr rider	652	20	1.45035e-32	0.6985	2	F:binding; F:hydrolase activity		no IPS match
gnl_UG_Tcc_S51646927	---NA---	558	0			0			SignalP (SIGNALP)
gnl_UG_Tcc_S51648096	---NA---	420	0			0			no IPS match
gnl_UG_Tcc_S51650660	kinase family protein	938	20	1.09894e-79	0.7385	3	F:kinase activity; P:protein modification process; F:nucleotide binding	EC:2.7.11.17	IPR002052
gnl_UG_Tcc_S51651773	endonuclease exonuclease phosphatase family protein	709	20	1.68197e-59	0.7495	1	F:hydrolase activity		IPR005135; G3DSA:3.60.10.10 (GENE3D), PTHR11200 (PANTHER), PTHR11200:SF29 (PANTHER)
gnl_UG_Tcc_S51651835	carbohydrate binding	531	20	1.76114e-30	0.6255	2	F:binding; F:kinase activity		PTHR24420 (PANTHER), PTHR24420:SF435 (PANTHER)
gnl_UG_Tcc_S51652514	---NA---	449	0			0			no IPS match
gnl_UG_Tcc_S51653329	---NA---	560	0			0			no IPS match
gnl_UG_Tcc_S51654055	at3g08780 f17o14_25	1116	18	1.06144e-61	0.597222	3	F:molecular_function; P:biological_process; C:cellular_component		IPR023238; IPR023241
gnl_UG_Tcc_S51654095	nucleic acid binding	546	8	7.4674e-27	0.6275	2	F:zinc ion binding; C:intracellular		SignalP (SIGNALP)
gnl_UG_Tcc_S51655884	---NA---	539	0			0			SignalP (SIGNALP)
gnl_UG_Tcc_S51655923	phosphoribosylformylglycinamidine synthase	649	20	5.40795e-56	0.917	4	P:nucleobase, nucleoside, nucleotide and nucleic acid metabolic process; P:biosynthetic process; F:catalytic activity; C:plastid	EC:6.3.5.3	PTHR10099 (PANTHER), SSF52317 (SUPERFAMILY)
gnl_UG_Tcc_S51657346	y5161_arath ame: full=uncharacterized protein at5g01610	660	20	9.66912e-56	0.876	3	F:molecular_function; P:biological_process; C:cellular_component		IPR007493; SSF141562 (SUPERFAMILY)
gnl_UG_Tcc_S51657957	conserved hypothetical protein [Ricinus communis]	626	19	8.46731e-64	0.721579	2	F:molecular_function; P:biological_process		no IPS match
gnl_UG_Tcc_S51658839	mitochondrial carrier	734	20	7.93682e-100	0.8055	6	F:binding; C:membrane; C:mitochondrion; P:transport; P:cellular process; F:transporter activity		IPR002067; IPR018108; IPR023395; PTHR24089 (PANTHER), PTHR24089:SF77 (PANTHER)
gnl_UG_Tcc_S51660381	heat shock	624	20	1.0736e-50	0.7905	4	F:nucleotide binding; P:metabolic process; P:response to stress; F:catalytic activity	EC:1.3.1.74	IPR001023; IPR013126; G3DSA:1.20.1270.10 (GENE3D), G3DSA:2.60.34.10 (GENE3D), PTHR19375:SF1 (PANTHER), SSF100920 (SUPERFAMILY), SSF100934 (SUPERFAMILY)
gnl_UG_Tcc_S51660555	predicted protein [Populus trichocarpa]	537	20	8.77775e-41	0.73	0			SignalP (SIGNALP)
gnl_UG_Tcc_S51660856	lactosylceramide 4-alpha-	701	20	2.53617e-36	0.6505	1	F:transferase activity		no IPS match
gnl_UG_Tcc_S51661543	---NA---	885	4	2.86921e-10	0.4525	0			no IPS match
gnl_UG_Tcc_S51661631	sec14 cytosolic factor family protein	665	20	5.55357e-51	0.715	3	C:intracellular; P:transport; F:transporter activity		IPR008273; IPR011074; G3DSA:1.10.8.20 (GENE3D), PTHR23324 (PANTHER), PTHR23324:SF4 (PANTHER)
gnl_UG_Tcc_S51662022	ubq8_arath ame: full=polyubiquitin 8 contains: ame: full=ubiquitin-related 1 contains: ame: full=ubiquitin-related 2 contains: ame: full=ubiquitin-related 3 contains: ame: full=ubiquitin-related 4 contains: ame: full=ubiquitin-related 5 contains: ame: full=ubiquitin-related 6 contains: ame: full=ubiquitin-related 7 contains: ame: full=ubiquitin-related 8 flags: precursor	634	20	1.26258e-53	0.879	7	C:vacuole; P:protein modification process; F:protein binding; P:protein metabolic process; P:catabolic process; P:cellular process; C:cell wall		IPR000626; IPR019954; IPR019955; IPR019956; G3DSA:3.10.20.90 (GENE3D), PTHR10666 (PANTHER), SSF54236 (SUPERFAMILY)
gnl_UG_Tcc_S51662100	---NA---	757	0			0			no IPS match
gnl_UG_Tcc_S51662116	ca2+ antiporter cation exchanger	752	20	4.62689e-74	0.881	12	P:transport; P:cellular process; P:cellular homeostasis; P:response to stress; P:response to abiotic stimulus; C:membrane; C:vacuole; F:transporter activity; P:metabolic process; F:protein binding; P:response to biotic stimulus; P:biological_process		IPR004837
gnl_UG_Tcc_S51664194	rna recognition motif family expressed	646	18	5.96221e-23	0.49	5	F:metal ion binding; F:nucleic acid binding; F:nucleotide binding; F:zinc ion binding; F:protein binding		no IPS match
gnl_UG_Tcc_S51666218	---NA---	749	0			0			no IPS match
gnl_UG_Tcc_S51666712	white-brown-complex abc transporter family	752	20	3.52629e-90	0.825	6	P:response to biotic stimulus; P:transport; F:nucleotide binding; F:hydrolase activity; F:transporter activity; C:membrane	EC:3.6.3.28	IPR003439; IPR017871; G3DSA:3.40.50.300 (GENE3D), PTHR19241 (PANTHER), PTHR19241:SF102 (PANTHER), SSF52540 (SUPERFAMILY)
gnl_UG_Tcc_S51667771	ferroportin protein family	555	19	1.06747e-23	0.821053	4	F:transporter activity; C:membrane; P:transport; C:plasma membrane		no IPS match
gnl_UG_Tcc_S51667842	sodium-and lithium-tolerant 1	758	20	1.11524e-91	0.8315	2	P:response to stress; P:response to abiotic stimulus		no IPS match
gnl_UG_Tcc_S51667850	predicted protein [Populus trichocarpa]	681	20	1.57598e-80	0.7735	1	C:cellular_component		PTHR15852 (PANTHER), PTHR15852:SF2 (PANTHER)
gnl_UG_Tcc_S51668233	protease inhibitor seed storage lipid transfer protein family protein	566	20	1.46341e-39	0.882	3	F:hydrolase activity; F:lipid binding; P:transport		SignalP (SIGNALP)
gnl_UG_Tcc_S51668687	at5g35570 k2k18_1	689	20	2.43935e-28	0.8385	3	F:molecular_function; P:biological_process; C:cellular_component		no IPS match
gnl_UG_Tcc_S51668905	peroxidase atp2a	566	20	1.07277e-74	0.8415	5	F:binding; P:metabolic process; F:catalytic activity; F:protein binding; P:response to stress	EC:1.11.1.7	IPR000823; IPR002016; IPR010255; G3DSA:1.10.420.10 (GENE3D)
gnl_UG_Tcc_S51669287	auxin-induced protein	491	20	3.25499e-38	0.71	6	P:catabolic process; P:cellular process; P:secondary metabolic process; C:cytoplasm; F:transferase activity; P:biological_process	EC:2.5.1.18	no IPS match
gnl_UG_Tcc_S51669333	photoassimilate-responsive protein par-1b-like protein	715	20	9.07237e-69	0.7675	2	F:molecular_function; P:biological_process		IPR009489; SignalP (SIGNALP)
gnl_UG_Tcc_S51670397	lung seven transmembrane	779	20	1.5345e-67	0.755	2	C:membrane; F:receptor activity		IPR009637; SignalP (SIGNALP)
gnl_UG_Tcc_S51671584	glutaredoxin s16	367	20	7.13668e-30	0.8715	5	F:molecular_function; P:cellular homeostasis; C:plastid; P:transport; F:catalytic activity		IPR002109; IPR004480; IPR012335; IPR012336
gnl_UG_Tcc_S51673284	---NA---	429	0			0			SignalP (SIGNALP)
gnl_UG_Tcc_S51673364	dna binding	409	7	8.28814e-10	0.708571	3	P:regulation of transcription; F:DNA binding; C:nucleus		SignalP (SIGNALP)
gnl_UG_Tcc_S51673422	---NA---	418	0			0			no IPS match
gnl_UG_Tcc_S51673561	---NA---	466	0			0			no IPS match
gnl_UG_Tcc_S51674094	---NA---	474	0			0			no IPS match
gnl_UG_Tcc_S51675381	predicted protein [Populus trichocarpa]	641	10	4.4641e-15	0.579	0			SignalP (SIGNALP)
gnl_UG_Tcc_S51676535	monovalent cation:proton	375	20	1.16735e-19	0.6375	6	C:cell; F:transporter activity; P:biological_process; P:transport; C:membrane; P:cellular homeostasis		no IPS match
gnl_UG_Tcc_S51677371	at5g03040 f15a17_70	777	20	4.18854e-57	0.6935	1	C:plasma membrane		no IPS match
gnl_UG_Tcc_S51679631	organic anion transporter	678	20	5.2262e-52	0.9125	2	F:transporter activity; C:membrane		IPR004853; PTHR11132 (PANTHER), SignalP (SIGNALP)
gnl_UG_Tcc_S51679926	transcription factor qsh-1	524	20	4.80388e-30	0.717	12	C:cytosol; P:anatomical structure morphogenesis; P:multicellular organismal development; P:cell differentiation; P:transcription; P:reproduction; P:post-embryonic development; F:DNA binding; F:protein binding; F:transcription factor activity; P:flower development; C:nucleus		no IPS match
gnl_UG_Tcc_S51681348	conserved hypothetical protein [Ricinus communis]	769	20	5.39503e-65	0.751	9	P:transport; P:cellular process; C:cytoplasm; C:plasma membrane; C:membrane; C:Golgi apparatus; C:plastid; F:protein binding; F:structural molecule activity		IPR000996; PTHR10639:SF0 (PANTHER)
gnl_UG_Tcc_S51681448	biotin synthase	713	20	1.38621e-69	0.925	5	F:transferase activity; F:binding; P:biosynthetic process; P:cellular process; C:mitochondrion	EC:2.8.1.6	IPR013785; PTHR22976 (PANTHER), PTHR22976:SF1 (PANTHER), SignalP (SIGNALP), SSF102114 (SUPERFAMILY)
gnl_UG_Tcc_S51681475	predicted protein [Populus trichocarpa]	452	15	3.98368e-20	0.758	0			IPR008004
gnl_UG_Tcc_S51681741	---NA---	622	0			0			no IPS match
gnl_UG_Tcc_S51681742	---NA---	549	2	0.000139674	0.82	0			no IPS match
gnl_UG_Tcc_S51681900	26s proteasome regulatory subunit s12 (mov34 protein)	751	20	6.28171e-54	0.9445	11	P:anatomical structure morphogenesis; P:multicellular organismal development; C:intracellular; C:cytoplasm; P:protein metabolic process; P:catabolic process; P:cellular process; P:reproduction; P:post-embryonic development; P:embryonic development; C:nucleus		no IPS match
gnl_UG_Tcc_S51684369	hypothetical protein ARALYDRAFT_317700 [Arabidopsis lyrata subsp. lyrata]	652	10	5.17042e-22	0.69	4	P:transport; P:cellular process; F:binding; F:transporter activity		no IPS match
gnl_UG_Tcc_S51686067	conserved hypothetical protein [Ricinus communis]	692	20	3.91727e-42	0.605	0			IPR012881
gnl_UG_Tcc_S51686558	---NA---	703	0			0			SignalP (SIGNALP)
gnl_UG_Tcc_S51686871	adp ribosylation factor 1 gtpase activating protein	1026	20	2.42851e-46	0.75	6	C:cytosol; F:enzyme regulator activity; P:signal transduction; F:binding; C:mitochondrion; C:nucleus		SignalP (SIGNALP)
gnl_UG_Tcc_S51687169	---NA---	718	0			0			IPR018184
gnl_UG_Tcc_S51687306	---NA---	447	0			0			SignalP (SIGNALP)
gnl_UG_Tcc_S51687409	---NA---	666	0			0			no IPS match
gnl_UG_Tcc_S51687887	elongation factor 1-	1246	20	0	0.979	6	C:cytoplasm; F:translation factor activity, nucleic acid binding; F:nucleotide binding; F:transferase activity; P:translation; F:hydrolase activity	EC:2.7.7.4; EC:3.6.5.1; EC:3.6.5.2; EC:3.6.5.3; EC:3.6.5.4	PD029072 (PRODOM), SignalP (SIGNALP)
gnl_UG_Tcc_S51688616	histone h2	679	20	7.32647e-38	1	5	C:intracellular; F:DNA binding; P:cellular component organization; P:cellular process; C:nucleus		PTHR22397 (PANTHER)
gnl_UG_Tcc_S51688650	type i small heat shock protein kda isoform	642	20	4.96268e-38	0.7885	2	C:cytoplasm; P:response to stress		IPR002068; IPR008978; G3DSA:2.60.40.790 (GENE3D), PTHR11527 (PANTHER), PTHR11527:SF14 (PANTHER)
gnl_UG_Tcc_S51689088	bromodomain containing protein	554	1	0.000185861	0.43	0			no IPS match
gnl_UG_Tcc_S51690021	atp binding	700	20	5.86041e-25	0.81	3	F:molecular_function; P:biological_process; C:cellular_component		no IPS match
gnl_UG_Tcc_S51690358	u503a_arath ame: full=upf0503 protein chloroplastic flags: precursor	621	20	6.86734e-50	0.6245	3	F:molecular_function; P:biological_process; C:cellular_component		IPR008004
gnl_UG_Tcc_S51692469	hexaubiquitin protein	402	20	2.189e-26	1	0			IPR000626; IPR019954; IPR019955; IPR019956; G3DSA:3.10.20.90 (GENE3D), PTHR10666 (PANTHER), SSF54236 (SUPERFAMILY)
gnl_UG_Tcc_S51693974	transmembrane protein	696	20	3.73416e-48	0.782	4	F:molecular_function; C:integral to membrane; P:biological_process; C:cellular_component		IPR009305; SignalP (SIGNALP)
gnl_UG_Tcc_S51694727	conserved hypothetical protein [Ricinus communis]	813	20	8.02122e-94	0.7095	1	C:cellular_component		PTHR15852 (PANTHER), PTHR15852:SF2 (PANTHER)
gnl_UG_Tcc_S51694734	---NA---	395	0			0			SignalP (SIGNALP)
gnl_UG_Tcc_S51694863	arginine serine-rich splicing	599	7	1.15758e-13	0.585714	1	F:binding		no IPS match
gnl_UG_Tcc_S51695094	at3g53990 f5k20_290	898	20	7.89064e-72	0.859	2	P:response to stress; P:response to abiotic stimulus		no IPS match
gnl_UG_Tcc_S51698671	60s ribosomal	806	20	6.83898e-106	0.897	7	C:nucleolus; C:ribosome; C:vacuole; F:structural molecule activity; C:plasma membrane; C:plastid; P:translation	EC:3.6.5.3	IPR002136; IPR013000; IPR023574; PTHR19431 (PANTHER)
gnl_UG_Tcc_S51699307	lung seven transmembrane	755	20	1.96084e-72	0.948	3	C:cytoplasm; C:membrane; F:receptor activity		no IPS match
gnl_UG_Tcc_S51699311	pentatricopeptide repeat-containing	734	20	1.36961e-59	0.7345	2	P:biological_process; C:cellular_component		IPR002885; PTHR24015 (PANTHER), PTHR24015:SF81 (PANTHER)
gnl_UG_Tcc_S51699877	lactosylceramide 4-alpha-	524	20	2.15636e-30	0.746	3	C:Golgi apparatus; F:transferase activity; C:plastid	EC:2.4.1.228	IPR007652; PTHR12042 (PANTHER)
gnl_UG_Tcc_S51700158	ubiquitin	1151	20	3.41522e-164	0.99	8	C:vacuole; P:protein modification process; F:protein binding; P:protein metabolic process; P:catabolic process; P:cellular process; P:biological_process; C:nucleus		IPR000626; IPR019954; IPR019955; IPR019956; G3DSA:3.10.20.90 (GENE3D), PTHR10666 (PANTHER), SSF54236 (SUPERFAMILY)
gnl_UG_Tcc_S51700161	nad-dependent epimerase dehydratase	1085	20	3.71182e-125	0.886	5	F:binding; P:metabolic process; C:extracellular region; F:catalytic activity; C:plasma membrane		IPR002225; IPR016040; PTHR14194 (PANTHER), PTHR14194:SF17 (PANTHER), SSF51735 (SUPERFAMILY)
gnl_UG_Tcc_S51700225	at3g09320 f3l24_19	1248	20	4.47222e-104	0.8355	6	C:membrane; C:cytoplasm; P:metabolic process; F:binding; F:catalytic activity; F:transferase activity	EC:1.3.1.74	IPR001594; PTHR22883 (PANTHER)
gnl_UG_Tcc_S51700285	---NA---	754	0			0			SignalP (SIGNALP)
gnl_UG_Tcc_S51700457	pyruvate decarboxylase-1	715	20	4.61641e-97	0.908	5	C:membrane; F:binding; P:response to stress; F:transferase activity; F:catalytic activity	EC:4.1.1.1	IPR012001; G3DSA:3.40.50.970 (GENE3D), PTHR18968 (PANTHER), PTHR18968:SF4 (PANTHER), SSF52518 (SUPERFAMILY)
gnl_UG_Tcc_S51700750	mip pip subfamily	1275	20	1.41589e-153	0.9325	4	P:transport; P:cellular process; C:membrane; F:transporter activity		SignalP (SIGNALP)
gnl_UG_Tcc_S51701599	---NA---	356	0			0			SignalP (SIGNALP)
gnl_UG_Tcc_S51701843	---NA---	704	0			0			no IPS match
gnl_UG_Tcc_S51703106	---NA---	347	0			0			no IPS match
gnl_UG_Tcc_S51708070	ankyrin repeat-containing	616	20	1.26351e-40	0.8365	3	C:endoplasmic reticulum; F:protein binding; C:plasma membrane		PTHR24186 (PANTHER), PTHR24186:SF119 (PANTHER), SignalP (SIGNALP)
gnl_UG_Tcc_S51708533	ethylene-inducible protein	727	20	2.9373e-101	0.964	12	C:cytosol; P:biosynthetic process; P:cellular process; P:response to abiotic stimulus; P:metabolic process; P:response to stress; P:cellular amino acid and derivative metabolic process; C:cell; F:protein binding; C:plastid; F:catalytic activity; C:plasma membrane		no IPS match
gnl_UG_Tcc_S51710364	ubiquitin	1402	20	0	0.99	6	C:cytoplasm; P:protein modification process; P:catabolic process; F:protein binding; P:biological_process; C:nucleus		IPR000626; IPR019954; IPR019955; IPR019956; G3DSA:3.10.20.90 (GENE3D), PTHR10666 (PANTHER), SSF54236 (SUPERFAMILY)
gnl_UG_Tcc_S51710375	class i type 2 metallothionein	798	20	1.82249e-10	0.809	1	F:binding		no IPS match
