# Supplementary material for: Sequencing of a QTL-rich region of the Theobroma cacao genome using pooled BACs and the identification of trait specific candidate genes
Source: BMC Genomics. 2011 Jul 27;12:379. doi: 10.1186/1471-2164-12-379 (PMC3154204; doi:10.1186/1471-2164-12-379)
Supplement: Additional file 8 — Pseudomolecule Unigene Annotation (Database-Friendly). One row per annotation of the unigenes that hit the 20PP-35L pseudomolecule. [file 1471-2164-12-379-S8.XLS]

## Sheet: Additional_Table_S6
Additional Table S6. Pseudomolecule Unigene Annotation (Database-Friendly)
UnigeneID	AnnotationMethod	Accession	Description
gnl_UG_Tcc_S51555371	Blast2GO	EC:1.3.1.74	2-alkenal reductase
gnl_UG_Tcc_S51555371	Blast2GO	GO:0003824	catalytic activity
gnl_UG_Tcc_S51555371	Interproscan	IPR019651	Glutamate dehydrogenase, NAD-specific
gnl_UG_Tcc_S51555371	Interproscan	IPR019651	Glutamate dehydrogenase, NAD-specific;PF10712 (PFAM)
gnl_UG_Tcc_S51555371	Blast2GO	GO:0008152	metabolic process
gnl_UG_Tcc_S51555371	Blast2GO	GO:0000166	nucleotide binding
gnl_UG_Tcc_S51555371	Blast2GO	GO:0006950	response to stress
gnl_UG_Tcc_S51555371	Interproscan	noIPR	unintegrated;SignalP (SIGNALP)
gnl_UG_Tcc_S51557685	Blast2GO	GO:0005739	mitochondrion
gnl_UG_Tcc_S51558302	Blast2GO	GO:0005488	binding
gnl_UG_Tcc_S51558375	Blast2GO	GO:0005488	binding
gnl_UG_Tcc_S51558375	Blast2GO	GO:0005886	plasma membrane
gnl_UG_Tcc_S51558375	Blast2GO	GO:0005515	protein binding
gnl_UG_Tcc_S51561278	Blast2GO	GO:0003824	catalytic activity
gnl_UG_Tcc_S51561278	Blast2GO	GO:0030154	cell differentiation
gnl_UG_Tcc_S51561278	Blast2GO	GO:0003677	DNA binding
gnl_UG_Tcc_S51561278	Blast2GO	GO:0006259	DNA metabolic process
gnl_UG_Tcc_S51561278	Blast2GO	EC:5.99.1.3	DNA topoisomerase (ATP-hydrolysing).
gnl_UG_Tcc_S51561278	Blast2GO	GO:0005622	intracellular
gnl_UG_Tcc_S51561278	Blast2GO	GO:0007275	multicellular organismal development
gnl_UG_Tcc_S51561278	Blast2GO	GO:0000166	nucleotide binding
gnl_UG_Tcc_S51561278	Blast2GO	GO:0005634	nucleus
gnl_UG_Tcc_S51561278	Blast2GO	GO:0009536	plastid
gnl_UG_Tcc_S51561278	Blast2GO	GO:0005515	protein binding
gnl_UG_Tcc_S51562853	Blast2GO	GO:0005488	binding
gnl_UG_Tcc_S51562853	Blast2GO	EC:2.7.11.17	calcium/calmodulin-dependent protein kinase
gnl_UG_Tcc_S51562853	Blast2GO	GO:0016301	kinase activity
gnl_UG_Tcc_S51562853	Blast2GO	GO:0000166	nucleotide binding
gnl_UG_Tcc_S51562853	Blast2GO	GO:0005515	protein binding
gnl_UG_Tcc_S51562853	Blast2GO	GO:0006464	protein modification process
gnl_UG_Tcc_S51562853	Interproscan	noIPR	unintegrated;SignalP (SIGNALP)
gnl_UG_Tcc_S51562889	Interproscan	IPR019258	Mediator complex, subunit Med4;GO:0006357
gnl_UG_Tcc_S51562889	Interproscan	IPR019258	Mediator complex, subunit Med4;GO:0016455
gnl_UG_Tcc_S51562889	Interproscan	IPR019258	Mediator complex, subunit Med4;GO:0016592
gnl_UG_Tcc_S51562889	Interproscan	IPR019258	Mediator complex, subunit Med4;PF10018 (PFAM)
gnl_UG_Tcc_S51563205	Blast2GO	EC:1.3.1.74	2-alkenal reductase
gnl_UG_Tcc_S51563205	Blast2GO	GO:0005488	binding
gnl_UG_Tcc_S51563205	Blast2GO	GO:0009058	biosynthetic process
gnl_UG_Tcc_S51563205	Blast2GO	GO:0005975	carbohydrate metabolic process
gnl_UG_Tcc_S51563205	Blast2GO	GO:0003824	catalytic activity
gnl_UG_Tcc_S51563205	Blast2GO	GO:0009987	cellular process
gnl_UG_Tcc_S51563205	Blast2GO	GO:0005576	extracellular region
gnl_UG_Tcc_S51563205	Interproscan	IPR000146	Fructose-1,6-bisphosphatase class 1/Sedoheputulose-1,7-bisphosphatase;GO:0005975
gnl_UG_Tcc_S51563205	Interproscan	IPR000146	Fructose-1,6-bisphosphatase class 1/Sedoheputulose-1,7-bisphosphatase;GO:0042578
gnl_UG_Tcc_S51563205	Interproscan	IPR000146	Fructose-1,6-bisphosphatase class 1/Sedoheputulose-1,7-bisphosphatase;PF00316 (PFAM)
gnl_UG_Tcc_S51563205	Interproscan	IPR000146	Fructose-1,6-bisphosphatase class 1/Sedoheputulose-1,7-bisphosphatase;PR00115 (PRINTS)
gnl_UG_Tcc_S51563205	Interproscan	IPR000146	Fructose-1,6-bisphosphatase class 1/Sedoheputulose-1,7-bisphosphatase;PTHR11556 (PANTHER)
gnl_UG_Tcc_S51563205	Blast2GO	EC:3.1.3.11	fructose-bisphosphatase
gnl_UG_Tcc_S51563205	Blast2GO	GO:0006091	generation of precursor metabolites and energy
gnl_UG_Tcc_S51563205	Blast2GO	GO:0016787	hydrolase activity
gnl_UG_Tcc_S51563205	Blast2GO	GO:0015979	photosynthesis
gnl_UG_Tcc_S51563205	Blast2GO	GO:0009536	plastid
gnl_UG_Tcc_S51563205	Blast2GO	GO:0009628	response to abiotic stimulus
gnl_UG_Tcc_S51563205	Blast2GO	GO:0006950	response to stress
gnl_UG_Tcc_S51563205	Interproscan	noIPR	unintegrated;G3DSA:3.30.540.10 (GENE3D)
gnl_UG_Tcc_S51563205	Interproscan	noIPR	unintegrated;PTHR11556:SF7 (PANTHER)
gnl_UG_Tcc_S51563205	Interproscan	noIPR	unintegrated;SSF56655 (SUPERFAMILY)
gnl_UG_Tcc_S51563836	Blast2GO	GO:0005623	cell
gnl_UG_Tcc_S51563836	Blast2GO	GO:0008152	metabolic process
gnl_UG_Tcc_S51563836	Blast2GO	EC:2.1.1.0	methyltransferase
gnl_UG_Tcc_S51563836	Blast2GO	GO:0005739	mitochondrion
gnl_UG_Tcc_S51563836	Blast2GO	GO:0016740	transferase activity
gnl_UG_Tcc_S51567778	Blast2GO	EC:6.4.1.2	acetyl-CoA carboxylase
gnl_UG_Tcc_S51567778	Blast2GO	GO:0009058	biosynthetic process
gnl_UG_Tcc_S51567778	Blast2GO	GO:0003824	catalytic activity
gnl_UG_Tcc_S51567778	Blast2GO	GO:0009987	cellular process
gnl_UG_Tcc_S51567778	Blast2GO	GO:0005737	cytoplasm
gnl_UG_Tcc_S51567778	Blast2GO	GO:0006629	lipid metabolic process
gnl_UG_Tcc_S51567778	Blast2GO	GO:0016020	membrane
gnl_UG_Tcc_S51567778	Blast2GO	GO:0009536	plastid
gnl_UG_Tcc_S51567808	Blast2GO	GO:0009058	biosynthetic process
gnl_UG_Tcc_S51567808	Blast2GO	GO:0009987	cellular process
gnl_UG_Tcc_S51567808	Blast2GO	GO:0005783	endoplasmic reticulum
gnl_UG_Tcc_S51567808	Blast2GO	GO:0008289	lipid binding
gnl_UG_Tcc_S51567808	Blast2GO	GO:0006629	lipid metabolic process
gnl_UG_Tcc_S51567808	Interproscan	IPR000648	Oxysterol-binding protein
gnl_UG_Tcc_S51567808	Interproscan	IPR018494	Oxysterol-binding protein, conserved site
gnl_UG_Tcc_S51567808	Interproscan	IPR018494	Oxysterol-binding protein, conserved site;PS01013 (PROSITE)
gnl_UG_Tcc_S51567808	Interproscan	IPR000648	Oxysterol-binding protein;PF01237 (PFAM)
gnl_UG_Tcc_S51567808	Interproscan	IPR000648	Oxysterol-binding protein;PTHR10972 (PANTHER)
gnl_UG_Tcc_S51567808	Blast2GO	GO:0005515	protein binding
gnl_UG_Tcc_S51567808	Blast2GO	GO:0000003	reproduction
gnl_UG_Tcc_S51567808	Interproscan	noIPR	unintegrated;PTHR10972:SF8 (PANTHER)
gnl_UG_Tcc_S51567808	Interproscan	noIPR	unintegrated;SSF144000 (SUPERFAMILY)
gnl_UG_Tcc_S51567811	Blast2GO	GO:0016787	hydrolase activity
gnl_UG_Tcc_S51567811	Blast2GO	GO:0000166	nucleotide binding
gnl_UG_Tcc_S51567811	Blast2GO	GO:0005215	transporter activity
gnl_UG_Tcc_S51568254	Blast2GO	EC:1.1.1.100	3-oxoacyl-[acyl-carrier-protein] reductase
gnl_UG_Tcc_S51568254	Blast2GO	GO:0005488	binding
gnl_UG_Tcc_S51568254	Interproscan	IPR002347	Glucose/ribitol dehydrogenase;GO:0008152
gnl_UG_Tcc_S51568254	Interproscan	IPR002347	Glucose/ribitol dehydrogenase;GO:0016491
gnl_UG_Tcc_S51568254	Interproscan	IPR002347	Glucose/ribitol dehydrogenase;GO:0055114
gnl_UG_Tcc_S51568254	Interproscan	IPR002347	Glucose/ribitol dehydrogenase;PR00081 (PRINTS)
gnl_UG_Tcc_S51568254	Blast2GO	GO:0008152	metabolic process
gnl_UG_Tcc_S51568254	Interproscan	IPR016040	NAD(P)-binding domain;G3DSA:3.40.50.720 (GENE3D)
gnl_UG_Tcc_S51568254	Interproscan	IPR016040	NAD(P)-binding domain;GO:0003824
gnl_UG_Tcc_S51568254	Interproscan	IPR016040	NAD(P)-binding domain;GO:0005488
gnl_UG_Tcc_S51568254	Interproscan	IPR016040	NAD(P)-binding domain;GO:0008152
gnl_UG_Tcc_S51568254	Interproscan	IPR002198	Short-chain dehydrogenase/reductase SDR;GO:0008152
gnl_UG_Tcc_S51568254	Interproscan	IPR002198	Short-chain dehydrogenase/reductase SDR;GO:0016491
gnl_UG_Tcc_S51568254	Interproscan	IPR002198	Short-chain dehydrogenase/reductase SDR;PF00106 (PFAM)
gnl_UG_Tcc_S51568254	Interproscan	IPR002198	Short-chain dehydrogenase/reductase SDR;PR00080 (PRINTS)
gnl_UG_Tcc_S51568254	Blast2GO	GO:0016740	transferase activity
gnl_UG_Tcc_S51568254	Interproscan	noIPR	unintegrated;PTHR24314 (PANTHER)
gnl_UG_Tcc_S51568254	Interproscan	noIPR	unintegrated;PTHR24314:SF85 (PANTHER)
gnl_UG_Tcc_S51568254	Interproscan	noIPR	unintegrated;SignalP (SIGNALP)
gnl_UG_Tcc_S51568254	Interproscan	noIPR	unintegrated;SSF51735 (SUPERFAMILY)
gnl_UG_Tcc_S51568290	Blast2GO	EC:2.4.1.0	hexosyltransferase
gnl_UG_Tcc_S51568290	Blast2GO	GO:0016740	transferase activity
gnl_UG_Tcc_S51568290	Interproscan	IPR002213	UDP-glucuronosyl/UDP-glucosyltransferase;GO:0008152
gnl_UG_Tcc_S51568290	Interproscan	IPR002213	UDP-glucuronosyl/UDP-glucosyltransferase;PF00201 (PFAM)
gnl_UG_Tcc_S51568290	Interproscan	IPR002213	UDP-glucuronosyl/UDP-glucosyltransferase;PS00375 (PROSITE)
gnl_UG_Tcc_S51568290	Interproscan	IPR002213	UDP-glucuronosyl/UDP-glucosyltransferase;PTHR11926 (PANTHER)
gnl_UG_Tcc_S51568290	Interproscan	noIPR	unintegrated;G3DSA:3.40.50.2000 (GENE3D)
gnl_UG_Tcc_S51568290	Interproscan	noIPR	unintegrated;PTHR11926:SF15 (PANTHER)
gnl_UG_Tcc_S51568290	Interproscan	noIPR	unintegrated;SSF53756 (SUPERFAMILY)
gnl_UG_Tcc_S51570223	Blast2GO	GO:0008150	biological_process
gnl_UG_Tcc_S51570223	Blast2GO	GO:0009056	catabolic process
gnl_UG_Tcc_S51570223	Blast2GO	GO:0003824	catalytic activity
gnl_UG_Tcc_S51570223	Blast2GO	GO:0009987	cellular process
gnl_UG_Tcc_S51570223	Blast2GO	GO:0005737	cytoplasm
gnl_UG_Tcc_S51570223	Interproscan	IPR004046	Glutathione S-transferase, C-terminal
gnl_UG_Tcc_S51570223	Interproscan	IPR004046	Glutathione S-transferase, C-terminal;PF00043 (PFAM)
gnl_UG_Tcc_S51570223	Interproscan	IPR010987	Glutathione S-transferase, C-terminal-like
gnl_UG_Tcc_S51570223	Interproscan	IPR010987	Glutathione S-transferase, C-terminal-like;G3DSA:1.20.1050.10 (GENE3D)
gnl_UG_Tcc_S51570223	Interproscan	IPR010987	Glutathione S-transferase, C-terminal-like;SSF47616 (SUPERFAMILY)
gnl_UG_Tcc_S51570223	Interproscan	IPR004045	Glutathione S-transferase, N-terminal;GO:0005515
gnl_UG_Tcc_S51570223	Interproscan	IPR004045	Glutathione S-transferase, N-terminal;PF02798 (PFAM)
gnl_UG_Tcc_S51570223	Interproscan	IPR004045	Glutathione S-transferase, N-terminal;PS50404 (PROFILE)
gnl_UG_Tcc_S51570223	Interproscan	IPR017933	Glutathione S-transferase/chloride channel, C-terminal
gnl_UG_Tcc_S51570223	Interproscan	IPR017933	Glutathione S-transferase/chloride channel, C-terminal;PS50405 (PROFILE)
gnl_UG_Tcc_S51570223	Blast2GO	EC:2.5.1.18	glutathione transferase
gnl_UG_Tcc_S51570223	Interproscan	IPR022272	Lipocalin conserved site
gnl_UG_Tcc_S51570223	Interproscan	IPR022272	Lipocalin conserved site;PS00213 (PROSITE)
gnl_UG_Tcc_S51570223	Blast2GO	GO:0019748	secondary metabolic process
gnl_UG_Tcc_S51570223	Interproscan	IPR012335	Thioredoxin fold
gnl_UG_Tcc_S51570223	Interproscan	IPR012335	Thioredoxin fold;G3DSA:3.40.30.10 (GENE3D)
gnl_UG_Tcc_S51570223	Interproscan	IPR012336	Thioredoxin-like fold
gnl_UG_Tcc_S51570223	Interproscan	IPR012336	Thioredoxin-like fold;SSF52833 (SUPERFAMILY)
gnl_UG_Tcc_S51570223	Blast2GO	GO:0016740	transferase activity
gnl_UG_Tcc_S51570223	Interproscan	noIPR	unintegrated;PTHR11260 (PANTHER)
gnl_UG_Tcc_S51570223	Interproscan	noIPR	unintegrated;PTHR11260:SF16 (PANTHER)
gnl_UG_Tcc_S51570715	Blast2GO	GO:0009987	cellular process
gnl_UG_Tcc_S51570715	Interproscan	IPR001623	Heat shock protein DnaJ, N-terminal;G3DSA:1.10.287.110 (GENE3D)
gnl_UG_Tcc_S51570715	Interproscan	IPR001623	Heat shock protein DnaJ, N-terminal;GO:0031072
gnl_UG_Tcc_S51570715	Interproscan	IPR001623	Heat shock protein DnaJ, N-terminal;PF00226 (PFAM)
gnl_UG_Tcc_S51570715	Interproscan	IPR001623	Heat shock protein DnaJ, N-terminal;SM00271 (SMART)
gnl_UG_Tcc_S51570715	Interproscan	IPR001623	Heat shock protein DnaJ, N-terminal;SSF46565 (SUPERFAMILY)
gnl_UG_Tcc_S51570715	Blast2GO	GO:0005515	protein binding
gnl_UG_Tcc_S51570715	Blast2GO	GO:0019538	protein metabolic process
gnl_UG_Tcc_S51570715	Interproscan	noIPR	unintegrated;PTHR12763 (PANTHER)
gnl_UG_Tcc_S51570715	Interproscan	noIPR	unintegrated;PTHR12763:SF4 (PANTHER)
gnl_UG_Tcc_S51570715	Interproscan	noIPR	unintegrated;SignalP (SIGNALP)
gnl_UG_Tcc_S51570808	Interproscan	IPR011989	Armadillo-like helical;G3DSA:1.25.10.10 (GENE3D)
gnl_UG_Tcc_S51570808	Interproscan	IPR011989	Armadillo-like helical;GO:0005488
gnl_UG_Tcc_S51570808	Interproscan	IPR016024	Armadillo-type fold;GO:0005488
gnl_UG_Tcc_S51570808	Interproscan	IPR016024	Armadillo-type fold;SSF48371 (SUPERFAMILY)
gnl_UG_Tcc_S51570808	Blast2GO	GO:0005488	binding
gnl_UG_Tcc_S51570808	Interproscan	IPR000357	HEAT;GO:0005515
gnl_UG_Tcc_S51570808	Interproscan	IPR000357	HEAT;PF02985 (PFAM)
gnl_UG_Tcc_S51570808	Interproscan	noIPR	unintegrated;PTHR19316 (PANTHER)
gnl_UG_Tcc_S51570808	Interproscan	noIPR	unintegrated;PTHR19316:SF4 (PANTHER)
gnl_UG_Tcc_S51571235	Blast2GO	EC:3.6.1.43	dolichyldiphosphatase
gnl_UG_Tcc_S51571235	Blast2GO	GO:0016787	hydrolase activity
gnl_UG_Tcc_S51571235	Blast2GO	GO:0016020	membrane
gnl_UG_Tcc_S51572366	Blast2GO	GO:0005488	binding
gnl_UG_Tcc_S51572366	Interproscan	noIPR	unintegrated;PTHR22764 (PANTHER)
gnl_UG_Tcc_S51572366	Interproscan	noIPR	unintegrated;SSF57850 (SUPERFAMILY)
gnl_UG_Tcc_S51572366	Interproscan	IPR018957	Zinc finger, C3HC4 RING-type
gnl_UG_Tcc_S51572366	Interproscan	IPR018957	Zinc finger, C3HC4 RING-type;PF00097 (PFAM)
gnl_UG_Tcc_S51572366	Interproscan	IPR013083	Zinc finger, RING/FYVE/PHD-type
gnl_UG_Tcc_S51572366	Interproscan	IPR013083	Zinc finger, RING/FYVE/PHD-type;G3DSA:3.30.40.10 (GENE3D)
gnl_UG_Tcc_S51572366	Interproscan	IPR001841	Zinc finger, RING-type;GO:0005515
gnl_UG_Tcc_S51572366	Interproscan	IPR001841	Zinc finger, RING-type;GO:0008270
gnl_UG_Tcc_S51572366	Interproscan	IPR001841	Zinc finger, RING-type;PS50089 (PROFILE)
gnl_UG_Tcc_S51572366	Interproscan	IPR001841	Zinc finger, RING-type;SM00184 (SMART)
gnl_UG_Tcc_S51572989	Blast2GO	GO:0009987	cellular process
gnl_UG_Tcc_S51572989	Interproscan	IPR000996	Clathrin light chain;GO:0005198
gnl_UG_Tcc_S51572989	Interproscan	IPR000996	Clathrin light chain;GO:0006886
gnl_UG_Tcc_S51572989	Interproscan	IPR000996	Clathrin light chain;GO:0016192
gnl_UG_Tcc_S51572989	Interproscan	IPR000996	Clathrin light chain;GO:0030130
gnl_UG_Tcc_S51572989	Interproscan	IPR000996	Clathrin light chain;GO:0030132
gnl_UG_Tcc_S51572989	Interproscan	IPR000996	Clathrin light chain;PF01086 (PFAM)
gnl_UG_Tcc_S51572989	Interproscan	IPR000996	Clathrin light chain;PTHR10639 (PANTHER)
gnl_UG_Tcc_S51572989	Blast2GO	GO:0005737	cytoplasm
gnl_UG_Tcc_S51572989	Blast2GO	GO:0005794	Golgi apparatus
gnl_UG_Tcc_S51572989	Blast2GO	GO:0016020	membrane
gnl_UG_Tcc_S51572989	Blast2GO	GO:0005886	plasma membrane
gnl_UG_Tcc_S51572989	Blast2GO	GO:0009536	plastid
gnl_UG_Tcc_S51572989	Blast2GO	GO:0005515	protein binding
gnl_UG_Tcc_S51572989	Blast2GO	GO:0005198	structural molecule activity
gnl_UG_Tcc_S51572989	Blast2GO	GO:0006810	transport
gnl_UG_Tcc_S51572989	Interproscan	noIPR	unintegrated;PTHR10639:SF0 (PANTHER)
gnl_UG_Tcc_S51573136	Blast2GO	GO:0003677	DNA binding
gnl_UG_Tcc_S51573136	Blast2GO	GO:0005634	nucleus
gnl_UG_Tcc_S51573136	Blast2GO	GO:0003700	sequence-specific DNA binding transcription factor activity
gnl_UG_Tcc_S51573136	Blast2GO	GO:0006350	transcription
gnl_UG_Tcc_S51573205	Blast2GO	GO:0009987	cellular process
gnl_UG_Tcc_S51573205	Blast2GO	GO:0016020	membrane
gnl_UG_Tcc_S51573205	Blast2GO	GO:0005886	plasma membrane
gnl_UG_Tcc_S51573205	Blast2GO	GO:0009536	plastid
gnl_UG_Tcc_S51573205	Blast2GO	GO:0009628	response to abiotic stimulus
gnl_UG_Tcc_S51573205	Blast2GO	GO:0006950	response to stress
gnl_UG_Tcc_S51573205	Blast2GO	GO:0006810	transport
gnl_UG_Tcc_S51573205	Blast2GO	GO:0005215	transporter activity
gnl_UG_Tcc_S51573426	Blast2GO	GO:0005488	binding
gnl_UG_Tcc_S51573426	Interproscan	IPR023329	Chlorophyll a/b binding protein domain
gnl_UG_Tcc_S51573426	Interproscan	IPR023329	Chlorophyll a/b binding protein domain;G3DSA:1.10.3460.10 (GENE3D)
gnl_UG_Tcc_S51573426	Interproscan	IPR023329	Chlorophyll a/b binding protein domain;SSF103511 (SUPERFAMILY)
gnl_UG_Tcc_S51573426	Interproscan	IPR022796	Chlorophyll A-B binding protein
gnl_UG_Tcc_S51573426	Interproscan	IPR001344	Chlorophyll A-B binding protein, plant;GO:0016020
gnl_UG_Tcc_S51573426	Interproscan	IPR001344	Chlorophyll A-B binding protein, plant;PTHR21649 (PANTHER)
gnl_UG_Tcc_S51573426	Interproscan	IPR022796	Chlorophyll A-B binding protein;PF00504 (PFAM)
gnl_UG_Tcc_S51573426	Blast2GO	GO:0006091	generation of precursor metabolites and energy
gnl_UG_Tcc_S51573426	Blast2GO	GO:0005622	intracellular
gnl_UG_Tcc_S51573426	Blast2GO	GO:0016020	membrane
gnl_UG_Tcc_S51573426	Blast2GO	GO:0015979	photosynthesis
gnl_UG_Tcc_S51573426	Blast2GO	GO:0009536	plastid
gnl_UG_Tcc_S51573426	Blast2GO	GO:0005515	protein binding
gnl_UG_Tcc_S51573426	Blast2GO	GO:0009628	response to abiotic stimulus
gnl_UG_Tcc_S51573426	Blast2GO	GO:0009579	thylakoid
gnl_UG_Tcc_S51573690	Interproscan	IPR011256	Regulatory factor, effector, bacterial
gnl_UG_Tcc_S51573690	Interproscan	IPR011256	Regulatory factor, effector, bacterial;SSF55136 (SUPERFAMILY)
gnl_UG_Tcc_S51573690	Interproscan	IPR006917	SOUL haem-binding protein
gnl_UG_Tcc_S51573690	Interproscan	IPR006917	SOUL haem-binding protein;PF04832 (PFAM)
gnl_UG_Tcc_S51573690	Interproscan	IPR006917	SOUL haem-binding protein;PTHR11220 (PANTHER)
gnl_UG_Tcc_S51573690	Interproscan	noIPR	unintegrated;PTHR11220:SF1 (PANTHER)
gnl_UG_Tcc_S51573940	Interproscan	IPR002108	Actin-binding, cofilin/tropomyosin type;GO:0003779
gnl_UG_Tcc_S51573940	Interproscan	IPR002108	Actin-binding, cofilin/tropomyosin type;GO:0005622
gnl_UG_Tcc_S51573940	Interproscan	IPR002108	Actin-binding, cofilin/tropomyosin type;PF00241 (PFAM)
gnl_UG_Tcc_S51573940	Interproscan	IPR002108	Actin-binding, cofilin/tropomyosin type;PS51263 (PROFILE)
gnl_UG_Tcc_S51573940	Interproscan	IPR002108	Actin-binding, cofilin/tropomyosin type;SM00102 (SMART)
gnl_UG_Tcc_S51573940	Blast2GO	GO:0005622	intracellular
gnl_UG_Tcc_S51573940	Blast2GO	GO:0005515	protein binding
gnl_UG_Tcc_S51573940	Interproscan	noIPR	unintegrated;G3DSA:3.40.20.10 (GENE3D)
gnl_UG_Tcc_S51573940	Interproscan	noIPR	unintegrated;PTHR11913 (PANTHER)
gnl_UG_Tcc_S51573940	Interproscan	noIPR	unintegrated;SSF55753 (SUPERFAMILY)
gnl_UG_Tcc_S51573955	Blast2GO	GO:0005488	binding
gnl_UG_Tcc_S51573955	Interproscan	IPR008985	Concanavalin A-like lectin/glucanase
gnl_UG_Tcc_S51573955	Interproscan	IPR013320	Concanavalin A-like lectin/glucanase, subgroup
gnl_UG_Tcc_S51573955	Interproscan	IPR013320	Concanavalin A-like lectin/glucanase, subgroup;G3DSA:2.60.120.200 (GENE3D)
gnl_UG_Tcc_S51573955	Interproscan	IPR008985	Concanavalin A-like lectin/glucanase;SSF49899 (SUPERFAMILY)
gnl_UG_Tcc_S51573955	Interproscan	IPR001220	Legume lectin, beta chain;GO:0005488
gnl_UG_Tcc_S51573955	Interproscan	IPR001220	Legume lectin, beta chain;PF00139 (PFAM)
gnl_UG_Tcc_S51573955	Interproscan	noIPR	unintegrated;PTHR11795 (PANTHER)
gnl_UG_Tcc_S51573955	Interproscan	noIPR	unintegrated;PTHR11795:SF43 (PANTHER)
gnl_UG_Tcc_S51573979	Blast2GO	GO:0009987	cellular process
gnl_UG_Tcc_S51573979	Blast2GO	GO:0005737	cytoplasm
gnl_UG_Tcc_S51573979	Blast2GO	GO:0005783	endoplasmic reticulum
gnl_UG_Tcc_S51573979	Interproscan	IPR001623	Heat shock protein DnaJ, N-terminal;G3DSA:1.10.287.110 (GENE3D)
gnl_UG_Tcc_S51573979	Interproscan	IPR001623	Heat shock protein DnaJ, N-terminal;GO:0031072
gnl_UG_Tcc_S51573979	Interproscan	IPR001623	Heat shock protein DnaJ, N-terminal;PF00226 (PFAM)
gnl_UG_Tcc_S51573979	Interproscan	IPR001623	Heat shock protein DnaJ, N-terminal;PS50076 (PROFILE)
gnl_UG_Tcc_S51573979	Interproscan	IPR001623	Heat shock protein DnaJ, N-terminal;SM00271 (SMART)
gnl_UG_Tcc_S51573979	Interproscan	IPR001623	Heat shock protein DnaJ, N-terminal;SSF46565 (SUPERFAMILY)
gnl_UG_Tcc_S51573979	Interproscan	IPR003095	Heat shock protein DnaJ;GO:0006457
gnl_UG_Tcc_S51573979	Interproscan	IPR003095	Heat shock protein DnaJ;GO:0031072
gnl_UG_Tcc_S51573979	Interproscan	IPR003095	Heat shock protein DnaJ;GO:0051082
gnl_UG_Tcc_S51573979	Interproscan	IPR003095	Heat shock protein DnaJ;PR00625 (PRINTS)
gnl_UG_Tcc_S51573979	Blast2GO	GO:0005886	plasma membrane
gnl_UG_Tcc_S51573979	Blast2GO	GO:0005515	protein binding
gnl_UG_Tcc_S51573979	Blast2GO	GO:0019538	protein metabolic process
gnl_UG_Tcc_S51573979	Interproscan	IPR013026	Tetratricopeptide repeat-containing;GO:0005515
gnl_UG_Tcc_S51573979	Interproscan	IPR013026	Tetratricopeptide repeat-containing;PS50293 (PROFILE)
gnl_UG_Tcc_S51573979	Interproscan	IPR011990	Tetratricopeptide-like helical;G3DSA:1.25.40.10 (GENE3D)
gnl_UG_Tcc_S51573979	Interproscan	IPR011990	Tetratricopeptide-like helical;GO:0005488
gnl_UG_Tcc_S51573979	Interproscan	noIPR	unintegrated;PTHR24078 (PANTHER)
gnl_UG_Tcc_S51573979	Interproscan	noIPR	unintegrated;PTHR24078:SF56 (PANTHER)
gnl_UG_Tcc_S51573979	Interproscan	noIPR	unintegrated;SSF48452 (SUPERFAMILY)
gnl_UG_Tcc_S51574569	Interproscan	IPR003103	Apoptosis regulator, Bcl-2 protein, BAG;GO:0006915
gnl_UG_Tcc_S51574569	Interproscan	IPR003103	Apoptosis regulator, Bcl-2 protein, BAG;PF02179 (PFAM)
gnl_UG_Tcc_S51574569	Interproscan	IPR003103	Apoptosis regulator, Bcl-2 protein, BAG;PS51035 (PROFILE)
gnl_UG_Tcc_S51574569	Blast2GO	GO:0008219	cell death
gnl_UG_Tcc_S51574569	Blast2GO	GO:0009791	post-embryonic development
gnl_UG_Tcc_S51574569	Blast2GO	GO:0000003	reproduction
gnl_UG_Tcc_S51574569	Blast2GO	GO:0009628	response to abiotic stimulus
gnl_UG_Tcc_S51574569	Blast2GO	GO:0006950	response to stress
gnl_UG_Tcc_S51574569	Interproscan	IPR019955	Ubiquitin supergroup
gnl_UG_Tcc_S51574569	Interproscan	IPR019955	Ubiquitin supergroup;PS50053 (PROFILE)
gnl_UG_Tcc_S51574569	Interproscan	IPR000626	Ubiquitin;GO:0005515
gnl_UG_Tcc_S51574569	Interproscan	IPR000626	Ubiquitin;PF00240 (PFAM)
gnl_UG_Tcc_S51574569	Interproscan	noIPR	unintegrated;G3DSA:1.20.58.120 (GENE3D)
gnl_UG_Tcc_S51574569	Interproscan	noIPR	unintegrated;G3DSA:3.10.20.90 (GENE3D)
gnl_UG_Tcc_S51574569	Interproscan	noIPR	unintegrated;PTHR12329 (PANTHER)
gnl_UG_Tcc_S51574569	Interproscan	noIPR	unintegrated;PTHR12329:SF9 (PANTHER)
gnl_UG_Tcc_S51574569	Interproscan	noIPR	unintegrated;SSF54236 (SUPERFAMILY)
gnl_UG_Tcc_S51574569	Interproscan	noIPR	unintegrated;SSF63491 (SUPERFAMILY)
gnl_UG_Tcc_S51575278	Blast2GO	GO:0005737	cytoplasm
gnl_UG_Tcc_S51576304	Interproscan	IPR002110	Ankyrin repeat;GO:0005515
gnl_UG_Tcc_S51576304	Interproscan	IPR002110	Ankyrin repeat;PF00023 (PFAM)
gnl_UG_Tcc_S51576304	Interproscan	IPR002110	Ankyrin repeat;PS50088 (PROFILE)
gnl_UG_Tcc_S51576304	Interproscan	IPR002110	Ankyrin repeat;SM00248 (SMART)
gnl_UG_Tcc_S51576304	Interproscan	IPR020683	Ankyrin repeat-containing domain
gnl_UG_Tcc_S51576304	Interproscan	IPR020683	Ankyrin repeat-containing domain;G3DSA:1.25.40.20 (GENE3D)
gnl_UG_Tcc_S51576304	Interproscan	IPR020683	Ankyrin repeat-containing domain;PS50297 (PROFILE)
gnl_UG_Tcc_S51576304	Interproscan	IPR020683	Ankyrin repeat-containing domain;SSF48403 (SUPERFAMILY)
gnl_UG_Tcc_S51576304	Blast2GO	GO:0005783	endoplasmic reticulum
gnl_UG_Tcc_S51576304	Blast2GO	GO:0005886	plasma membrane
gnl_UG_Tcc_S51576304	Blast2GO	GO:0005515	protein binding
gnl_UG_Tcc_S51576304	Interproscan	noIPR	unintegrated;PTHR24186 (PANTHER)
gnl_UG_Tcc_S51576304	Interproscan	noIPR	unintegrated;PTHR24186:SF119 (PANTHER)
gnl_UG_Tcc_S51576386	Interproscan	IPR013525	ABC-2 type transporter;GO:0016020
gnl_UG_Tcc_S51576386	Interproscan	IPR013525	ABC-2 type transporter;PF01061 (PFAM)
gnl_UG_Tcc_S51576386	Blast2GO	GO:0016787	hydrolase activity
gnl_UG_Tcc_S51576386	Blast2GO	GO:0016020	membrane
gnl_UG_Tcc_S51576386	Blast2GO	GO:0000166	nucleotide binding
gnl_UG_Tcc_S51576386	Blast2GO	EC:3.6.3.28	phosphonate-transporting ATPase
gnl_UG_Tcc_S51576386	Blast2GO	GO:0009607	response to biotic stimulus
gnl_UG_Tcc_S51576386	Blast2GO	GO:0006810	transport
gnl_UG_Tcc_S51576386	Blast2GO	GO:0005215	transporter activity
gnl_UG_Tcc_S51576386	Interproscan	noIPR	unintegrated;PTHR19241 (PANTHER)
gnl_UG_Tcc_S51576386	Interproscan	noIPR	unintegrated;PTHR19241:SF102 (PANTHER)
gnl_UG_Tcc_S51581071	Blast2GO	GO:0016787	hydrolase activity
gnl_UG_Tcc_S51581071	Blast2GO	GO:0003676	nucleic acid binding
gnl_UG_Tcc_S51581071	Blast2GO	GO:0000166	nucleotide binding
gnl_UG_Tcc_S51581071	Blast2GO	GO:0005634	nucleus
gnl_UG_Tcc_S51581207	Blast2GO	GO:0009056	catabolic process
gnl_UG_Tcc_S51581207	Blast2GO	GO:0003824	catalytic activity
gnl_UG_Tcc_S51581207	Blast2GO	GO:0009987	cellular process
gnl_UG_Tcc_S51581207	Blast2GO	GO:0019538	protein metabolic process
gnl_UG_Tcc_S51581207	Blast2GO	EC:6.3.2.19	ubiquitin—protein ligase
gnl_UG_Tcc_S51581244	Blast2GO	GO:0009987	cellular process
gnl_UG_Tcc_S51582115	Blast2GO	GO:0008219	cell death
gnl_UG_Tcc_S51582115	Blast2GO	GO:0009791	post-embryonic development
gnl_UG_Tcc_S51582115	Blast2GO	GO:0005515	protein binding
gnl_UG_Tcc_S51582115	Blast2GO	GO:0000003	reproduction
gnl_UG_Tcc_S51582115	Blast2GO	GO:0009628	response to abiotic stimulus
gnl_UG_Tcc_S51582115	Blast2GO	GO:0006950	response to stress
gnl_UG_Tcc_S51583076	Blast2GO	GO:0005488	binding
gnl_UG_Tcc_S51583076	Blast2GO	GO:0009987	cellular process
gnl_UG_Tcc_S51583076	Blast2GO	GO:0006091	generation of precursor metabolites and energy
gnl_UG_Tcc_S51583076	Blast2GO	GO:0016020	membrane
gnl_UG_Tcc_S51583076	Interproscan	IPR023395	Mitochondrial carrier domain
gnl_UG_Tcc_S51583076	Interproscan	IPR023395	Mitochondrial carrier domain;G3DSA:1.50.40.10 (GENE3D)
gnl_UG_Tcc_S51583076	Interproscan	IPR023395	Mitochondrial carrier domain;SSF103506 (SUPERFAMILY)
gnl_UG_Tcc_S51583076	Interproscan	IPR018108	Mitochondrial substrate/solute carrier
gnl_UG_Tcc_S51583076	Interproscan	IPR018108	Mitochondrial substrate/solute carrier;PF00153 (PFAM)
gnl_UG_Tcc_S51583076	Interproscan	IPR018108	Mitochondrial substrate/solute carrier;PS50920 (PROFILE)
gnl_UG_Tcc_S51583076	Blast2GO	GO:0005739	mitochondrion
gnl_UG_Tcc_S51583076	Blast2GO	GO:0015979	photosynthesis
gnl_UG_Tcc_S51583076	Blast2GO	GO:0009536	plastid
gnl_UG_Tcc_S51583076	Blast2GO	GO:0019538	protein metabolic process
gnl_UG_Tcc_S51583076	Blast2GO	GO:0009628	response to abiotic stimulus
gnl_UG_Tcc_S51583076	Blast2GO	GO:0009607	response to biotic stimulus
gnl_UG_Tcc_S51583076	Blast2GO	GO:0009579	thylakoid
gnl_UG_Tcc_S51583076	Blast2GO	GO:0006810	transport
gnl_UG_Tcc_S51583076	Blast2GO	GO:0005215	transporter activity
gnl_UG_Tcc_S51583076	Interproscan	noIPR	unintegrated;PTHR24089 (PANTHER)
gnl_UG_Tcc_S51583076	Interproscan	noIPR	unintegrated;PTHR24089:SF87 (PANTHER)
gnl_UG_Tcc_S51583336	Blast2GO	GO:0005622	intracellular
gnl_UG_Tcc_S51583336	Blast2GO	GO:0005515	protein binding
gnl_UG_Tcc_S51583336	Interproscan	noIPR	unintegrated;SignalP (SIGNALP)
gnl_UG_Tcc_S51583771	Blast2GO	EC:1.3.99.3	acyl-CoA dehydrogenase
gnl_UG_Tcc_S51583771	Interproscan	IPR006089	Acyl-CoA dehydrogenase, conserved site;GO:0003995
gnl_UG_Tcc_S51583771	Interproscan	IPR006089	Acyl-CoA dehydrogenase, conserved site;GO:0055114
gnl_UG_Tcc_S51583771	Interproscan	IPR006089	Acyl-CoA dehydrogenase, conserved site;PS00073 (PROSITE)
gnl_UG_Tcc_S51583771	Interproscan	IPR009075	Acyl-CoA dehydrogenase/oxidase C-terminal;G3DSA:1.20.140.10 (GENE3D)
gnl_UG_Tcc_S51583771	Interproscan	IPR009075	Acyl-CoA dehydrogenase/oxidase C-terminal;GO:0055114
gnl_UG_Tcc_S51583771	Interproscan	IPR009075	Acyl-CoA dehydrogenase/oxidase C-terminal;SSF47203 (SUPERFAMILY)
gnl_UG_Tcc_S51583771	Blast2GO	EC:1.3.3.6	acyl-CoA oxidase
gnl_UG_Tcc_S51583771	Interproscan	IPR006090	Acyl-CoA oxidase/dehydrogenase, type 1;GO:0055114
gnl_UG_Tcc_S51583771	Interproscan	IPR006090	Acyl-CoA oxidase/dehydrogenase, type 1;PF00441 (PFAM)
gnl_UG_Tcc_S51583771	Blast2GO	GO:0009056	catabolic process
gnl_UG_Tcc_S51583771	Blast2GO	GO:0003824	catalytic activity
gnl_UG_Tcc_S51583771	Blast2GO	GO:0009987	cellular process
gnl_UG_Tcc_S51583771	Blast2GO	GO:0009790	embryo development
gnl_UG_Tcc_S51583771	Blast2GO	GO:0006629	lipid metabolic process
gnl_UG_Tcc_S51583771	Blast2GO	GO:0008152	metabolic process
gnl_UG_Tcc_S51583771	Blast2GO	GO:0000166	nucleotide binding
gnl_UG_Tcc_S51583771	Blast2GO	GO:0005777	peroxisome
gnl_UG_Tcc_S51583771	Blast2GO	GO:0009791	post-embryonic development
gnl_UG_Tcc_S51583771	Blast2GO	GO:0000003	reproduction
gnl_UG_Tcc_S51583771	Interproscan	noIPR	unintegrated;PTHR10909 (PANTHER)
gnl_UG_Tcc_S51583771	Interproscan	noIPR	unintegrated;PTHR10909:SF129 (PANTHER)
gnl_UG_Tcc_S51583811	Blast2GO	GO:0009653	anatomical structure morphogenesis
gnl_UG_Tcc_S51583811	Blast2GO	GO:0030154	cell differentiation
gnl_UG_Tcc_S51583811	Blast2GO	GO:0016049	cell growth
gnl_UG_Tcc_S51583811	Blast2GO	GO:0016043	cellular component organization
gnl_UG_Tcc_S51583811	Blast2GO	GO:0016020	membrane
gnl_UG_Tcc_S51583811	Blast2GO	GO:0008152	metabolic process
gnl_UG_Tcc_S51583811	Blast2GO	GO:0007275	multicellular organismal development
gnl_UG_Tcc_S51583811	Blast2GO	GO:0005886	plasma membrane
gnl_UG_Tcc_S51583811	Blast2GO	GO:0009856	pollination
gnl_UG_Tcc_S51583811	Blast2GO	GO:0006810	transport
gnl_UG_Tcc_S51583811	Blast2GO	GO:0005215	transporter activity
gnl_UG_Tcc_S51583830	Interproscan	IPR015202	Domain of unknown function DUF1929
gnl_UG_Tcc_S51583830	Interproscan	IPR015202	Domain of unknown function DUF1929;PF09118 (PFAM)
gnl_UG_Tcc_S51583830	Interproscan	IPR015916	Galactose oxidase, beta-propeller
gnl_UG_Tcc_S51583830	Interproscan	IPR015916	Galactose oxidase, beta-propeller;G3DSA:2.130.10.80 (GENE3D)
gnl_UG_Tcc_S51583830	Interproscan	IPR011043	Galactose oxidase/kelch, beta-propeller
gnl_UG_Tcc_S51583830	Interproscan	IPR011043	Galactose oxidase/kelch, beta-propeller;SSF50965 (SUPERFAMILY)
gnl_UG_Tcc_S51583830	Interproscan	IPR014756	Immunoglobulin E-set
gnl_UG_Tcc_S51583830	Interproscan	IPR014756	Immunoglobulin E-set;SSF81296 (SUPERFAMILY)
gnl_UG_Tcc_S51583830	Interproscan	IPR013783	Immunoglobulin-like fold
gnl_UG_Tcc_S51583830	Interproscan	IPR013783	Immunoglobulin-like fold;G3DSA:2.60.40.10 (GENE3D)
gnl_UG_Tcc_S51584350	Blast2GO	EC:2.7.1.4	fructokinase
gnl_UG_Tcc_S51584350	Blast2GO	GO:0016301	kinase activity
gnl_UG_Tcc_S51584350	Blast2GO	GO:0005634	nucleus
gnl_UG_Tcc_S51584350	Blast2GO	GO:0009536	plastid
gnl_UG_Tcc_S51584980	Blast2GO	GO:0005730	nucleolus
gnl_UG_Tcc_S51584980	Blast2GO	GO:0005886	plasma membrane
gnl_UG_Tcc_S51584980	Blast2GO	GO:0009536	plastid
gnl_UG_Tcc_S51584980	Blast2GO	GO:0005840	ribosome
gnl_UG_Tcc_S51584980	Blast2GO	GO:0005773	vacuole
gnl_UG_Tcc_S51585933	Blast2GO	GO:0008150	biological_process
gnl_UG_Tcc_S51585933	Blast2GO	GO:0003677	DNA binding
gnl_UG_Tcc_S51585933	Blast2GO	GO:0016301	kinase activity
gnl_UG_Tcc_S51585933	Blast2GO	GO:0005739	mitochondrion
gnl_UG_Tcc_S51585933	Blast2GO	GO:0005634	nucleus
gnl_UG_Tcc_S51585933	Blast2GO	GO:0009628	response to abiotic stimulus
gnl_UG_Tcc_S51585933	Blast2GO	GO:0004871	signal transducer activity
gnl_UG_Tcc_S51585933	Blast2GO	GO:0007165	signal transduction
gnl_UG_Tcc_S51585933	Blast2GO	GO:0006350	transcription
gnl_UG_Tcc_S51585933	Blast2GO	GO:0030528	transcription regulator activity
gnl_UG_Tcc_S51585943	Blast2GO	GO:0005488	binding
gnl_UG_Tcc_S51585943	Blast2GO	GO:0005739	mitochondrion
gnl_UG_Tcc_S51585943	Blast2GO	GO:0003676	nucleic acid binding
gnl_UG_Tcc_S51585943	Interproscan	noIPR	unintegrated;PTHR12681 (PANTHER)
gnl_UG_Tcc_S51586437	Interproscan	noIPR	unintegrated;SignalP (SIGNALP)
gnl_UG_Tcc_S51587325	Blast2GO	EC:2.1.1.0	methyltransferase
gnl_UG_Tcc_S51587325	Blast2GO	GO:0003676	nucleic acid binding
gnl_UG_Tcc_S51587325	Blast2GO	GO:0006139	nucleobase, nucleoside, nucleotide and nucleic acid metabolic process
gnl_UG_Tcc_S51587325	Interproscan	IPR015507	Ribosomal RNA large subunit methyltransferase E;GO:0008168
gnl_UG_Tcc_S51587325	Interproscan	IPR015507	Ribosomal RNA large subunit methyltransferase E;GO:0031167
gnl_UG_Tcc_S51587325	Interproscan	IPR015507	Ribosomal RNA large subunit methyltransferase E;PTHR10920 (PANTHER)
gnl_UG_Tcc_S51587325	Blast2GO	GO:0016740	transferase activity
gnl_UG_Tcc_S51587589	Blast2GO	EC:2.3.1.144	anthranilate N-benzoyltransferase
gnl_UG_Tcc_S51587589	Blast2GO	GO:0016740	transferase activity
gnl_UG_Tcc_S51589369	Blast2GO	EC:6.4.1.2	acetyl-CoA carboxylase
gnl_UG_Tcc_S51589369	Blast2GO	GO:0009058	biosynthetic process
gnl_UG_Tcc_S51589369	Blast2GO	GO:0003824	catalytic activity
gnl_UG_Tcc_S51589369	Blast2GO	GO:0009987	cellular process
gnl_UG_Tcc_S51589369	Blast2GO	GO:0005737	cytoplasm
gnl_UG_Tcc_S51589369	Blast2GO	GO:0006629	lipid metabolic process
gnl_UG_Tcc_S51589369	Blast2GO	GO:0016020	membrane
gnl_UG_Tcc_S51589369	Blast2GO	GO:0009536	plastid
gnl_UG_Tcc_S51589369	Interproscan	noIPR	unintegrated;PD936484 (PRODOM)
gnl_UG_Tcc_S51589436	Interproscan	IPR002453	Beta tubulin;GO:0005198
gnl_UG_Tcc_S51589436	Interproscan	IPR002453	Beta tubulin;GO:0005525
gnl_UG_Tcc_S51589436	Interproscan	IPR002453	Beta tubulin;GO:0005874
gnl_UG_Tcc_S51589436	Interproscan	IPR002453	Beta tubulin;GO:0007018
gnl_UG_Tcc_S51589436	Interproscan	IPR002453	Beta tubulin;PR01163 (PRINTS)
gnl_UG_Tcc_S51589436	Blast2GO	GO:0016043	cellular component organization
gnl_UG_Tcc_S51589436	Blast2GO	GO:0009987	cellular process
gnl_UG_Tcc_S51589436	Blast2GO	GO:0005856	cytoskeleton
gnl_UG_Tcc_S51589436	Blast2GO	EC:3.6.5.1	heterotrimeric G-protein GTPase
gnl_UG_Tcc_S51589436	Blast2GO	GO:0016787	hydrolase activity
gnl_UG_Tcc_S51589436	Blast2GO	GO:0000166	nucleotide binding
gnl_UG_Tcc_S51589436	Blast2GO	EC:3.6.5.3	protein-synthesizing GTPase
gnl_UG_Tcc_S51589436	Blast2GO	EC:3.6.5.4	signal-recognition-particle GTPase
gnl_UG_Tcc_S51589436	Blast2GO	EC:3.6.5.2	small monomeric GTPase
gnl_UG_Tcc_S51589436	Blast2GO	GO:0005198	structural molecule activity
gnl_UG_Tcc_S51589436	Interproscan	IPR023123	Tubulin, C-terminal
gnl_UG_Tcc_S51589436	Interproscan	IPR023123	Tubulin, C-terminal;G3DSA:1.10.287.600 (GENE3D)
gnl_UG_Tcc_S51589436	Interproscan	IPR008280	Tubulin/FtsZ, C-terminal;GO:0003924
gnl_UG_Tcc_S51589436	Interproscan	IPR008280	Tubulin/FtsZ, C-terminal;GO:0005525
gnl_UG_Tcc_S51589436	Interproscan	IPR008280	Tubulin/FtsZ, C-terminal;GO:0043234
gnl_UG_Tcc_S51589436	Interproscan	IPR008280	Tubulin/FtsZ, C-terminal;GO:0051258
gnl_UG_Tcc_S51589436	Interproscan	IPR008280	Tubulin/FtsZ, C-terminal;SSF55307 (SUPERFAMILY)
gnl_UG_Tcc_S51589436	Interproscan	IPR000217	Tubulin;GO:0005525
gnl_UG_Tcc_S51589436	Interproscan	IPR000217	Tubulin;GO:0005874
gnl_UG_Tcc_S51589436	Interproscan	IPR000217	Tubulin;GO:0007017
gnl_UG_Tcc_S51589436	Interproscan	IPR000217	Tubulin;PTHR11588 (PANTHER)
gnl_UG_Tcc_S51589504	Interproscan	noIPR	unintegrated;SignalP (SIGNALP)
gnl_UG_Tcc_S51589599	Blast2GO	EC:3.5.4.6	AMP deaminase
gnl_UG_Tcc_S51589599	Blast2GO	GO:0009058	biosynthetic process
gnl_UG_Tcc_S51589599	Blast2GO	GO:0005623	cell
gnl_UG_Tcc_S51589599	Blast2GO	GO:0005829	cytosol
gnl_UG_Tcc_S51589599	Blast2GO	GO:0009790	embryo development
gnl_UG_Tcc_S51589599	Blast2GO	GO:0016787	hydrolase activity
gnl_UG_Tcc_S51589599	Blast2GO	GO:0006139	nucleobase, nucleoside, nucleotide and nucleic acid metabolic process
gnl_UG_Tcc_S51589599	Blast2GO	GO:0005634	nucleus
gnl_UG_Tcc_S51589599	Blast2GO	GO:0009791	post-embryonic development
gnl_UG_Tcc_S51589599	Blast2GO	GO:0005515	protein binding
gnl_UG_Tcc_S51589599	Blast2GO	GO:0000003	reproduction
gnl_UG_Tcc_S51590429	Blast2GO	EC:1.1.1.100	3-oxoacyl-[acyl-carrier-protein] reductase
gnl_UG_Tcc_S51590429	Blast2GO	GO:0005488	binding
gnl_UG_Tcc_S51590429	Interproscan	IPR002347	Glucose/ribitol dehydrogenase;GO:0008152
gnl_UG_Tcc_S51590429	Interproscan	IPR002347	Glucose/ribitol dehydrogenase;GO:0016491
gnl_UG_Tcc_S51590429	Interproscan	IPR002347	Glucose/ribitol dehydrogenase;GO:0055114
gnl_UG_Tcc_S51590429	Interproscan	IPR002347	Glucose/ribitol dehydrogenase;PR00081 (PRINTS)
gnl_UG_Tcc_S51590429	Blast2GO	GO:0008152	metabolic process
gnl_UG_Tcc_S51590429	Interproscan	IPR016040	NAD(P)-binding domain;G3DSA:3.40.50.720 (GENE3D)
gnl_UG_Tcc_S51590429	Interproscan	IPR016040	NAD(P)-binding domain;GO:0003824
gnl_UG_Tcc_S51590429	Interproscan	IPR016040	NAD(P)-binding domain;GO:0005488
gnl_UG_Tcc_S51590429	Interproscan	IPR016040	NAD(P)-binding domain;GO:0008152
gnl_UG_Tcc_S51590429	Interproscan	IPR002198	Short-chain dehydrogenase/reductase SDR;GO:0008152
gnl_UG_Tcc_S51590429	Interproscan	IPR002198	Short-chain dehydrogenase/reductase SDR;GO:0016491
gnl_UG_Tcc_S51590429	Interproscan	IPR002198	Short-chain dehydrogenase/reductase SDR;PF00106 (PFAM)
gnl_UG_Tcc_S51590429	Interproscan	IPR002198	Short-chain dehydrogenase/reductase SDR;PR00080 (PRINTS)
gnl_UG_Tcc_S51590429	Blast2GO	GO:0016740	transferase activity
gnl_UG_Tcc_S51590429	Interproscan	noIPR	unintegrated;PTHR24322 (PANTHER)
gnl_UG_Tcc_S51590429	Interproscan	noIPR	unintegrated;SSF51735 (SUPERFAMILY)
gnl_UG_Tcc_S51591356	Interproscan	IPR006068	ATPase, P-type cation-transporter, C-terminal;GO:0006754
gnl_UG_Tcc_S51591356	Interproscan	IPR006068	ATPase, P-type cation-transporter, C-terminal;GO:0006812
gnl_UG_Tcc_S51591356	Interproscan	IPR006068	ATPase, P-type cation-transporter, C-terminal;GO:0016020
gnl_UG_Tcc_S51591356	Interproscan	IPR006068	ATPase, P-type cation-transporter, C-terminal;PF00689 (PFAM)
gnl_UG_Tcc_S51591356	Interproscan	IPR023298	ATPase, P-type, transmembrane domain
gnl_UG_Tcc_S51591356	Interproscan	IPR023298	ATPase, P-type, transmembrane domain;G3DSA:1.20.1110.10 (GENE3D)
gnl_UG_Tcc_S51591356	Blast2GO	GO:0008150	biological_process
gnl_UG_Tcc_S51591356	Blast2GO	GO:0009058	biosynthetic process
gnl_UG_Tcc_S51591356	Blast2GO	EC:3.6.3.8	Ca2+-transporting ATPase
gnl_UG_Tcc_S51591356	Blast2GO	GO:0019725	cellular homeostasis
gnl_UG_Tcc_S51591356	Blast2GO	GO:0005783	endoplasmic reticulum
gnl_UG_Tcc_S51591356	Blast2GO	GO:0016787	hydrolase activity
gnl_UG_Tcc_S51591356	Blast2GO	GO:0016020	membrane
gnl_UG_Tcc_S51591356	Blast2GO	GO:0006139	nucleobase, nucleoside, nucleotide and nucleic acid metabolic process
gnl_UG_Tcc_S51591356	Blast2GO	GO:0000166	nucleotide binding
gnl_UG_Tcc_S51591356	Blast2GO	GO:0005886	plasma membrane
gnl_UG_Tcc_S51591356	Blast2GO	GO:0006810	transport
gnl_UG_Tcc_S51591356	Blast2GO	GO:0005215	transporter activity
gnl_UG_Tcc_S51591356	Interproscan	noIPR	unintegrated;PTHR24093 (PANTHER)
gnl_UG_Tcc_S51591356	Interproscan	noIPR	unintegrated;PTHR24093:SF91 (PANTHER)
gnl_UG_Tcc_S51591356	Interproscan	noIPR	unintegrated;SignalP (SIGNALP)
gnl_UG_Tcc_S51591356	Interproscan	noIPR	unintegrated;SSF81665 (SUPERFAMILY)
gnl_UG_Tcc_S51591520	Blast2GO	GO:0003824	catalytic activity
gnl_UG_Tcc_S51591966	Interproscan	noIPR	unintegrated;SignalP (SIGNALP)
gnl_UG_Tcc_S51592994	Interproscan	IPR009057	Homeodomain-like;GO:0005515
gnl_UG_Tcc_S51592994	Interproscan	IPR009057	Homeodomain-like;SSF46689 (SUPERFAMILY)
gnl_UG_Tcc_S51592994	Interproscan	IPR012287	Homeodomain-related;G3DSA:1.10.10.60 (GENE3D)
gnl_UG_Tcc_S51592994	Interproscan	IPR012287	Homeodomain-related;GO:0003677
gnl_UG_Tcc_S51592994	Interproscan	IPR012287	Homeodomain-related;GO:0045449
gnl_UG_Tcc_S51592994	Interproscan	IPR014778	Myb, DNA-binding
gnl_UG_Tcc_S51592994	Interproscan	IPR014778	Myb, DNA-binding;PF00249 (PFAM)
gnl_UG_Tcc_S51592994	Interproscan	IPR006447	Myb-like DNA-binding domain, SHAQKYF class
gnl_UG_Tcc_S51592994	Interproscan	IPR006447	Myb-like DNA-binding domain, SHAQKYF class;TIGR01557 (TIGRFAMs)
gnl_UG_Tcc_S51592994	Blast2GO	GO:0005634	nucleus
gnl_UG_Tcc_S51592994	Interproscan	IPR001005	SANT domain, DNA binding;GO:0003677
gnl_UG_Tcc_S51592994	Interproscan	IPR001005	SANT domain, DNA binding;SM00717 (SMART)
gnl_UG_Tcc_S51592994	Interproscan	IPR017884	SANT, eukarya
gnl_UG_Tcc_S51592994	Interproscan	IPR017884	SANT, eukarya;PS51293 (PROFILE)
gnl_UG_Tcc_S51592994	Blast2GO	GO:0003700	sequence-specific DNA binding transcription factor activity
gnl_UG_Tcc_S51592994	Blast2GO	GO:0006350	transcription
gnl_UG_Tcc_S51592994	Interproscan	IPR017930	Transcription regulator HTH, Myb-type, DNA-binding
gnl_UG_Tcc_S51592994	Interproscan	IPR017930	Transcription regulator HTH, Myb-type, DNA-binding;PS51294 (PROFILE)
gnl_UG_Tcc_S51592994	Interproscan	noIPR	unintegrated;PTHR25040 (PANTHER)
gnl_UG_Tcc_S51592994	Interproscan	noIPR	unintegrated;PTHR25040:SF29 (PANTHER)
gnl_UG_Tcc_S51593060	Blast2GO	GO:0005488	binding
gnl_UG_Tcc_S51593060	Blast2GO	GO:0005623	cell
gnl_UG_Tcc_S51593060	Blast2GO	GO:0016787	hydrolase activity
gnl_UG_Tcc_S51593060	Blast2GO	GO:0005739	mitochondrion
gnl_UG_Tcc_S51593060	Blast2GO	GO:0006464	protein modification process
gnl_UG_Tcc_S51593060	Interproscan	IPR015655	Protein phosphatase 2C
gnl_UG_Tcc_S51593060	Interproscan	IPR015655	Protein phosphatase 2C;PTHR13832 (PANTHER)
gnl_UG_Tcc_S51593060	Interproscan	IPR001932	Protein phosphatase 2C-like;G3DSA:3.60.40.10 (GENE3D)
gnl_UG_Tcc_S51593060	Interproscan	IPR001932	Protein phosphatase 2C-like;GO:0003824
gnl_UG_Tcc_S51593060	Interproscan	noIPR	unintegrated;PTHR13832:SF97 (PANTHER)
gnl_UG_Tcc_S51593213	Interproscan	noIPR	unintegrated;SignalP (SIGNALP)
gnl_UG_Tcc_S51593233	Blast2GO	GO:0016020	membrane
gnl_UG_Tcc_S51593233	Interproscan	IPR000109	Oligopeptide transporter;GO:0005215
gnl_UG_Tcc_S51593233	Interproscan	IPR000109	Oligopeptide transporter;GO:0006857
gnl_UG_Tcc_S51593233	Interproscan	IPR000109	Oligopeptide transporter;GO:0016020
gnl_UG_Tcc_S51593233	Interproscan	IPR000109	Oligopeptide transporter;PF00854 (PFAM)
gnl_UG_Tcc_S51593233	Blast2GO	GO:0006810	transport
gnl_UG_Tcc_S51593233	Blast2GO	GO:0005215	transporter activity
gnl_UG_Tcc_S51593233	Interproscan	noIPR	unintegrated;PTHR11654 (PANTHER)
gnl_UG_Tcc_S51593233	Interproscan	noIPR	unintegrated;PTHR11654:SF37 (PANTHER)
gnl_UG_Tcc_S51593950	Blast2GO	GO:0005488	binding
gnl_UG_Tcc_S51593950	Blast2GO	GO:0005622	intracellular
gnl_UG_Tcc_S51593950	Blast2GO	GO:0005515	protein binding
gnl_UG_Tcc_S51594174	Interproscan	noIPR	unintegrated;SignalP (SIGNALP)
gnl_UG_Tcc_S51594244	Blast2GO	EC:2.7.4.3	adenylate kinase
gnl_UG_Tcc_S51594244	Blast2GO	GO:0009058	biosynthetic process
gnl_UG_Tcc_S51594244	Blast2GO	GO:0006519	cellular amino acid and derivative metabolic process
gnl_UG_Tcc_S51594244	Blast2GO	GO:0016301	kinase activity
gnl_UG_Tcc_S51594244	Blast2GO	GO:0005739	mitochondrion
gnl_UG_Tcc_S51594244	Blast2GO	GO:0007275	multicellular organismal development
gnl_UG_Tcc_S51594244	Blast2GO	GO:0006139	nucleobase, nucleoside, nucleotide and nucleic acid metabolic process
gnl_UG_Tcc_S51594244	Blast2GO	GO:0000166	nucleotide binding
gnl_UG_Tcc_S51594244	Blast2GO	GO:0005634	nucleus
gnl_UG_Tcc_S51594244	Blast2GO	GO:0009536	plastid
gnl_UG_Tcc_S51595021	Interproscan	IPR001905	Ammonium transporter;GO:0006810
gnl_UG_Tcc_S51595021	Interproscan	IPR001905	Ammonium transporter;GO:0008519
gnl_UG_Tcc_S51595021	Interproscan	IPR001905	Ammonium transporter;GO:0016020
gnl_UG_Tcc_S51595021	Interproscan	IPR001905	Ammonium transporter;GO:0055085
gnl_UG_Tcc_S51595021	Interproscan	IPR001905	Ammonium transporter;PF00909 (PFAM)
gnl_UG_Tcc_S51595021	Interproscan	IPR001905	Ammonium transporter;PTHR11730 (PANTHER)
gnl_UG_Tcc_S51595021	Blast2GO	GO:0009987	cellular process
gnl_UG_Tcc_S51595021	Blast2GO	GO:0016020	membrane
gnl_UG_Tcc_S51595021	Blast2GO	GO:0005886	plasma membrane
gnl_UG_Tcc_S51595021	Blast2GO	GO:0009607	response to biotic stimulus
gnl_UG_Tcc_S51595021	Blast2GO	GO:0006810	transport
gnl_UG_Tcc_S51595021	Blast2GO	GO:0005215	transporter activity
gnl_UG_Tcc_S51595021	Interproscan	noIPR	unintegrated;G3DSA:1.10.3430.10 (GENE3D)
gnl_UG_Tcc_S51595021	Interproscan	noIPR	unintegrated;PTHR11730:SF1 (PANTHER)
gnl_UG_Tcc_S51595021	Interproscan	noIPR	unintegrated;SignalP (SIGNALP)
gnl_UG_Tcc_S51595369	Blast2GO	GO:0003677	DNA binding
gnl_UG_Tcc_S51595369	Blast2GO	GO:0005634	nucleus
gnl_UG_Tcc_S51595369	Blast2GO	GO:0003700	sequence-specific DNA binding transcription factor activity
gnl_UG_Tcc_S51595369	Blast2GO	GO:0006350	transcription
gnl_UG_Tcc_S51595697	Blast2GO	GO:0009987	cellular process
gnl_UG_Tcc_S51595697	Blast2GO	GO:0005783	endoplasmic reticulum
gnl_UG_Tcc_S51595697	Blast2GO	GO:0016020	membrane
gnl_UG_Tcc_S51595697	Blast2GO	GO:0009536	plastid
gnl_UG_Tcc_S51595697	Interproscan	IPR004895	Prenylated rab acceptor PRA1
gnl_UG_Tcc_S51595697	Interproscan	IPR004895	Prenylated rab acceptor PRA1;PF03208 (PFAM)
gnl_UG_Tcc_S51595697	Blast2GO	GO:0006810	transport
gnl_UG_Tcc_S51595697	Interproscan	noIPR	unintegrated;PTHR12859 (PANTHER)
gnl_UG_Tcc_S51595858	Blast2GO	EC:2.3.1.144	anthranilate N-benzoyltransferase
gnl_UG_Tcc_S51595858	Interproscan	IPR023213	Chloramphenicol acetyltransferase-like domain
gnl_UG_Tcc_S51595858	Interproscan	IPR023213	Chloramphenicol acetyltransferase-like domain;G3DSA:3.30.559.10 (GENE3D)
gnl_UG_Tcc_S51595858	Interproscan	IPR003480	Transferase
gnl_UG_Tcc_S51595858	Blast2GO	GO:0016740	transferase activity
gnl_UG_Tcc_S51595858	Interproscan	IPR003480	Transferase;PF02458 (PFAM)
gnl_UG_Tcc_S51596140	Interproscan	noIPR	unintegrated;SignalP (SIGNALP)
gnl_UG_Tcc_S51596168	Interproscan	noIPR	unintegrated;SignalP (SIGNALP)
gnl_UG_Tcc_S51596179	Blast2GO	GO:0005488	binding
gnl_UG_Tcc_S51596179	Blast2GO	GO:0016020	membrane
gnl_UG_Tcc_S51596179	Blast2GO	GO:0009536	plastid
gnl_UG_Tcc_S51596179	Blast2GO	GO:0009579	thylakoid
gnl_UG_Tcc_S51596649	Interproscan	noIPR	unintegrated;SignalP (SIGNALP)
gnl_UG_Tcc_S51597850	Interproscan	IPR007652	Alpha 1,4-glycosyltransferase domain;GO:0005795
gnl_UG_Tcc_S51597850	Interproscan	IPR007652	Alpha 1,4-glycosyltransferase domain;GO:0008378
gnl_UG_Tcc_S51597850	Interproscan	IPR007652	Alpha 1,4-glycosyltransferase domain;PF04572 (PFAM)
gnl_UG_Tcc_S51597850	Blast2GO	GO:0016740	transferase activity
gnl_UG_Tcc_S51597850	Interproscan	noIPR	unintegrated;PTHR12042 (PANTHER)
gnl_UG_Tcc_S51598545	Blast2GO	GO:0009653	anatomical structure morphogenesis
gnl_UG_Tcc_S51598545	Blast2GO	GO:0008150	biological_process
gnl_UG_Tcc_S51598545	Blast2GO	GO:0009987	cellular process
gnl_UG_Tcc_S51598545	Blast2GO	GO:0007275	multicellular organismal development
gnl_UG_Tcc_S51598545	Blast2GO	GO:0005634	nucleus
gnl_UG_Tcc_S51598545	Blast2GO	GO:0005515	protein binding
gnl_UG_Tcc_S51598545	Blast2GO	GO:0009628	response to abiotic stimulus
gnl_UG_Tcc_S51598545	Blast2GO	GO:0009607	response to biotic stimulus
gnl_UG_Tcc_S51598545	Blast2GO	GO:0009719	response to endogenous stimulus
gnl_UG_Tcc_S51598545	Blast2GO	GO:0006950	response to stress
gnl_UG_Tcc_S51598545	Blast2GO	GO:0003700	sequence-specific DNA binding transcription factor activity
gnl_UG_Tcc_S51598545	Blast2GO	GO:0006350	transcription
gnl_UG_Tcc_S51598803	Interproscan	noIPR	unintegrated;SignalP (SIGNALP)
gnl_UG_Tcc_S51600669	Interproscan	noIPR	unintegrated;SignalP (SIGNALP)
gnl_UG_Tcc_S51600768	Blast2GO	EC:1.3.1.74	2-alkenal reductase
gnl_UG_Tcc_S51600768	Blast2GO	GO:0003824	catalytic activity
gnl_UG_Tcc_S51600768	Blast2GO	GO:0016787	hydrolase activity
gnl_UG_Tcc_S51600768	Blast2GO	GO:0008152	metabolic process
gnl_UG_Tcc_S51601381	Interproscan	noIPR	unintegrated;SignalP (SIGNALP)
gnl_UG_Tcc_S51601441	Blast2GO	GO:0016740	transferase activity
gnl_UG_Tcc_S51601873	Interproscan	noIPR	unintegrated;SignalP (SIGNALP)
gnl_UG_Tcc_S51602105	Interproscan	noIPR	unintegrated;SignalP (SIGNALP)
gnl_UG_Tcc_S51603484	Blast2GO	GO:0008150	biological_process
gnl_UG_Tcc_S51603484	Blast2GO	GO:0005737	cytoplasm
gnl_UG_Tcc_S51603484	Blast2GO	GO:0005634	nucleus
gnl_UG_Tcc_S51603484	Blast2GO	GO:0005515	protein binding
gnl_UG_Tcc_S51603484	Blast2GO	GO:0006464	protein modification process
gnl_UG_Tcc_S51603484	Interproscan	noIPR	unintegrated;SignalP (SIGNALP)
gnl_UG_Tcc_S51603712	Blast2GO	GO:0008150	biological_process
gnl_UG_Tcc_S51603712	Blast2GO	GO:0005886	plasma membrane
gnl_UG_Tcc_S51603821	Interproscan	noIPR	unintegrated;SignalP (SIGNALP)
gnl_UG_Tcc_S51605075	Blast2GO	GO:0009987	cellular process
gnl_UG_Tcc_S51605075	Blast2GO	GO:0005783	endoplasmic reticulum
gnl_UG_Tcc_S51605075	Blast2GO	GO:0006810	transport
gnl_UG_Tcc_S51606158	Blast2GO	GO:0005488	binding
gnl_UG_Tcc_S51606158	Blast2GO	GO:0003824	catalytic activity
gnl_UG_Tcc_S51606158	Blast2GO	GO:0019725	cellular homeostasis
gnl_UG_Tcc_S51606158	Interproscan	IPR008331	Ferritin/DPS protein domain;GO:0006879
gnl_UG_Tcc_S51606158	Interproscan	IPR008331	Ferritin/DPS protein domain;GO:0008199
gnl_UG_Tcc_S51606158	Interproscan	IPR008331	Ferritin/DPS protein domain;PF00210 (PFAM)
gnl_UG_Tcc_S51606158	Interproscan	IPR009078	Ferritin/ribonucleotide reductase-like;GO:0016491
gnl_UG_Tcc_S51606158	Interproscan	IPR009078	Ferritin/ribonucleotide reductase-like;GO:0046914
gnl_UG_Tcc_S51606158	Interproscan	IPR009078	Ferritin/ribonucleotide reductase-like;GO:0055114
gnl_UG_Tcc_S51606158	Interproscan	IPR009078	Ferritin/ribonucleotide reductase-like;SSF47240 (SUPERFAMILY)
gnl_UG_Tcc_S51606158	Interproscan	IPR001519	Ferritin;GO:0005488
gnl_UG_Tcc_S51606158	Interproscan	IPR001519	Ferritin;GO:0006826
gnl_UG_Tcc_S51606158	Interproscan	IPR001519	Ferritin;GO:0006879
gnl_UG_Tcc_S51606158	Interproscan	IPR001519	Ferritin;GO:0008199
gnl_UG_Tcc_S51606158	Interproscan	IPR001519	Ferritin;PTHR11431 (PANTHER)
gnl_UG_Tcc_S51606158	Interproscan	IPR009040	Ferritin-like
gnl_UG_Tcc_S51606158	Interproscan	IPR009040	Ferritin-like;PS50905 (PROFILE)
gnl_UG_Tcc_S51606158	Interproscan	IPR012347	Ferritin-related
gnl_UG_Tcc_S51606158	Interproscan	IPR012347	Ferritin-related;G3DSA:1.20.1260.10 (GENE3D)
gnl_UG_Tcc_S51606158	Blast2GO	EC:1.16.3.1	ferroxidase
gnl_UG_Tcc_S51606158	Blast2GO	GO:0008152	metabolic process
gnl_UG_Tcc_S51606158	Blast2GO	GO:0009536	plastid
gnl_UG_Tcc_S51606158	Blast2GO	GO:0006810	transport
gnl_UG_Tcc_S51606158	Interproscan	noIPR	unintegrated;PTHR11431:SF8 (PANTHER)
gnl_UG_Tcc_S51610363	Interproscan	IPR003124	Actin-binding WH2;GO:0005515
gnl_UG_Tcc_S51610363	Interproscan	IPR003124	Actin-binding WH2;PS51082 (PROFILE)
gnl_UG_Tcc_S51610363	Blast2GO	GO:0009653	anatomical structure morphogenesis
gnl_UG_Tcc_S51610363	Blast2GO	GO:0030154	cell differentiation
gnl_UG_Tcc_S51610363	Blast2GO	GO:0016043	cellular component organization
gnl_UG_Tcc_S51610363	Blast2GO	GO:0009987	cellular process
gnl_UG_Tcc_S51610363	Blast2GO	GO:0005737	cytoplasm
gnl_UG_Tcc_S51610363	Blast2GO	GO:0007275	multicellular organismal development
gnl_UG_Tcc_S51610363	Blast2GO	GO:0005886	plasma membrane
gnl_UG_Tcc_S51610363	Blast2GO	GO:0009536	plastid
gnl_UG_Tcc_S51610363	Blast2GO	GO:0005515	protein binding
gnl_UG_Tcc_S51614886	Blast2GO	GO:0009987	cellular process
gnl_UG_Tcc_S51614886	Blast2GO	GO:0005794	Golgi apparatus
gnl_UG_Tcc_S51614886	Blast2GO	GO:0006810	transport
gnl_UG_Tcc_S51615133	Interproscan	IPR001412	Aminoacyl-tRNA synthetase, class I, conserved site;GO:0000166
gnl_UG_Tcc_S51615133	Interproscan	IPR001412	Aminoacyl-tRNA synthetase, class I, conserved site;GO:0004812
gnl_UG_Tcc_S51615133	Interproscan	IPR001412	Aminoacyl-tRNA synthetase, class I, conserved site;GO:0005524
gnl_UG_Tcc_S51615133	Interproscan	IPR001412	Aminoacyl-tRNA synthetase, class I, conserved site;GO:0005737
gnl_UG_Tcc_S51615133	Interproscan	IPR001412	Aminoacyl-tRNA synthetase, class I, conserved site;GO:0006412
gnl_UG_Tcc_S51615133	Interproscan	IPR001412	Aminoacyl-tRNA synthetase, class I, conserved site;GO:0006418
gnl_UG_Tcc_S51615133	Interproscan	IPR001412	Aminoacyl-tRNA synthetase, class I, conserved site;PS00178 (PROSITE)
gnl_UG_Tcc_S51615133	Blast2GO	GO:0005622	intracellular
gnl_UG_Tcc_S51615133	Blast2GO	GO:0000166	nucleotide binding
gnl_UG_Tcc_S51615133	Interproscan	noIPR	unintegrated;PTHR18359 (PANTHER)
gnl_UG_Tcc_S51615133	Interproscan	IPR019781	WD40 repeat, subgroup
gnl_UG_Tcc_S51615133	Interproscan	IPR019781	WD40 repeat, subgroup;PF00400 (PFAM)
gnl_UG_Tcc_S51615133	Interproscan	IPR001680	WD40 repeat;GO:0005515
gnl_UG_Tcc_S51615133	Interproscan	IPR001680	WD40 repeat;SM00320 (SMART)
gnl_UG_Tcc_S51615133	Interproscan	IPR011046	WD40 repeat-like-containing domain;GO:0005515
gnl_UG_Tcc_S51615133	Interproscan	IPR011046	WD40 repeat-like-containing domain;SSF50978 (SUPERFAMILY)
gnl_UG_Tcc_S51615133	Interproscan	IPR015943	WD40/YVTN repeat-like-containing domain;G3DSA:2.130.10.10 (GENE3D)
gnl_UG_Tcc_S51615133	Interproscan	IPR015943	WD40/YVTN repeat-like-containing domain;GO:0005515
gnl_UG_Tcc_S51615254	Blast2GO	GO:0009058	biosynthetic process
gnl_UG_Tcc_S51615254	Blast2GO	GO:0003824	catalytic activity
gnl_UG_Tcc_S51615254	Blast2GO	GO:0006519	cellular amino acid and derivative metabolic process
gnl_UG_Tcc_S51615254	Blast2GO	EC:5.1.1.7	diaminopimelate epimerase
gnl_UG_Tcc_S51615254	Interproscan	IPR018510	Diaminopimelate epimerase, active site;GO:0005737
gnl_UG_Tcc_S51615254	Interproscan	IPR018510	Diaminopimelate epimerase, active site;GO:0008837
gnl_UG_Tcc_S51615254	Interproscan	IPR018510	Diaminopimelate epimerase, active site;GO:0009089
gnl_UG_Tcc_S51615254	Interproscan	IPR018510	Diaminopimelate epimerase, active site;PS01326 (PROSITE)
gnl_UG_Tcc_S51615254	Interproscan	IPR001653	Diaminopimelate epimerase;GO:0005737
gnl_UG_Tcc_S51615254	Interproscan	IPR001653	Diaminopimelate epimerase;GO:0008837
gnl_UG_Tcc_S51615254	Interproscan	IPR001653	Diaminopimelate epimerase;GO:0009089
gnl_UG_Tcc_S51615254	Interproscan	IPR001653	Diaminopimelate epimerase;PF01678 (PFAM)
gnl_UG_Tcc_S51615254	Interproscan	IPR001653	Diaminopimelate epimerase;TIGR00652 (TIGRFAMs)
gnl_UG_Tcc_S51615254	Blast2GO	GO:0009536	plastid
gnl_UG_Tcc_S51615254	Interproscan	noIPR	unintegrated;G3DSA:3.10.310.10 (GENE3D)
gnl_UG_Tcc_S51615254	Interproscan	noIPR	unintegrated;SSF54506 (SUPERFAMILY)
gnl_UG_Tcc_S51615745	Blast2GO	GO:0000166	nucleotide binding
gnl_UG_Tcc_S51615745	Interproscan	noIPR	unintegrated;PTHR11603 (PANTHER)
gnl_UG_Tcc_S51615745	Interproscan	noIPR	unintegrated;PTHR11603:SF153 (PANTHER)
gnl_UG_Tcc_S51616619	Blast2GO	GO:0005488	binding
gnl_UG_Tcc_S51616674	Blast2GO	EC:1.3.99.5	3-oxo-5-alpha-steroid 4-dehydrogenase
gnl_UG_Tcc_S51616674	Interproscan	IPR001104	3-oxo-5-alpha-steroid 4-dehydrogenase, C-terminal;GO:0005737
gnl_UG_Tcc_S51616674	Interproscan	IPR001104	3-oxo-5-alpha-steroid 4-dehydrogenase, C-terminal;GO:0006629
gnl_UG_Tcc_S51616674	Interproscan	IPR001104	3-oxo-5-alpha-steroid 4-dehydrogenase, C-terminal;GO:0016021
gnl_UG_Tcc_S51616674	Interproscan	IPR001104	3-oxo-5-alpha-steroid 4-dehydrogenase, C-terminal;PF02544 (PFAM)
gnl_UG_Tcc_S51616674	Interproscan	IPR001104	3-oxo-5-alpha-steroid 4-dehydrogenase, C-terminal;PS50244 (PROFILE)
gnl_UG_Tcc_S51616674	Blast2GO	GO:0008150	biological_process
gnl_UG_Tcc_S51616674	Blast2GO	GO:0009058	biosynthetic process
gnl_UG_Tcc_S51616674	Blast2GO	GO:0003824	catalytic activity
gnl_UG_Tcc_S51616674	Blast2GO	GO:0009987	cellular process
gnl_UG_Tcc_S51616674	Blast2GO	GO:0005737	cytoplasm
gnl_UG_Tcc_S51616674	Blast2GO	GO:0006629	lipid metabolic process
gnl_UG_Tcc_S51616674	Blast2GO	GO:0016020	membrane
gnl_UG_Tcc_S51616674	Blast2GO	GO:0008152	metabolic process
gnl_UG_Tcc_S51616674	Blast2GO	GO:0009628	response to abiotic stimulus
gnl_UG_Tcc_S51616674	Interproscan	noIPR	unintegrated;PTHR10556 (PANTHER)
gnl_UG_Tcc_S51616674	Interproscan	noIPR	unintegrated;PTHR10556:SF2 (PANTHER)
gnl_UG_Tcc_S51616677	Interproscan	IPR014733	Barwin-like endoglucanase
gnl_UG_Tcc_S51616677	Interproscan	IPR014733	Barwin-like endoglucanase;G3DSA:2.40.40.10 (GENE3D)
gnl_UG_Tcc_S51616677	Interproscan	IPR009009	Barwin-related endoglucanase
gnl_UG_Tcc_S51616677	Interproscan	IPR009009	Barwin-related endoglucanase;PF03330 (PFAM)
gnl_UG_Tcc_S51616677	Interproscan	IPR009009	Barwin-related endoglucanase;SSF50685 (SUPERFAMILY)
gnl_UG_Tcc_S51616677	Blast2GO	GO:0016043	cellular component organization
gnl_UG_Tcc_S51616677	Blast2GO	GO:0009987	cellular process
gnl_UG_Tcc_S51616677	Interproscan	IPR007118	Expansin/Lol pI;GO:0005576
gnl_UG_Tcc_S51616677	Interproscan	IPR007118	Expansin/Lol pI;PR01225 (PRINTS)
gnl_UG_Tcc_S51616677	Interproscan	IPR007112	Expansin/pollen allergen, DPBB domain
gnl_UG_Tcc_S51616677	Interproscan	IPR007112	Expansin/pollen allergen, DPBB domain;PS50842 (PROFILE)
gnl_UG_Tcc_S51616677	Interproscan	IPR007112	Expansin/pollen allergen, DPBB domain;SM00837 (SMART)
gnl_UG_Tcc_S51616677	Interproscan	IPR002963	Expansin;GO:0009664
gnl_UG_Tcc_S51616677	Interproscan	IPR002963	Expansin;PR01226 (PRINTS)
gnl_UG_Tcc_S51616677	Blast2GO	GO:0005576	extracellular region
gnl_UG_Tcc_S51616677	Blast2GO	GO:0016020	membrane
gnl_UG_Tcc_S51616677	Interproscan	IPR007117	Pollen allergen/expansin, C-terminal
gnl_UG_Tcc_S51616677	Interproscan	IPR007117	Pollen allergen/expansin, C-terminal;G3DSA:2.60.40.760 (GENE3D)
gnl_UG_Tcc_S51616677	Interproscan	IPR007117	Pollen allergen/expansin, C-terminal;PF01357 (PFAM)
gnl_UG_Tcc_S51616677	Interproscan	IPR007117	Pollen allergen/expansin, C-terminal;PS50843 (PROFILE)
gnl_UG_Tcc_S51616677	Interproscan	IPR007117	Pollen allergen/expansin, C-terminal;SSF49590 (SUPERFAMILY)
gnl_UG_Tcc_S51616677	Interproscan	noIPR	unintegrated;SignalP (SIGNALP)
gnl_UG_Tcc_S51617012	Interproscan	IPR011989	Armadillo-like helical;G3DSA:1.25.10.10 (GENE3D)
gnl_UG_Tcc_S51617012	Interproscan	IPR011989	Armadillo-like helical;GO:0005488
gnl_UG_Tcc_S51617012	Blast2GO	GO:0005488	binding
gnl_UG_Tcc_S51617012	Blast2GO	GO:0009536	plastid
gnl_UG_Tcc_S51617152	Blast2GO	GO:0005488	binding
gnl_UG_Tcc_S51617152	Interproscan	IPR008985	Concanavalin A-like lectin/glucanase
gnl_UG_Tcc_S51617152	Interproscan	IPR013320	Concanavalin A-like lectin/glucanase, subgroup
gnl_UG_Tcc_S51617152	Interproscan	IPR013320	Concanavalin A-like lectin/glucanase, subgroup;G3DSA:2.60.120.200 (GENE3D)
gnl_UG_Tcc_S51617152	Interproscan	IPR008985	Concanavalin A-like lectin/glucanase;SSF49899 (SUPERFAMILY)
gnl_UG_Tcc_S51617152	Interproscan	IPR019825	Legume lectin, beta chain, Mn/Ca-binding site
gnl_UG_Tcc_S51617152	Interproscan	IPR019825	Legume lectin, beta chain, Mn/Ca-binding site;PS00307 (PROSITE)
gnl_UG_Tcc_S51617152	Interproscan	IPR001220	Legume lectin, beta chain;GO:0005488
gnl_UG_Tcc_S51617152	Interproscan	IPR001220	Legume lectin, beta chain;PF00139 (PFAM)
gnl_UG_Tcc_S51617152	Interproscan	noIPR	unintegrated;PTHR11795 (PANTHER)
gnl_UG_Tcc_S51617152	Interproscan	noIPR	unintegrated;PTHR11795:SF43 (PANTHER)
gnl_UG_Tcc_S51617152	Interproscan	noIPR	unintegrated;SignalP (SIGNALP)
gnl_UG_Tcc_S51617477	Blast2GO	GO:0005737	cytoplasm
gnl_UG_Tcc_S51617477	Blast2GO	GO:0016301	kinase activity
gnl_UG_Tcc_S51617477	Blast2GO	EC:2.7.11.25	mitogen-activated protein kinase kinase kinase
gnl_UG_Tcc_S51617477	Blast2GO	GO:0000166	nucleotide binding
gnl_UG_Tcc_S51617477	Blast2GO	GO:0005886	plasma membrane
gnl_UG_Tcc_S51617477	Blast2GO	GO:0005515	protein binding
gnl_UG_Tcc_S51617477	Blast2GO	GO:0006464	protein modification process
gnl_UG_Tcc_S51617477	Blast2GO	GO:0004872	receptor activity
gnl_UG_Tcc_S51617477	Blast2GO	GO:0004871	signal transducer activity
gnl_UG_Tcc_S51617477	Interproscan	noIPR	unintegrated;SignalP (SIGNALP)
gnl_UG_Tcc_S51617590	Blast2GO	EC:3.6.3.0	Acting on acid anhydrides; catalysing transmembrane movement of substances
gnl_UG_Tcc_S51617590	Blast2GO	GO:0009987	cellular process
gnl_UG_Tcc_S51617590	Blast2GO	EC:3.6.3.14	Cu2+-exporting ATPase
gnl_UG_Tcc_S51617590	Blast2GO	GO:0016787	hydrolase activity
gnl_UG_Tcc_S51617590	Blast2GO	GO:0016020	membrane
gnl_UG_Tcc_S51617590	Blast2GO	GO:0005886	plasma membrane
gnl_UG_Tcc_S51617590	Blast2GO	GO:0006810	transport
gnl_UG_Tcc_S51617590	Blast2GO	GO:0005215	transporter activity
gnl_UG_Tcc_S51617590	Interproscan	noIPR	unintegrated;PTHR12713:SF1 (PANTHER)
gnl_UG_Tcc_S51617590	Interproscan	IPR005124	Vacuolar (H+)-ATPase G subunit;GO:0015992
gnl_UG_Tcc_S51617590	Interproscan	IPR005124	Vacuolar (H+)-ATPase G subunit;GO:0016471
gnl_UG_Tcc_S51617590	Interproscan	IPR005124	Vacuolar (H+)-ATPase G subunit;PF03179 (PFAM)
gnl_UG_Tcc_S51617590	Interproscan	IPR005124	Vacuolar (H+)-ATPase G subunit;PTHR12713 (PANTHER)
gnl_UG_Tcc_S51617590	Interproscan	IPR005124	Vacuolar (H+)-ATPase G subunit;TIGR01147 (TIGRFAMs)
gnl_UG_Tcc_S51617590	Blast2GO	GO:0005773	vacuole
gnl_UG_Tcc_S51617881	Blast2GO	GO:0003682	chromatin binding
gnl_UG_Tcc_S51617881	Blast2GO	GO:0016301	kinase activity
gnl_UG_Tcc_S51617881	Blast2GO	GO:0005515	protein binding
gnl_UG_Tcc_S51617881	Interproscan	IPR000408	Regulator of chromosome condensation, RCC1
gnl_UG_Tcc_S51617881	Interproscan	IPR000408	Regulator of chromosome condensation, RCC1;PF00415 (PFAM)
gnl_UG_Tcc_S51617881	Interproscan	IPR000408	Regulator of chromosome condensation, RCC1;PR00633 (PRINTS)
gnl_UG_Tcc_S51617881	Interproscan	IPR000408	Regulator of chromosome condensation, RCC1;PS00626 (PROSITE)
gnl_UG_Tcc_S51617881	Interproscan	IPR000408	Regulator of chromosome condensation, RCC1;PS50012 (PROFILE)
gnl_UG_Tcc_S51617881	Interproscan	IPR009091	Regulator of chromosome condensation/beta-lactamase-inhibitor protein II
gnl_UG_Tcc_S51617881	Interproscan	IPR009091	Regulator of chromosome condensation/beta-lactamase-inhibitor protein II;G3DSA:2.130.10.30 (GENE3D)
gnl_UG_Tcc_S51617881	Interproscan	IPR009091	Regulator of chromosome condensation/beta-lactamase-inhibitor protein II;SSF50985 (SUPERFAMILY)
gnl_UG_Tcc_S51617881	Interproscan	noIPR	unintegrated;PTHR22870 (PANTHER)
gnl_UG_Tcc_S51617881	Interproscan	noIPR	unintegrated;PTHR22870:SF22 (PANTHER)
gnl_UG_Tcc_S51617982	Blast2GO	GO:0009536	plastid
gnl_UG_Tcc_S51619848	Blast2GO	GO:0005622	intracellular
gnl_UG_Tcc_S51619848	Blast2GO	GO:0004518	nuclease activity
gnl_UG_Tcc_S51619848	Blast2GO	GO:0006139	nucleobase, nucleoside, nucleotide and nucleic acid metabolic process
gnl_UG_Tcc_S51619848	Blast2GO	GO:0005730	nucleolus
gnl_UG_Tcc_S51619848	Blast2GO	GO:0003723	RNA binding
gnl_UG_Tcc_S51619902	Blast2GO	GO:0009058	biosynthetic process
gnl_UG_Tcc_S51619902	Blast2GO	GO:0007154	cell communication
gnl_UG_Tcc_S51619902	Blast2GO	GO:0009987	cellular process
gnl_UG_Tcc_S51619902	Blast2GO	GO:0006629	lipid metabolic process
gnl_UG_Tcc_S51619902	Blast2GO	GO:0009536	plastid
gnl_UG_Tcc_S51619902	Blast2GO	GO:0009991	response to extracellular stimulus
gnl_UG_Tcc_S51619902	Blast2GO	GO:0006950	response to stress
gnl_UG_Tcc_S51619902	Blast2GO	GO:0016740	transferase activity
gnl_UG_Tcc_S51619966	Interproscan	IPR011989	Armadillo-like helical;G3DSA:1.25.10.10 (GENE3D)
gnl_UG_Tcc_S51619966	Interproscan	IPR011989	Armadillo-like helical;GO:0005488
gnl_UG_Tcc_S51619966	Interproscan	IPR016024	Armadillo-type fold;GO:0005488
gnl_UG_Tcc_S51619966	Interproscan	IPR016024	Armadillo-type fold;SSF48371 (SUPERFAMILY)
gnl_UG_Tcc_S51619966	Blast2GO	GO:0005488	binding
gnl_UG_Tcc_S51619966	Blast2GO	GO:0009987	cellular process
gnl_UG_Tcc_S51619966	Blast2GO	GO:0006810	transport
gnl_UG_Tcc_S51619966	Blast2GO	GO:0005215	transporter activity
gnl_UG_Tcc_S51619966	Interproscan	noIPR	unintegrated;PTHR10527 (PANTHER)
gnl_UG_Tcc_S51619966	Interproscan	noIPR	unintegrated;PTHR10527:SF1 (PANTHER)
gnl_UG_Tcc_S51620036	Blast2GO	GO:0009056	catabolic process
gnl_UG_Tcc_S51620036	Blast2GO	GO:0016787	hydrolase activity
gnl_UG_Tcc_S51620036	Blast2GO	GO:0016020	membrane
gnl_UG_Tcc_S51620036	Blast2GO	GO:0005739	mitochondrion
gnl_UG_Tcc_S51620036	Interproscan	IPR019759	Peptidase S24/S26A/S26B
gnl_UG_Tcc_S51620036	Interproscan	IPR015927	Peptidase S24/S26A/S26B/S26C
gnl_UG_Tcc_S51620036	Interproscan	IPR011056	Peptidase S24/S26A/S26B/S26C, beta-ribbon domain
gnl_UG_Tcc_S51620036	Interproscan	IPR011056	Peptidase S24/S26A/S26B/S26C, beta-ribbon domain;G3DSA:2.10.109.10 (GENE3D)
gnl_UG_Tcc_S51620036	Interproscan	IPR015927	Peptidase S24/S26A/S26B/S26C;SSF51306 (SUPERFAMILY)
gnl_UG_Tcc_S51620036	Interproscan	IPR019759	Peptidase S24/S26A/S26B;PF00717 (PFAM)
gnl_UG_Tcc_S51620036	Interproscan	IPR000223	Peptidase S26A, signal peptidase I;GO:0006508
gnl_UG_Tcc_S51620036	Interproscan	IPR000223	Peptidase S26A, signal peptidase I;GO:0008236
gnl_UG_Tcc_S51620036	Interproscan	IPR000223	Peptidase S26A, signal peptidase I;GO:0016020
gnl_UG_Tcc_S51620036	Interproscan	IPR000223	Peptidase S26A, signal peptidase I;PR00727 (PRINTS)
gnl_UG_Tcc_S51620036	Interproscan	IPR000223	Peptidase S26A, signal peptidase I;TIGR02227 (TIGRFAMs)
gnl_UG_Tcc_S51620036	Blast2GO	GO:0019538	protein metabolic process
gnl_UG_Tcc_S51620036	Interproscan	noIPR	unintegrated;PTHR12383 (PANTHER)
gnl_UG_Tcc_S51620036	Interproscan	noIPR	unintegrated;PTHR12383:SF8 (PANTHER)
gnl_UG_Tcc_S51620036	Interproscan	noIPR	unintegrated;SignalP (SIGNALP)
gnl_UG_Tcc_S51620059	Blast2GO	EC:1.3.1.74	2-alkenal reductase
gnl_UG_Tcc_S51620059	Blast2GO	GO:0005488	binding
gnl_UG_Tcc_S51620059	Blast2GO	GO:0009058	biosynthetic process
gnl_UG_Tcc_S51620059	Blast2GO	GO:0005975	carbohydrate metabolic process
gnl_UG_Tcc_S51620059	Blast2GO	GO:0003824	catalytic activity
gnl_UG_Tcc_S51620059	Blast2GO	EC:3.1.3.11	fructose-bisphosphatase
gnl_UG_Tcc_S51620059	Blast2GO	GO:0016787	hydrolase activity
gnl_UG_Tcc_S51620059	Blast2GO	GO:0008152	metabolic process
gnl_UG_Tcc_S51620059	Blast2GO	GO:0015979	photosynthesis
gnl_UG_Tcc_S51620059	Blast2GO	GO:0009536	plastid
gnl_UG_Tcc_S51620950	Blast2GO	EC:3.5.4.6	AMP deaminase
gnl_UG_Tcc_S51620950	Blast2GO	GO:0009058	biosynthetic process
gnl_UG_Tcc_S51620950	Blast2GO	GO:0005623	cell
gnl_UG_Tcc_S51620950	Blast2GO	GO:0005829	cytosol
gnl_UG_Tcc_S51620950	Blast2GO	GO:0009790	embryo development
gnl_UG_Tcc_S51620950	Blast2GO	GO:0016787	hydrolase activity
gnl_UG_Tcc_S51620950	Blast2GO	GO:0006139	nucleobase, nucleoside, nucleotide and nucleic acid metabolic process
gnl_UG_Tcc_S51620950	Blast2GO	GO:0005634	nucleus
gnl_UG_Tcc_S51620950	Blast2GO	GO:0009791	post-embryonic development
gnl_UG_Tcc_S51620950	Blast2GO	GO:0005515	protein binding
gnl_UG_Tcc_S51620950	Blast2GO	GO:0000003	reproduction
gnl_UG_Tcc_S51623765	Interproscan	IPR006597	Sel1-like
gnl_UG_Tcc_S51623765	Interproscan	IPR006597	Sel1-like;SM00671 (SMART)
gnl_UG_Tcc_S51623765	Interproscan	IPR011990	Tetratricopeptide-like helical;G3DSA:1.25.40.10 (GENE3D)
gnl_UG_Tcc_S51623765	Interproscan	IPR011990	Tetratricopeptide-like helical;GO:0005488
gnl_UG_Tcc_S51623765	Interproscan	noIPR	unintegrated;PTHR11102 (PANTHER)
gnl_UG_Tcc_S51623765	Interproscan	noIPR	unintegrated;PTHR11102:SF18 (PANTHER)
gnl_UG_Tcc_S51623765	Interproscan	noIPR	unintegrated;SignalP (SIGNALP)
gnl_UG_Tcc_S51623803	Interproscan	IPR006461	Uncharacterised protein family Cys-rich
gnl_UG_Tcc_S51623803	Interproscan	IPR006461	Uncharacterised protein family Cys-rich;PF04749 (PFAM)
gnl_UG_Tcc_S51623803	Interproscan	IPR006461	Uncharacterised protein family Cys-rich;TIGR01571 (TIGRFAMs)
gnl_UG_Tcc_S51623803	Interproscan	noIPR	unintegrated;PTHR15907 (PANTHER)
gnl_UG_Tcc_S51623803	Interproscan	noIPR	unintegrated;PTHR15907:SF11 (PANTHER)
gnl_UG_Tcc_S51626804	Blast2GO	GO:0008152	metabolic process
gnl_UG_Tcc_S51626804	Blast2GO	EC:2.1.1.0	methyltransferase
gnl_UG_Tcc_S51626804	Interproscan	IPR013216	Methyltransferase type 11;GO:0008152
gnl_UG_Tcc_S51626804	Interproscan	IPR013216	Methyltransferase type 11;GO:0008168
gnl_UG_Tcc_S51626804	Interproscan	IPR013216	Methyltransferase type 11;PF08241 (PFAM)
gnl_UG_Tcc_S51626804	Blast2GO	GO:0016740	transferase activity
gnl_UG_Tcc_S51626804	Interproscan	noIPR	unintegrated;G3DSA:3.40.50.150 (GENE3D)
gnl_UG_Tcc_S51626945	Blast2GO	GO:0005794	Golgi apparatus
gnl_UG_Tcc_S51626945	Blast2GO	GO:0016020	membrane
gnl_UG_Tcc_S51626945	Interproscan	IPR022764	Peptidase S54, rhomboid domain;GO:0004252
gnl_UG_Tcc_S51626945	Interproscan	IPR022764	Peptidase S54, rhomboid domain;GO:0016021
gnl_UG_Tcc_S51626945	Interproscan	IPR022764	Peptidase S54, rhomboid domain;PF01694 (PFAM)
gnl_UG_Tcc_S51626945	Interproscan	IPR002610	Peptidase S54, rhomboid;GO:0004252
gnl_UG_Tcc_S51626945	Interproscan	IPR002610	Peptidase S54, rhomboid;GO:0016021
gnl_UG_Tcc_S51626945	Interproscan	IPR002610	Peptidase S54, rhomboid;PTHR22936 (PANTHER)
gnl_UG_Tcc_S51626945	Interproscan	noIPR	unintegrated;G3DSA:1.20.1540.10 (GENE3D)
gnl_UG_Tcc_S51626945	Interproscan	noIPR	unintegrated;SSF144091 (SUPERFAMILY)
gnl_UG_Tcc_S51626996	Blast2GO	EC:1.13.11.0	Acting on single donors with incorporation of molecular oxygen (oxygenases) with incorporation of two atoms of oxygen
gnl_UG_Tcc_S51626996	Blast2GO	GO:0005488	binding
gnl_UG_Tcc_S51626996	Blast2GO	GO:0003824	catalytic activity
gnl_UG_Tcc_S51626996	Blast2GO	EC:1.14.11.19	leucocyanidin oxygenase
gnl_UG_Tcc_S51626996	Blast2GO	GO:0008152	metabolic process
gnl_UG_Tcc_S51628265	Blast2GO	GO:0009987	cellular process
gnl_UG_Tcc_S51628265	Interproscan	IPR002939	Chaperone DnaJ, C-terminal;GO:0006457
gnl_UG_Tcc_S51628265	Interproscan	IPR002939	Chaperone DnaJ, C-terminal;GO:0051082
gnl_UG_Tcc_S51628265	Interproscan	IPR002939	Chaperone DnaJ, C-terminal;PF01556 (PFAM)
gnl_UG_Tcc_S51628265	Interproscan	IPR008971	HSP40/DnaJ peptide-binding;GO:0006457
gnl_UG_Tcc_S51628265	Interproscan	IPR008971	HSP40/DnaJ peptide-binding;GO:0051082
gnl_UG_Tcc_S51628265	Interproscan	IPR008971	HSP40/DnaJ peptide-binding;SSF49493 (SUPERFAMILY)
gnl_UG_Tcc_S51628265	Blast2GO	GO:0005515	protein binding
gnl_UG_Tcc_S51628265	Blast2GO	GO:0019538	protein metabolic process
gnl_UG_Tcc_S51628265	Interproscan	noIPR	unintegrated;G3DSA:2.60.260.20 (GENE3D)
gnl_UG_Tcc_S51628265	Interproscan	noIPR	unintegrated;PTHR24077 (PANTHER)
gnl_UG_Tcc_S51628265	Interproscan	noIPR	unintegrated;PTHR24077:SF89 (PANTHER)
gnl_UG_Tcc_S51630713	Blast2GO	GO:0016301	kinase activity
gnl_UG_Tcc_S51630713	Blast2GO	GO:0000166	nucleotide binding
gnl_UG_Tcc_S51630713	Blast2GO	GO:0006464	protein modification process
gnl_UG_Tcc_S51630713	Blast2GO	EC:2.7.11.0	protein-serine/threonine kinase
gnl_UG_Tcc_S51630713	Interproscan	noIPR	unintegrated;G3DSA:1.10.510.10 (GENE3D)
gnl_UG_Tcc_S51630713	Interproscan	noIPR	unintegrated;PTHR24420 (PANTHER)
gnl_UG_Tcc_S51630713	Interproscan	noIPR	unintegrated;PTHR24420:SF861 (PANTHER)
gnl_UG_Tcc_S51631413	Interproscan	noIPR	unintegrated;SignalP (SIGNALP)
gnl_UG_Tcc_S51632144	Blast2GO	GO:0005488	binding
gnl_UG_Tcc_S51632144	Blast2GO	GO:0003824	catalytic activity
gnl_UG_Tcc_S51632144	Blast2GO	EC:4.1.1.1	pyruvate decarboxylase
gnl_UG_Tcc_S51632144	Blast2GO	GO:0006950	response to stress
gnl_UG_Tcc_S51632144	Interproscan	IPR011766	Thiamine pyrophosphate enzyme, C-terminal TPP-binding;GO:0003824
gnl_UG_Tcc_S51632144	Interproscan	IPR011766	Thiamine pyrophosphate enzyme, C-terminal TPP-binding;GO:0030976
gnl_UG_Tcc_S51632144	Interproscan	IPR011766	Thiamine pyrophosphate enzyme, C-terminal TPP-binding;PF02775 (PFAM)
gnl_UG_Tcc_S51632144	Blast2GO	GO:0016740	transferase activity
gnl_UG_Tcc_S51632144	Interproscan	noIPR	unintegrated;G3DSA:3.40.50.1220 (GENE3D)
gnl_UG_Tcc_S51632144	Interproscan	noIPR	unintegrated;G3DSA:3.40.50.970 (GENE3D)
gnl_UG_Tcc_S51632144	Interproscan	noIPR	unintegrated;PTHR18968 (PANTHER)
gnl_UG_Tcc_S51632144	Interproscan	noIPR	unintegrated;PTHR18968:SF4 (PANTHER)
gnl_UG_Tcc_S51632144	Interproscan	noIPR	unintegrated;SSF52467 (SUPERFAMILY)
gnl_UG_Tcc_S51632144	Interproscan	noIPR	unintegrated;SSF52518 (SUPERFAMILY)
gnl_UG_Tcc_S51632150	Interproscan	noIPR	unintegrated;SignalP (SIGNALP)
gnl_UG_Tcc_S51632295	Interproscan	noIPR	unintegrated;G3DSA:2.30.30.160 (GENE3D)
gnl_UG_Tcc_S51632295	Interproscan	noIPR	unintegrated;SSF63748 (SUPERFAMILY)
gnl_UG_Tcc_S51633831	Blast2GO	EC:1.3.1.74	2-alkenal reductase
gnl_UG_Tcc_S51633831	Blast2GO	GO:0003824	catalytic activity
gnl_UG_Tcc_S51633831	Interproscan	IPR019651	Glutamate dehydrogenase, NAD-specific
gnl_UG_Tcc_S51633831	Interproscan	IPR019651	Glutamate dehydrogenase, NAD-specific;PF10712 (PFAM)
gnl_UG_Tcc_S51633831	Blast2GO	GO:0008152	metabolic process
gnl_UG_Tcc_S51633831	Blast2GO	GO:0000166	nucleotide binding
gnl_UG_Tcc_S51633831	Blast2GO	GO:0006950	response to stress
gnl_UG_Tcc_S51634052	Blast2GO	GO:0003824	catalytic activity
gnl_UG_Tcc_S51634052	Interproscan	IPR023214	HAD-like domain
gnl_UG_Tcc_S51634052	Interproscan	IPR023214	HAD-like domain;G3DSA:3.40.50.1000 (GENE3D)
gnl_UG_Tcc_S51634052	Interproscan	IPR023214	HAD-like domain;SSF56784 (SUPERFAMILY)
gnl_UG_Tcc_S51634052	Interproscan	noIPR	unintegrated;PTHR18901 (PANTHER)
gnl_UG_Tcc_S51634817	Blast2GO	GO:0005737	cytoplasm
gnl_UG_Tcc_S51634817	Blast2GO	GO:0009607	response to biotic stimulus
gnl_UG_Tcc_S51634817	Interproscan	IPR001938	Thaumatin, pathogenesis-related
gnl_UG_Tcc_S51634817	Interproscan	IPR001938	Thaumatin, pathogenesis-related;G3DSA:2.60.110.10 (GENE3D)
gnl_UG_Tcc_S51634817	Interproscan	IPR001938	Thaumatin, pathogenesis-related;PF00314 (PFAM)
gnl_UG_Tcc_S51634817	Interproscan	IPR001938	Thaumatin, pathogenesis-related;PS51367 (PROFILE)
gnl_UG_Tcc_S51634817	Interproscan	IPR001938	Thaumatin, pathogenesis-related;SSF49870 (SUPERFAMILY)
gnl_UG_Tcc_S51635443	Interproscan	IPR016196	Major facilitator superfamily, general substrate transporter
gnl_UG_Tcc_S51635443	Interproscan	IPR016196	Major facilitator superfamily, general substrate transporter;SSF103473 (SUPERFAMILY)
gnl_UG_Tcc_S51635443	Blast2GO	GO:0016020	membrane
gnl_UG_Tcc_S51635443	Interproscan	IPR000109	Oligopeptide transporter;GO:0005215
gnl_UG_Tcc_S51635443	Interproscan	IPR000109	Oligopeptide transporter;GO:0006857
gnl_UG_Tcc_S51635443	Interproscan	IPR000109	Oligopeptide transporter;GO:0016020
gnl_UG_Tcc_S51635443	Interproscan	IPR000109	Oligopeptide transporter;PF00854 (PFAM)
gnl_UG_Tcc_S51635443	Blast2GO	GO:0006810	transport
gnl_UG_Tcc_S51635443	Blast2GO	GO:0005215	transporter activity
gnl_UG_Tcc_S51635443	Interproscan	noIPR	unintegrated;PTHR11654 (PANTHER)
gnl_UG_Tcc_S51635443	Interproscan	noIPR	unintegrated;PTHR11654:SF37 (PANTHER)
gnl_UG_Tcc_S51635443	Interproscan	noIPR	unintegrated;SignalP (SIGNALP)
gnl_UG_Tcc_S51635637	Blast2GO	GO:0005488	binding
gnl_UG_Tcc_S51635684	Blast2GO	GO:0005623	cell
gnl_UG_Tcc_S51635684	Blast2GO	GO:0005737	cytoplasm
gnl_UG_Tcc_S51635684	Interproscan	IPR006876	LMBR1-like membrane protein
gnl_UG_Tcc_S51635684	Interproscan	IPR006876	LMBR1-like membrane protein;PF04791 (PFAM)
gnl_UG_Tcc_S51635684	Blast2GO	GO:0016020	membrane
gnl_UG_Tcc_S51635684	Interproscan	noIPR	unintegrated;SignalP (SIGNALP)
gnl_UG_Tcc_S51637644	Blast2GO	GO:0005488	binding
gnl_UG_Tcc_S51637644	Blast2GO	GO:0009987	cellular process
gnl_UG_Tcc_S51637644	Blast2GO	GO:0016020	membrane
gnl_UG_Tcc_S51637644	Interproscan	IPR023395	Mitochondrial carrier domain
gnl_UG_Tcc_S51637644	Interproscan	IPR023395	Mitochondrial carrier domain;G3DSA:1.50.40.10 (GENE3D)
gnl_UG_Tcc_S51637644	Interproscan	IPR023395	Mitochondrial carrier domain;SSF103506 (SUPERFAMILY)
gnl_UG_Tcc_S51637644	Interproscan	IPR018108	Mitochondrial substrate/solute carrier
gnl_UG_Tcc_S51637644	Interproscan	IPR018108	Mitochondrial substrate/solute carrier;PF00153 (PFAM)
gnl_UG_Tcc_S51637644	Interproscan	IPR018108	Mitochondrial substrate/solute carrier;PS50920 (PROFILE)
gnl_UG_Tcc_S51637644	Blast2GO	GO:0005739	mitochondrion
gnl_UG_Tcc_S51637644	Blast2GO	GO:0006810	transport
gnl_UG_Tcc_S51637644	Blast2GO	GO:0005215	transporter activity
gnl_UG_Tcc_S51637644	Interproscan	noIPR	unintegrated;PTHR24089 (PANTHER)
gnl_UG_Tcc_S51637644	Interproscan	noIPR	unintegrated;PTHR24089:SF87 (PANTHER)
gnl_UG_Tcc_S51637645	Blast2GO	GO:0005488	binding
gnl_UG_Tcc_S51637645	Blast2GO	GO:0009987	cellular process
gnl_UG_Tcc_S51637645	Blast2GO	GO:0016020	membrane
gnl_UG_Tcc_S51637645	Interproscan	IPR023395	Mitochondrial carrier domain
gnl_UG_Tcc_S51637645	Interproscan	IPR023395	Mitochondrial carrier domain;G3DSA:1.50.40.10 (GENE3D)
gnl_UG_Tcc_S51637645	Interproscan	IPR023395	Mitochondrial carrier domain;SSF103506 (SUPERFAMILY)
gnl_UG_Tcc_S51637645	Interproscan	IPR002067	Mitochondrial carrier protein;GO:0005488
gnl_UG_Tcc_S51637645	Interproscan	IPR002067	Mitochondrial carrier protein;GO:0005743
gnl_UG_Tcc_S51637645	Interproscan	IPR002067	Mitochondrial carrier protein;GO:0006810
gnl_UG_Tcc_S51637645	Interproscan	IPR002067	Mitochondrial carrier protein;GO:0055085
gnl_UG_Tcc_S51637645	Interproscan	IPR002067	Mitochondrial carrier protein;PR00926 (PRINTS)
gnl_UG_Tcc_S51637645	Interproscan	IPR018108	Mitochondrial substrate/solute carrier
gnl_UG_Tcc_S51637645	Interproscan	IPR018108	Mitochondrial substrate/solute carrier;PF00153 (PFAM)
gnl_UG_Tcc_S51637645	Interproscan	IPR018108	Mitochondrial substrate/solute carrier;PS50920 (PROFILE)
gnl_UG_Tcc_S51637645	Blast2GO	GO:0005739	mitochondrion
gnl_UG_Tcc_S51637645	Blast2GO	GO:0006810	transport
gnl_UG_Tcc_S51637645	Blast2GO	GO:0005215	transporter activity
gnl_UG_Tcc_S51637645	Interproscan	noIPR	unintegrated;PTHR24089 (PANTHER)
gnl_UG_Tcc_S51637645	Interproscan	noIPR	unintegrated;PTHR24089:SF87 (PANTHER)
gnl_UG_Tcc_S51637841	Blast2GO	GO:0008150	biological_process
gnl_UG_Tcc_S51638298	Interproscan	IPR017877	MYB-like
gnl_UG_Tcc_S51638298	Interproscan	IPR017877	MYB-like;PS50090 (PROFILE)
gnl_UG_Tcc_S51638298	Interproscan	IPR001005	SANT domain, DNA binding;GO:0003677
gnl_UG_Tcc_S51638298	Interproscan	IPR001005	SANT domain, DNA binding;SM00717 (SMART)
gnl_UG_Tcc_S51638298	Blast2GO	GO:0003700	sequence-specific DNA binding transcription factor activity
gnl_UG_Tcc_S51638298	Blast2GO	GO:0006350	transcription
gnl_UG_Tcc_S51638298	Interproscan	noIPR	unintegrated;PTHR10032 (PANTHER)
gnl_UG_Tcc_S51638298	Interproscan	noIPR	unintegrated;PTHR10032:SF121 (PANTHER)
gnl_UG_Tcc_S51638585	Blast2GO	GO:0005623	cell
gnl_UG_Tcc_S51638585	Interproscan	IPR004253	Domain of unknown function DUF231, plant
gnl_UG_Tcc_S51638585	Interproscan	IPR004253	Domain of unknown function DUF231, plant;PF03005 (PFAM)
gnl_UG_Tcc_S51638585	Interproscan	noIPR	unintegrated;PTHR13533 (PANTHER)
gnl_UG_Tcc_S51638585	Interproscan	noIPR	unintegrated;PTHR13533:SF3 (PANTHER)
gnl_UG_Tcc_S51638601	Interproscan	IPR018247	EF-Hand 1, calcium-binding site
gnl_UG_Tcc_S51638601	Interproscan	IPR018247	EF-Hand 1, calcium-binding site;PS00018 (PROSITE)
gnl_UG_Tcc_S51638601	Interproscan	IPR008162	Inorganic pyrophosphatase;GO:0000287
gnl_UG_Tcc_S51638601	Interproscan	IPR008162	Inorganic pyrophosphatase;GO:0004427
gnl_UG_Tcc_S51638601	Interproscan	IPR008162	Inorganic pyrophosphatase;GO:0005737
gnl_UG_Tcc_S51638601	Interproscan	IPR008162	Inorganic pyrophosphatase;GO:0006796
gnl_UG_Tcc_S51638601	Interproscan	IPR008162	Inorganic pyrophosphatase;PS00387 (PROSITE)
gnl_UG_Tcc_S51638635	Interproscan	IPR004001	Actin, conserved site;GO:0005524
gnl_UG_Tcc_S51638635	Interproscan	IPR004001	Actin, conserved site;PS00432 (PROSITE)
gnl_UG_Tcc_S51638635	Interproscan	IPR004000	Actin-like
gnl_UG_Tcc_S51638635	Interproscan	IPR004000	Actin-like;PF00022 (PFAM)
gnl_UG_Tcc_S51638635	Interproscan	IPR004000	Actin-like;PTHR11937 (PANTHER)
gnl_UG_Tcc_S51638635	Interproscan	IPR004000	Actin-like;SM00268 (SMART)
gnl_UG_Tcc_S51638635	Blast2GO	GO:0005737	cytoplasm
gnl_UG_Tcc_S51638635	Blast2GO	GO:0005856	cytoskeleton
gnl_UG_Tcc_S51638635	Blast2GO	GO:0000166	nucleotide binding
gnl_UG_Tcc_S51638635	Blast2GO	GO:0005515	protein binding
gnl_UG_Tcc_S51638635	Interproscan	noIPR	unintegrated;G3DSA:3.30.420.40 (GENE3D)
gnl_UG_Tcc_S51638635	Interproscan	noIPR	unintegrated;G3DSA:3.90.640.10 (GENE3D)
gnl_UG_Tcc_S51638635	Interproscan	noIPR	unintegrated;PTHR11937:SF77 (PANTHER)
gnl_UG_Tcc_S51638635	Interproscan	noIPR	unintegrated;SSF53067 (SUPERFAMILY)
gnl_UG_Tcc_S51639609	Blast2GO	GO:0016020	membrane
gnl_UG_Tcc_S51639609	Blast2GO	GO:0007275	multicellular organismal development
gnl_UG_Tcc_S51639609	Blast2GO	GO:0009536	plastid
gnl_UG_Tcc_S51639609	Interproscan	IPR021825	Protein of unknown function DUF3411
gnl_UG_Tcc_S51639609	Interproscan	IPR021825	Protein of unknown function DUF3411;PF11891 (PFAM)
gnl_UG_Tcc_S51639853	Interproscan	IPR001451	Bacterial transferase hexapeptide repeat
gnl_UG_Tcc_S51639853	Interproscan	IPR001451	Bacterial transferase hexapeptide repeat;PF00132 (PFAM)
gnl_UG_Tcc_S51639853	Blast2GO	GO:0008150	biological_process
gnl_UG_Tcc_S51639853	Blast2GO	GO:0009058	biosynthetic process
gnl_UG_Tcc_S51639853	Blast2GO	GO:0005975	carbohydrate metabolic process
gnl_UG_Tcc_S51639853	Blast2GO	GO:0009987	cellular process
gnl_UG_Tcc_S51639853	Interproscan	IPR018357	Hexapeptide transferase, conserved site;GO:0016740
gnl_UG_Tcc_S51639853	Interproscan	IPR018357	Hexapeptide transferase, conserved site;PS00101 (PROSITE)
gnl_UG_Tcc_S51639853	Blast2GO	EC:2.7.7.13	mannose-1-phosphate guanylyltransferase
gnl_UG_Tcc_S51639853	Blast2GO	EC:2.7.7.22	mannose-1-phosphate guanylyltransferase (GDP)
gnl_UG_Tcc_S51639853	Blast2GO	GO:0005739	mitochondrion
gnl_UG_Tcc_S51639853	Blast2GO	GO:0009628	response to abiotic stimulus
gnl_UG_Tcc_S51639853	Blast2GO	GO:0009607	response to biotic stimulus
gnl_UG_Tcc_S51639853	Blast2GO	GO:0009719	response to endogenous stimulus
gnl_UG_Tcc_S51639853	Blast2GO	GO:0006950	response to stress
gnl_UG_Tcc_S51639853	Blast2GO	GO:0016740	transferase activity
gnl_UG_Tcc_S51639853	Interproscan	IPR011004	Trimeric LpxA-like;GO:0016740
gnl_UG_Tcc_S51639853	Interproscan	IPR011004	Trimeric LpxA-like;SSF51161 (SUPERFAMILY)
gnl_UG_Tcc_S51639853	Interproscan	noIPR	unintegrated;G3DSA:2.160.10.10 (GENE3D)
gnl_UG_Tcc_S51639853	Interproscan	noIPR	unintegrated;PTHR22572 (PANTHER)
gnl_UG_Tcc_S51640638	Blast2GO	GO:0005737	cytoplasm
gnl_UG_Tcc_S51640638	Blast2GO	GO:0008289	lipid binding
gnl_UG_Tcc_S51640638	Blast2GO	GO:0005634	nucleus
gnl_UG_Tcc_S51640638	Blast2GO	GO:0005515	protein binding
gnl_UG_Tcc_S51640638	Blast2GO	GO:0004872	receptor activity
gnl_UG_Tcc_S51640638	Blast2GO	GO:0009719	response to endogenous stimulus
gnl_UG_Tcc_S51640638	Blast2GO	GO:0007165	signal transduction
gnl_UG_Tcc_S51641231	Interproscan	IPR004001	Actin, conserved site;GO:0005524
gnl_UG_Tcc_S51641231	Interproscan	IPR004001	Actin, conserved site;PS00432 (PROSITE)
gnl_UG_Tcc_S51641231	Interproscan	IPR004000	Actin-like
gnl_UG_Tcc_S51641231	Interproscan	IPR004000	Actin-like;PF00022 (PFAM)
gnl_UG_Tcc_S51641231	Interproscan	IPR004000	Actin-like;PTHR11937 (PANTHER)
gnl_UG_Tcc_S51641231	Blast2GO	GO:0016043	cellular component organization
gnl_UG_Tcc_S51641231	Blast2GO	GO:0009987	cellular process
gnl_UG_Tcc_S51641231	Blast2GO	GO:0005856	cytoskeleton
gnl_UG_Tcc_S51641231	Blast2GO	GO:0005739	mitochondrion
gnl_UG_Tcc_S51641231	Blast2GO	GO:0000166	nucleotide binding
gnl_UG_Tcc_S51641231	Blast2GO	GO:0005886	plasma membrane
gnl_UG_Tcc_S51641231	Blast2GO	GO:0005515	protein binding
gnl_UG_Tcc_S51641231	Blast2GO	GO:0005198	structural molecule activity
gnl_UG_Tcc_S51641231	Interproscan	noIPR	unintegrated;G3DSA:3.30.420.40 (GENE3D)
gnl_UG_Tcc_S51641231	Interproscan	noIPR	unintegrated;PTHR11937:SF77 (PANTHER)
gnl_UG_Tcc_S51641231	Interproscan	noIPR	unintegrated;SSF53067 (SUPERFAMILY)
gnl_UG_Tcc_S51641476	Blast2GO	EC:2.7.11.17	calcium/calmodulin-dependent protein kinase
gnl_UG_Tcc_S51641476	Blast2GO	GO:0003677	DNA binding
gnl_UG_Tcc_S51641476	Blast2GO	GO:0006259	DNA metabolic process
gnl_UG_Tcc_S51641476	Blast2GO	GO:0016301	kinase activity
gnl_UG_Tcc_S51641476	Blast2GO	GO:0004518	nuclease activity
gnl_UG_Tcc_S51641476	Blast2GO	GO:0009536	plastid
gnl_UG_Tcc_S51641476	Blast2GO	GO:0005515	protein binding
gnl_UG_Tcc_S51641476	Blast2GO	GO:0006464	protein modification process
gnl_UG_Tcc_S51641476	Blast2GO	GO:0006950	response to stress
gnl_UG_Tcc_S51641872	Blast2GO	GO:0009987	cellular process
gnl_UG_Tcc_S51641872	Interproscan	IPR007274	Ctr copper transporter;GO:0005375
gnl_UG_Tcc_S51641872	Interproscan	IPR007274	Ctr copper transporter;GO:0006825
gnl_UG_Tcc_S51641872	Interproscan	IPR007274	Ctr copper transporter;GO:0016021
gnl_UG_Tcc_S51641872	Interproscan	IPR007274	Ctr copper transporter;PF04145 (PFAM)
gnl_UG_Tcc_S51641872	Interproscan	IPR007274	Ctr copper transporter;PTHR12483 (PANTHER)
gnl_UG_Tcc_S51641872	Blast2GO	GO:0007275	multicellular organismal development
gnl_UG_Tcc_S51641872	Blast2GO	GO:0005886	plasma membrane
gnl_UG_Tcc_S51641872	Blast2GO	GO:0006810	transport
gnl_UG_Tcc_S51641872	Blast2GO	GO:0005215	transporter activity
gnl_UG_Tcc_S51641872	Interproscan	noIPR	unintegrated;PTHR12483:SF1 (PANTHER)
gnl_UG_Tcc_S51641872	Blast2GO	GO:0005773	vacuole
gnl_UG_Tcc_S51641876	Blast2GO	GO:0009653	anatomical structure morphogenesis
gnl_UG_Tcc_S51641876	Blast2GO	GO:0009987	cellular process
gnl_UG_Tcc_S51641876	Blast2GO	GO:0003677	DNA binding
gnl_UG_Tcc_S51641876	Blast2GO	GO:0007275	multicellular organismal development
gnl_UG_Tcc_S51641876	Blast2GO	GO:0005634	nucleus
gnl_UG_Tcc_S51641876	Interproscan	IPR006563	POX
gnl_UG_Tcc_S51641876	Interproscan	IPR006563	POX;PF07526 (PFAM)
gnl_UG_Tcc_S51641876	Blast2GO	GO:0000003	reproduction
gnl_UG_Tcc_S51641876	Blast2GO	GO:0003700	sequence-specific DNA binding transcription factor activity
gnl_UG_Tcc_S51641876	Blast2GO	GO:0006350	transcription
gnl_UG_Tcc_S51642452	Interproscan	noIPR	unintegrated;SignalP (SIGNALP)
gnl_UG_Tcc_S51643208	Blast2GO	GO:0005488	binding
gnl_UG_Tcc_S51643208	Blast2GO	GO:0003824	catalytic activity
gnl_UG_Tcc_S51643208	Blast2GO	GO:0006519	cellular amino acid and derivative metabolic process
gnl_UG_Tcc_S51643208	Blast2GO	GO:0005737	cytoplasm
gnl_UG_Tcc_S51643208	Blast2GO	EC:6.1.1.5	isoleucine--tRNA ligase
gnl_UG_Tcc_S51643208	Blast2GO	GO:0006139	nucleobase, nucleoside, nucleotide and nucleic acid metabolic process
gnl_UG_Tcc_S51643208	Blast2GO	GO:0000166	nucleotide binding
gnl_UG_Tcc_S51643208	Blast2GO	GO:0006412	translation
gnl_UG_Tcc_S51643208	Interproscan	noIPR	unintegrated;SignalP (SIGNALP)
gnl_UG_Tcc_S51643229	Blast2GO	GO:0008289	lipid binding
gnl_UG_Tcc_S51643229	Interproscan	IPR008914	Phosphatidylethanolamine-binding protein PEBP
gnl_UG_Tcc_S51643229	Interproscan	IPR008914	Phosphatidylethanolamine-binding protein PEBP;G3DSA:3.90.280.10 (GENE3D)
gnl_UG_Tcc_S51643229	Interproscan	IPR008914	Phosphatidylethanolamine-binding protein PEBP;PF01161 (PFAM)
gnl_UG_Tcc_S51643229	Interproscan	IPR008914	Phosphatidylethanolamine-binding protein PEBP;SSF49777 (SUPERFAMILY)
gnl_UG_Tcc_S51643229	Interproscan	IPR005247	YbhB/YbcL
gnl_UG_Tcc_S51643229	Interproscan	IPR005247	YbhB/YbcL;TIGR00481 (TIGRFAMs)
gnl_UG_Tcc_S51643784	Blast2GO	GO:0016043	cellular component organization
gnl_UG_Tcc_S51643784	Blast2GO	GO:0009987	cellular process
gnl_UG_Tcc_S51643784	Blast2GO	GO:0003677	DNA binding
gnl_UG_Tcc_S51643784	Interproscan	IPR007125	Histone core;GO:0003677
gnl_UG_Tcc_S51643784	Interproscan	IPR007125	Histone core;PF00125 (PFAM)
gnl_UG_Tcc_S51643784	Interproscan	IPR002119	Histone H2A;GO:0000786
gnl_UG_Tcc_S51643784	Interproscan	IPR002119	Histone H2A;GO:0003677
gnl_UG_Tcc_S51643784	Interproscan	IPR002119	Histone H2A;GO:0005634
gnl_UG_Tcc_S51643784	Interproscan	IPR002119	Histone H2A;GO:0006334
gnl_UG_Tcc_S51643784	Interproscan	IPR002119	Histone H2A;PR00620 (PRINTS)
gnl_UG_Tcc_S51643784	Interproscan	IPR002119	Histone H2A;PS00046 (PROSITE)
gnl_UG_Tcc_S51643784	Interproscan	IPR002119	Histone H2A;SM00414 (SMART)
gnl_UG_Tcc_S51643784	Interproscan	IPR009072	Histone-fold;G3DSA:1.10.20.10 (GENE3D)
gnl_UG_Tcc_S51643784	Interproscan	IPR009072	Histone-fold;GO:0003677
gnl_UG_Tcc_S51643784	Interproscan	IPR009072	Histone-fold;SSF47113 (SUPERFAMILY)
gnl_UG_Tcc_S51643784	Blast2GO	GO:0005622	intracellular
gnl_UG_Tcc_S51643784	Blast2GO	GO:0005634	nucleus
gnl_UG_Tcc_S51643784	Interproscan	noIPR	unintegrated;PTHR23430 (PANTHER)
gnl_UG_Tcc_S51644204	Blast2GO	GO:0016043	cellular component organization
gnl_UG_Tcc_S51644204	Blast2GO	GO:0009987	cellular process
gnl_UG_Tcc_S51644204	Blast2GO	GO:0003677	DNA binding
gnl_UG_Tcc_S51644204	Interproscan	IPR007125	Histone core;GO:0003677
gnl_UG_Tcc_S51644204	Interproscan	IPR007125	Histone core;PF00125 (PFAM)
gnl_UG_Tcc_S51644204	Interproscan	IPR019809	Histone H4, conserved site;GO:0000786
gnl_UG_Tcc_S51644204	Interproscan	IPR019809	Histone H4, conserved site;GO:0003677
gnl_UG_Tcc_S51644204	Interproscan	IPR019809	Histone H4, conserved site;GO:0005634
gnl_UG_Tcc_S51644204	Interproscan	IPR019809	Histone H4, conserved site;GO:0006334
gnl_UG_Tcc_S51644204	Interproscan	IPR019809	Histone H4, conserved site;PS00047 (PROSITE)
gnl_UG_Tcc_S51644204	Interproscan	IPR001951	Histone H4;GO:0000786
gnl_UG_Tcc_S51644204	Interproscan	IPR001951	Histone H4;GO:0003677
gnl_UG_Tcc_S51644204	Interproscan	IPR001951	Histone H4;GO:0005634
gnl_UG_Tcc_S51644204	Interproscan	IPR001951	Histone H4;GO:0006334
gnl_UG_Tcc_S51644204	Interproscan	IPR001951	Histone H4;PR00623 (PRINTS)
gnl_UG_Tcc_S51644204	Interproscan	IPR001951	Histone H4;PTHR10484 (PANTHER)
gnl_UG_Tcc_S51644204	Interproscan	IPR001951	Histone H4;SM00417 (SMART)
gnl_UG_Tcc_S51644204	Interproscan	IPR009072	Histone-fold;G3DSA:1.10.20.10 (GENE3D)
gnl_UG_Tcc_S51644204	Interproscan	IPR009072	Histone-fold;GO:0003677
gnl_UG_Tcc_S51644204	Interproscan	IPR009072	Histone-fold;SSF47113 (SUPERFAMILY)
gnl_UG_Tcc_S51644204	Blast2GO	GO:0005622	intracellular
gnl_UG_Tcc_S51644204	Blast2GO	GO:0005739	mitochondrion
gnl_UG_Tcc_S51644204	Blast2GO	GO:0005634	nucleus
gnl_UG_Tcc_S51644204	Blast2GO	GO:0005886	plasma membrane
gnl_UG_Tcc_S51644204	Blast2GO	GO:0009536	plastid
gnl_UG_Tcc_S51644204	Blast2GO	GO:0009579	thylakoid
gnl_UG_Tcc_S51644204	Blast2GO	GO:0005773	vacuole
gnl_UG_Tcc_S51645950	Blast2GO	GO:0005488	binding
gnl_UG_Tcc_S51645950	Blast2GO	GO:0016787	hydrolase activity
gnl_UG_Tcc_S51646927	Interproscan	noIPR	unintegrated;SignalP (SIGNALP)
gnl_UG_Tcc_S51650660	Blast2GO	EC:2.7.11.17	calcium/calmodulin-dependent protein kinase
gnl_UG_Tcc_S51650660	Interproscan	IPR002052	DNA methylase, N-6 adenine-specific, conserved site;GO:0003676
gnl_UG_Tcc_S51650660	Interproscan	IPR002052	DNA methylase, N-6 adenine-specific, conserved site;GO:0008168
gnl_UG_Tcc_S51650660	Interproscan	IPR002052	DNA methylase, N-6 adenine-specific, conserved site;GO:0032259
gnl_UG_Tcc_S51650660	Interproscan	IPR002052	DNA methylase, N-6 adenine-specific, conserved site;PS00092 (PROSITE)
gnl_UG_Tcc_S51650660	Blast2GO	GO:0016301	kinase activity
gnl_UG_Tcc_S51650660	Blast2GO	GO:0000166	nucleotide binding
gnl_UG_Tcc_S51650660	Blast2GO	GO:0006464	protein modification process
gnl_UG_Tcc_S51651773	Interproscan	IPR005135	Endonuclease/exonuclease/phosphatase
gnl_UG_Tcc_S51651773	Interproscan	IPR005135	Endonuclease/exonuclease/phosphatase;PF03372 (PFAM)
gnl_UG_Tcc_S51651773	Interproscan	IPR005135	Endonuclease/exonuclease/phosphatase;SSF56219 (SUPERFAMILY)
gnl_UG_Tcc_S51651773	Blast2GO	GO:0016787	hydrolase activity
gnl_UG_Tcc_S51651773	Interproscan	noIPR	unintegrated;G3DSA:3.60.10.10 (GENE3D)
gnl_UG_Tcc_S51651773	Interproscan	noIPR	unintegrated;PTHR11200 (PANTHER)
gnl_UG_Tcc_S51651773	Interproscan	noIPR	unintegrated;PTHR11200:SF29 (PANTHER)
gnl_UG_Tcc_S51651835	Blast2GO	GO:0005488	binding
gnl_UG_Tcc_S51651835	Blast2GO	GO:0016301	kinase activity
gnl_UG_Tcc_S51651835	Interproscan	noIPR	unintegrated;PTHR24420 (PANTHER)
gnl_UG_Tcc_S51651835	Interproscan	noIPR	unintegrated;PTHR24420:SF435 (PANTHER)
gnl_UG_Tcc_S51654055	Interproscan	IPR023238	FAM175 family
gnl_UG_Tcc_S51654055	Interproscan	IPR023241	FAM175 family, plant
gnl_UG_Tcc_S51654055	Interproscan	IPR023241	FAM175 family, plant;PR02054 (PRINTS)
gnl_UG_Tcc_S51654055	Interproscan	IPR023238	FAM175 family;PR02051 (PRINTS)
gnl_UG_Tcc_S51654095	Interproscan	noIPR	unintegrated;SignalP (SIGNALP)
gnl_UG_Tcc_S51655884	Interproscan	noIPR	unintegrated;SignalP (SIGNALP)
gnl_UG_Tcc_S51655923	Blast2GO	GO:0009058	biosynthetic process
gnl_UG_Tcc_S51655923	Blast2GO	GO:0003824	catalytic activity
gnl_UG_Tcc_S51655923	Blast2GO	GO:0006139	nucleobase, nucleoside, nucleotide and nucleic acid metabolic process
gnl_UG_Tcc_S51655923	Blast2GO	EC:6.3.5.3	phosphoribosylformylglycinamidine synthase
gnl_UG_Tcc_S51655923	Blast2GO	GO:0009536	plastid
gnl_UG_Tcc_S51655923	Interproscan	noIPR	unintegrated;PTHR10099 (PANTHER)
gnl_UG_Tcc_S51655923	Interproscan	noIPR	unintegrated;SSF52317 (SUPERFAMILY)
gnl_UG_Tcc_S51657346	Interproscan	IPR007493	Protein of unknown function DUF538
gnl_UG_Tcc_S51657346	Interproscan	IPR007493	Protein of unknown function DUF538;G3DSA:2.30.240.10 (GENE3D)
gnl_UG_Tcc_S51657346	Interproscan	IPR007493	Protein of unknown function DUF538;PF04398 (PFAM)
gnl_UG_Tcc_S51657346	Interproscan	noIPR	unintegrated;SSF141562 (SUPERFAMILY)
gnl_UG_Tcc_S51658839	Blast2GO	GO:0005488	binding
gnl_UG_Tcc_S51658839	Blast2GO	GO:0009987	cellular process
gnl_UG_Tcc_S51658839	Blast2GO	GO:0016020	membrane
gnl_UG_Tcc_S51658839	Interproscan	IPR023395	Mitochondrial carrier domain
gnl_UG_Tcc_S51658839	Interproscan	IPR023395	Mitochondrial carrier domain;G3DSA:1.50.40.10 (GENE3D)
gnl_UG_Tcc_S51658839	Interproscan	IPR023395	Mitochondrial carrier domain;SSF103506 (SUPERFAMILY)
gnl_UG_Tcc_S51658839	Interproscan	IPR002067	Mitochondrial carrier protein;GO:0005488
gnl_UG_Tcc_S51658839	Interproscan	IPR002067	Mitochondrial carrier protein;GO:0005743
gnl_UG_Tcc_S51658839	Interproscan	IPR002067	Mitochondrial carrier protein;GO:0006810
gnl_UG_Tcc_S51658839	Interproscan	IPR002067	Mitochondrial carrier protein;GO:0055085
gnl_UG_Tcc_S51658839	Interproscan	IPR002067	Mitochondrial carrier protein;PR00926 (PRINTS)
gnl_UG_Tcc_S51658839	Interproscan	IPR018108	Mitochondrial substrate/solute carrier
gnl_UG_Tcc_S51658839	Interproscan	IPR018108	Mitochondrial substrate/solute carrier;PF00153 (PFAM)
gnl_UG_Tcc_S51658839	Interproscan	IPR018108	Mitochondrial substrate/solute carrier;PS50920 (PROFILE)
gnl_UG_Tcc_S51658839	Blast2GO	GO:0005739	mitochondrion
gnl_UG_Tcc_S51658839	Blast2GO	GO:0006810	transport
gnl_UG_Tcc_S51658839	Blast2GO	GO:0005215	transporter activity
gnl_UG_Tcc_S51658839	Interproscan	noIPR	unintegrated;PTHR24089 (PANTHER)
gnl_UG_Tcc_S51658839	Interproscan	noIPR	unintegrated;PTHR24089:SF77 (PANTHER)
gnl_UG_Tcc_S51660381	Blast2GO	EC:1.3.1.74	2-alkenal reductase
gnl_UG_Tcc_S51660381	Blast2GO	GO:0003824	catalytic activity
gnl_UG_Tcc_S51660381	Interproscan	IPR013126	Heat shock protein 70
gnl_UG_Tcc_S51660381	Interproscan	IPR013126	Heat shock protein 70;PF00012 (PFAM)
gnl_UG_Tcc_S51660381	Interproscan	IPR001023	Heat shock protein Hsp70;GO:0005524
gnl_UG_Tcc_S51660381	Interproscan	IPR001023	Heat shock protein Hsp70;PTHR19375 (PANTHER)
gnl_UG_Tcc_S51660381	Blast2GO	GO:0008152	metabolic process
gnl_UG_Tcc_S51660381	Blast2GO	GO:0000166	nucleotide binding
gnl_UG_Tcc_S51660381	Blast2GO	GO:0006950	response to stress
gnl_UG_Tcc_S51660381	Interproscan	noIPR	unintegrated;G3DSA:1.20.1270.10 (GENE3D)
gnl_UG_Tcc_S51660381	Interproscan	noIPR	unintegrated;G3DSA:2.60.34.10 (GENE3D)
gnl_UG_Tcc_S51660381	Interproscan	noIPR	unintegrated;PTHR19375:SF1 (PANTHER)
gnl_UG_Tcc_S51660381	Interproscan	noIPR	unintegrated;SSF100920 (SUPERFAMILY)
gnl_UG_Tcc_S51660381	Interproscan	noIPR	unintegrated;SSF100934 (SUPERFAMILY)
gnl_UG_Tcc_S51660555	Interproscan	noIPR	unintegrated;SignalP (SIGNALP)
gnl_UG_Tcc_S51660856	Blast2GO	GO:0016740	transferase activity
gnl_UG_Tcc_S51661631	Interproscan	IPR008273	Cellular retinaldehyde-binding/triple function, N-terminal
gnl_UG_Tcc_S51661631	Interproscan	IPR008273	Cellular retinaldehyde-binding/triple function, N-terminal;PF03765 (PFAM)
gnl_UG_Tcc_S51661631	Blast2GO	GO:0005622	intracellular
gnl_UG_Tcc_S51661631	Interproscan	IPR011074	Phosphatidylinositol transfer protein-like, N-terminal
gnl_UG_Tcc_S51661631	Interproscan	IPR011074	Phosphatidylinositol transfer protein-like, N-terminal;SSF46938 (SUPERFAMILY)
gnl_UG_Tcc_S51661631	Blast2GO	GO:0006810	transport
gnl_UG_Tcc_S51661631	Blast2GO	GO:0005215	transporter activity
gnl_UG_Tcc_S51661631	Interproscan	noIPR	unintegrated;G3DSA:1.10.8.20 (GENE3D)
gnl_UG_Tcc_S51661631	Interproscan	noIPR	unintegrated;PTHR23324 (PANTHER)
gnl_UG_Tcc_S51661631	Interproscan	noIPR	unintegrated;PTHR23324:SF4 (PANTHER)
gnl_UG_Tcc_S51662022	Blast2GO	GO:0009056	catabolic process
gnl_UG_Tcc_S51662022	Blast2GO	GO:0005618	cell wall
gnl_UG_Tcc_S51662022	Blast2GO	GO:0009987	cellular process
gnl_UG_Tcc_S51662022	Blast2GO	GO:0005515	protein binding
gnl_UG_Tcc_S51662022	Blast2GO	GO:0019538	protein metabolic process
gnl_UG_Tcc_S51662022	Blast2GO	GO:0006464	protein modification process
gnl_UG_Tcc_S51662022	Interproscan	IPR019954	Ubiquitin conserved site
gnl_UG_Tcc_S51662022	Interproscan	IPR019954	Ubiquitin conserved site;PS00299 (PROSITE)
gnl_UG_Tcc_S51662022	Interproscan	IPR019956	Ubiquitin subgroup
gnl_UG_Tcc_S51662022	Interproscan	IPR019956	Ubiquitin subgroup;PR00348 (PRINTS)
gnl_UG_Tcc_S51662022	Interproscan	IPR019955	Ubiquitin supergroup
gnl_UG_Tcc_S51662022	Interproscan	IPR019955	Ubiquitin supergroup;PS50053 (PROFILE)
gnl_UG_Tcc_S51662022	Interproscan	IPR000626	Ubiquitin;GO:0005515
gnl_UG_Tcc_S51662022	Interproscan	IPR000626	Ubiquitin;PF00240 (PFAM)
gnl_UG_Tcc_S51662022	Interproscan	IPR000626	Ubiquitin;SM00213 (SMART)
gnl_UG_Tcc_S51662022	Interproscan	noIPR	unintegrated;G3DSA:3.10.20.90 (GENE3D)
gnl_UG_Tcc_S51662022	Interproscan	noIPR	unintegrated;PTHR10666 (PANTHER)
gnl_UG_Tcc_S51662022	Interproscan	noIPR	unintegrated;SSF54236 (SUPERFAMILY)
gnl_UG_Tcc_S51662022	Blast2GO	GO:0005773	vacuole
gnl_UG_Tcc_S51662116	Blast2GO	GO:0008150	biological_process
gnl_UG_Tcc_S51662116	Blast2GO	GO:0019725	cellular homeostasis
gnl_UG_Tcc_S51662116	Blast2GO	GO:0009987	cellular process
gnl_UG_Tcc_S51662116	Blast2GO	GO:0016020	membrane
gnl_UG_Tcc_S51662116	Blast2GO	GO:0008152	metabolic process
gnl_UG_Tcc_S51662116	Blast2GO	GO:0005515	protein binding
gnl_UG_Tcc_S51662116	Blast2GO	GO:0009628	response to abiotic stimulus
gnl_UG_Tcc_S51662116	Blast2GO	GO:0009607	response to biotic stimulus
gnl_UG_Tcc_S51662116	Blast2GO	GO:0006950	response to stress
gnl_UG_Tcc_S51662116	Interproscan	IPR004837	Sodium/calcium exchanger membrane region;GO:0016021
gnl_UG_Tcc_S51662116	Interproscan	IPR004837	Sodium/calcium exchanger membrane region;GO:0055085
gnl_UG_Tcc_S51662116	Interproscan	IPR004837	Sodium/calcium exchanger membrane region;PF01699 (PFAM)
gnl_UG_Tcc_S51662116	Blast2GO	GO:0006810	transport
gnl_UG_Tcc_S51662116	Blast2GO	GO:0005215	transporter activity
gnl_UG_Tcc_S51662116	Blast2GO	GO:0005773	vacuole
gnl_UG_Tcc_S51666712	Interproscan	IPR017871	ABC transporter, conserved site;GO:0005524
gnl_UG_Tcc_S51666712	Interproscan	IPR017871	ABC transporter, conserved site;GO:0016887
gnl_UG_Tcc_S51666712	Interproscan	IPR017871	ABC transporter, conserved site;PS00211 (PROSITE)
gnl_UG_Tcc_S51666712	Interproscan	IPR003439	ABC transporter-like;GO:0005524
gnl_UG_Tcc_S51666712	Interproscan	IPR003439	ABC transporter-like;GO:0016887
gnl_UG_Tcc_S51666712	Interproscan	IPR003439	ABC transporter-like;PF00005 (PFAM)
gnl_UG_Tcc_S51666712	Blast2GO	GO:0016787	hydrolase activity
gnl_UG_Tcc_S51666712	Blast2GO	GO:0016020	membrane
gnl_UG_Tcc_S51666712	Blast2GO	GO:0000166	nucleotide binding
gnl_UG_Tcc_S51666712	Blast2GO	EC:3.6.3.28	phosphonate-transporting ATPase
gnl_UG_Tcc_S51666712	Blast2GO	GO:0009607	response to biotic stimulus
gnl_UG_Tcc_S51666712	Blast2GO	GO:0006810	transport
gnl_UG_Tcc_S51666712	Blast2GO	GO:0005215	transporter activity
gnl_UG_Tcc_S51666712	Interproscan	noIPR	unintegrated;G3DSA:3.40.50.300 (GENE3D)
gnl_UG_Tcc_S51666712	Interproscan	noIPR	unintegrated;PTHR19241 (PANTHER)
gnl_UG_Tcc_S51666712	Interproscan	noIPR	unintegrated;PTHR19241:SF102 (PANTHER)
gnl_UG_Tcc_S51666712	Interproscan	noIPR	unintegrated;SSF52540 (SUPERFAMILY)
gnl_UG_Tcc_S51667771	Blast2GO	GO:0016020	membrane
gnl_UG_Tcc_S51667771	Blast2GO	GO:0005886	plasma membrane
gnl_UG_Tcc_S51667771	Blast2GO	GO:0006810	transport
gnl_UG_Tcc_S51667771	Blast2GO	GO:0005215	transporter activity
gnl_UG_Tcc_S51667842	Blast2GO	GO:0009628	response to abiotic stimulus
gnl_UG_Tcc_S51667842	Blast2GO	GO:0006950	response to stress
gnl_UG_Tcc_S51667850	Interproscan	noIPR	unintegrated;PTHR15852 (PANTHER)
gnl_UG_Tcc_S51667850	Interproscan	noIPR	unintegrated;PTHR15852:SF2 (PANTHER)
gnl_UG_Tcc_S51668233	Blast2GO	GO:0016787	hydrolase activity
gnl_UG_Tcc_S51668233	Blast2GO	GO:0008289	lipid binding
gnl_UG_Tcc_S51668233	Blast2GO	GO:0006810	transport
gnl_UG_Tcc_S51668233	Interproscan	noIPR	unintegrated;SignalP (SIGNALP)
gnl_UG_Tcc_S51668905	Blast2GO	GO:0005488	binding
gnl_UG_Tcc_S51668905	Blast2GO	GO:0003824	catalytic activity
gnl_UG_Tcc_S51668905	Interproscan	IPR002016	Haem peroxidase, plant/fungal/bacterial;GO:0004601
gnl_UG_Tcc_S51668905	Interproscan	IPR002016	Haem peroxidase, plant/fungal/bacterial;GO:0006979
gnl_UG_Tcc_S51668905	Interproscan	IPR002016	Haem peroxidase, plant/fungal/bacterial;GO:0020037
gnl_UG_Tcc_S51668905	Interproscan	IPR002016	Haem peroxidase, plant/fungal/bacterial;GO:0055114
gnl_UG_Tcc_S51668905	Interproscan	IPR002016	Haem peroxidase, plant/fungal/bacterial;PF00141 (PFAM)
gnl_UG_Tcc_S51668905	Interproscan	IPR002016	Haem peroxidase, plant/fungal/bacterial;PR00458 (PRINTS)
gnl_UG_Tcc_S51668905	Interproscan	IPR002016	Haem peroxidase, plant/fungal/bacterial;PS50873 (PROFILE)
gnl_UG_Tcc_S51668905	Interproscan	IPR010255	Haem peroxidase;GO:0004601
gnl_UG_Tcc_S51668905	Interproscan	IPR010255	Haem peroxidase;GO:0006979
gnl_UG_Tcc_S51668905	Interproscan	IPR010255	Haem peroxidase;GO:0020037
gnl_UG_Tcc_S51668905	Interproscan	IPR010255	Haem peroxidase;GO:0055114
gnl_UG_Tcc_S51668905	Interproscan	IPR010255	Haem peroxidase;SSF48113 (SUPERFAMILY)
gnl_UG_Tcc_S51668905	Blast2GO	GO:0008152	metabolic process
gnl_UG_Tcc_S51668905	Blast2GO	EC:1.11.1.7	peroxidase
gnl_UG_Tcc_S51668905	Interproscan	IPR000823	Plant peroxidase;GO:0004601
gnl_UG_Tcc_S51668905	Interproscan	IPR000823	Plant peroxidase;GO:0006979
gnl_UG_Tcc_S51668905	Interproscan	IPR000823	Plant peroxidase;GO:0020037
gnl_UG_Tcc_S51668905	Interproscan	IPR000823	Plant peroxidase;GO:0055114
gnl_UG_Tcc_S51668905	Interproscan	IPR000823	Plant peroxidase;PR00461 (PRINTS)
gnl_UG_Tcc_S51668905	Blast2GO	GO:0005515	protein binding
gnl_UG_Tcc_S51668905	Blast2GO	GO:0006950	response to stress
gnl_UG_Tcc_S51668905	Interproscan	noIPR	unintegrated;G3DSA:1.10.420.10 (GENE3D)
gnl_UG_Tcc_S51669287	Blast2GO	GO:0008150	biological_process
gnl_UG_Tcc_S51669287	Blast2GO	GO:0009056	catabolic process
gnl_UG_Tcc_S51669287	Blast2GO	GO:0009987	cellular process
gnl_UG_Tcc_S51669287	Blast2GO	GO:0005737	cytoplasm
gnl_UG_Tcc_S51669287	Blast2GO	EC:2.5.1.18	glutathione transferase
gnl_UG_Tcc_S51669287	Blast2GO	GO:0019748	secondary metabolic process
gnl_UG_Tcc_S51669287	Blast2GO	GO:0016740	transferase activity
gnl_UG_Tcc_S51669333	Interproscan	IPR009489	PAR1
gnl_UG_Tcc_S51669333	Interproscan	IPR009489	PAR1;PF06521 (PFAM)
gnl_UG_Tcc_S51669333	Interproscan	noIPR	unintegrated;SignalP (SIGNALP)
gnl_UG_Tcc_S51670397	Blast2GO	GO:0016020	membrane
gnl_UG_Tcc_S51670397	Blast2GO	GO:0004872	receptor activity
gnl_UG_Tcc_S51670397	Interproscan	IPR009637	Transmembrane receptor, eukaryota;GO:0016021
gnl_UG_Tcc_S51670397	Interproscan	IPR009637	Transmembrane receptor, eukaryota;PF06814 (PFAM)
gnl_UG_Tcc_S51670397	Interproscan	IPR009637	Transmembrane receptor, eukaryota;PTHR21229 (PANTHER)
gnl_UG_Tcc_S51670397	Interproscan	noIPR	unintegrated;SignalP (SIGNALP)
gnl_UG_Tcc_S51671584	Blast2GO	GO:0003824	catalytic activity
gnl_UG_Tcc_S51671584	Blast2GO	GO:0019725	cellular homeostasis
gnl_UG_Tcc_S51671584	Interproscan	IPR002109	Glutaredoxin;GO:0009055
gnl_UG_Tcc_S51671584	Interproscan	IPR002109	Glutaredoxin;GO:0015035
gnl_UG_Tcc_S51671584	Interproscan	IPR002109	Glutaredoxin;GO:0045454
gnl_UG_Tcc_S51671584	Interproscan	IPR002109	Glutaredoxin;PF00462 (PFAM)
gnl_UG_Tcc_S51671584	Interproscan	IPR002109	Glutaredoxin;PS51354 (PROFILE)
gnl_UG_Tcc_S51671584	Blast2GO	GO:0003674	molecular_function
gnl_UG_Tcc_S51671584	Interproscan	IPR004480	Monothiol glutaredoxin-related
gnl_UG_Tcc_S51671584	Interproscan	IPR004480	Monothiol glutaredoxin-related;PTHR10293 (PANTHER)
gnl_UG_Tcc_S51671584	Blast2GO	GO:0009536	plastid
gnl_UG_Tcc_S51671584	Interproscan	IPR012335	Thioredoxin fold
gnl_UG_Tcc_S51671584	Interproscan	IPR012335	Thioredoxin fold;G3DSA:3.40.30.10 (GENE3D)
gnl_UG_Tcc_S51671584	Interproscan	IPR012336	Thioredoxin-like fold
gnl_UG_Tcc_S51671584	Interproscan	IPR012336	Thioredoxin-like fold;SSF52833 (SUPERFAMILY)
gnl_UG_Tcc_S51671584	Blast2GO	GO:0006810	transport
gnl_UG_Tcc_S51673284	Interproscan	noIPR	unintegrated;SignalP (SIGNALP)
gnl_UG_Tcc_S51673364	Interproscan	noIPR	unintegrated;SignalP (SIGNALP)
gnl_UG_Tcc_S51675381	Interproscan	noIPR	unintegrated;SignalP (SIGNALP)
gnl_UG_Tcc_S51676535	Blast2GO	GO:0008150	biological_process
gnl_UG_Tcc_S51676535	Blast2GO	GO:0005623	cell
gnl_UG_Tcc_S51676535	Blast2GO	GO:0019725	cellular homeostasis
gnl_UG_Tcc_S51676535	Blast2GO	GO:0016020	membrane
gnl_UG_Tcc_S51676535	Blast2GO	GO:0006810	transport
gnl_UG_Tcc_S51676535	Blast2GO	GO:0005215	transporter activity
gnl_UG_Tcc_S51677371	Blast2GO	GO:0005886	plasma membrane
gnl_UG_Tcc_S51679631	Interproscan	IPR004853	Domain of unknown function DUF250
gnl_UG_Tcc_S51679631	Interproscan	IPR004853	Domain of unknown function DUF250;PF03151 (PFAM)
gnl_UG_Tcc_S51679631	Blast2GO	GO:0016020	membrane
gnl_UG_Tcc_S51679631	Blast2GO	GO:0005215	transporter activity
gnl_UG_Tcc_S51679631	Interproscan	noIPR	unintegrated;PTHR11132 (PANTHER)
gnl_UG_Tcc_S51679631	Interproscan	noIPR	unintegrated;SignalP (SIGNALP)
gnl_UG_Tcc_S51679926	Blast2GO	GO:0009653	anatomical structure morphogenesis
gnl_UG_Tcc_S51679926	Blast2GO	GO:0030154	cell differentiation
gnl_UG_Tcc_S51679926	Blast2GO	GO:0005829	cytosol
gnl_UG_Tcc_S51679926	Blast2GO	GO:0003677	DNA binding
gnl_UG_Tcc_S51679926	Blast2GO	GO:0009908	flower development
gnl_UG_Tcc_S51679926	Blast2GO	GO:0007275	multicellular organismal development
gnl_UG_Tcc_S51679926	Blast2GO	GO:0005634	nucleus
gnl_UG_Tcc_S51679926	Blast2GO	GO:0009791	post-embryonic development
gnl_UG_Tcc_S51679926	Blast2GO	GO:0005515	protein binding
gnl_UG_Tcc_S51679926	Blast2GO	GO:0000003	reproduction
gnl_UG_Tcc_S51679926	Blast2GO	GO:0003700	sequence-specific DNA binding transcription factor activity
gnl_UG_Tcc_S51679926	Blast2GO	GO:0006350	transcription
gnl_UG_Tcc_S51681348	Blast2GO	GO:0009987	cellular process
gnl_UG_Tcc_S51681348	Interproscan	IPR000996	Clathrin light chain;GO:0005198
gnl_UG_Tcc_S51681348	Interproscan	IPR000996	Clathrin light chain;GO:0006886
gnl_UG_Tcc_S51681348	Interproscan	IPR000996	Clathrin light chain;GO:0016192
gnl_UG_Tcc_S51681348	Interproscan	IPR000996	Clathrin light chain;GO:0030130
gnl_UG_Tcc_S51681348	Interproscan	IPR000996	Clathrin light chain;GO:0030132
gnl_UG_Tcc_S51681348	Interproscan	IPR000996	Clathrin light chain;PF01086 (PFAM)
gnl_UG_Tcc_S51681348	Interproscan	IPR000996	Clathrin light chain;PTHR10639 (PANTHER)
gnl_UG_Tcc_S51681348	Blast2GO	GO:0005737	cytoplasm
gnl_UG_Tcc_S51681348	Blast2GO	GO:0005794	Golgi apparatus
gnl_UG_Tcc_S51681348	Blast2GO	GO:0016020	membrane
gnl_UG_Tcc_S51681348	Blast2GO	GO:0005886	plasma membrane
gnl_UG_Tcc_S51681348	Blast2GO	GO:0009536	plastid
gnl_UG_Tcc_S51681348	Blast2GO	GO:0005515	protein binding
gnl_UG_Tcc_S51681348	Blast2GO	GO:0005198	structural molecule activity
gnl_UG_Tcc_S51681348	Blast2GO	GO:0006810	transport
gnl_UG_Tcc_S51681348	Interproscan	noIPR	unintegrated;PTHR10639:SF0 (PANTHER)
gnl_UG_Tcc_S51681448	Interproscan	IPR013785	Aldolase-type TIM barrel;G3DSA:3.20.20.70 (GENE3D)
gnl_UG_Tcc_S51681448	Interproscan	IPR013785	Aldolase-type TIM barrel;GO:0003824
gnl_UG_Tcc_S51681448	Interproscan	IPR013785	Aldolase-type TIM barrel;GO:0008152
gnl_UG_Tcc_S51681448	Blast2GO	GO:0005488	binding
gnl_UG_Tcc_S51681448	Blast2GO	GO:0009058	biosynthetic process
gnl_UG_Tcc_S51681448	Blast2GO	EC:2.8.1.6	biotin synthase
gnl_UG_Tcc_S51681448	Blast2GO	GO:0009987	cellular process
gnl_UG_Tcc_S51681448	Blast2GO	GO:0005739	mitochondrion
gnl_UG_Tcc_S51681448	Blast2GO	GO:0016740	transferase activity
gnl_UG_Tcc_S51681448	Interproscan	noIPR	unintegrated;PTHR22976 (PANTHER)
gnl_UG_Tcc_S51681448	Interproscan	noIPR	unintegrated;PTHR22976:SF1 (PANTHER)
gnl_UG_Tcc_S51681448	Interproscan	noIPR	unintegrated;SignalP (SIGNALP)
gnl_UG_Tcc_S51681448	Interproscan	noIPR	unintegrated;SSF102114 (SUPERFAMILY)
gnl_UG_Tcc_S51681475	Interproscan	IPR008004	Uncharacterised protein family UPF0503
gnl_UG_Tcc_S51681475	Interproscan	IPR008004	Uncharacterised protein family UPF0503;PF05340 (PFAM)
gnl_UG_Tcc_S51681900	Blast2GO	GO:0009653	anatomical structure morphogenesis
gnl_UG_Tcc_S51681900	Blast2GO	GO:0009056	catabolic process
gnl_UG_Tcc_S51681900	Blast2GO	GO:0009987	cellular process
gnl_UG_Tcc_S51681900	Blast2GO	GO:0005737	cytoplasm
gnl_UG_Tcc_S51681900	Blast2GO	GO:0009790	embryo development
gnl_UG_Tcc_S51681900	Blast2GO	GO:0005622	intracellular
gnl_UG_Tcc_S51681900	Blast2GO	GO:0007275	multicellular organismal development
gnl_UG_Tcc_S51681900	Blast2GO	GO:0005634	nucleus
gnl_UG_Tcc_S51681900	Blast2GO	GO:0009791	post-embryonic development
gnl_UG_Tcc_S51681900	Blast2GO	GO:0019538	protein metabolic process
gnl_UG_Tcc_S51681900	Blast2GO	GO:0000003	reproduction
gnl_UG_Tcc_S51684369	Blast2GO	GO:0005488	binding
gnl_UG_Tcc_S51684369	Blast2GO	GO:0009987	cellular process
gnl_UG_Tcc_S51684369	Blast2GO	GO:0006810	transport
gnl_UG_Tcc_S51684369	Blast2GO	GO:0005215	transporter activity
gnl_UG_Tcc_S51686067	Interproscan	IPR012881	Protein of unknown function DUF1685
gnl_UG_Tcc_S51686067	Interproscan	IPR012881	Protein of unknown function DUF1685;PF07939 (PFAM)
gnl_UG_Tcc_S51686558	Interproscan	noIPR	unintegrated;SignalP (SIGNALP)
gnl_UG_Tcc_S51686871	Blast2GO	GO:0005488	binding
gnl_UG_Tcc_S51686871	Blast2GO	GO:0005829	cytosol
gnl_UG_Tcc_S51686871	Blast2GO	GO:0030234	enzyme regulator activity
gnl_UG_Tcc_S51686871	Blast2GO	GO:0005739	mitochondrion
gnl_UG_Tcc_S51686871	Blast2GO	GO:0005634	nucleus
gnl_UG_Tcc_S51686871	Blast2GO	GO:0007165	signal transduction
gnl_UG_Tcc_S51686871	Interproscan	noIPR	unintegrated;SignalP (SIGNALP)
gnl_UG_Tcc_S51687169	Interproscan	IPR018184	Integrin alpha chain, C-terminal cytoplasmic region, conserved site
gnl_UG_Tcc_S51687169	Interproscan	IPR018184	Integrin alpha chain, C-terminal cytoplasmic region, conserved site;PS00242 (PROSITE)
gnl_UG_Tcc_S51687306	Interproscan	noIPR	unintegrated;SignalP (SIGNALP)
gnl_UG_Tcc_S51687887	Blast2GO	GO:0005737	cytoplasm
gnl_UG_Tcc_S51687887	Blast2GO	EC:3.6.5.1	heterotrimeric G-protein GTPase
gnl_UG_Tcc_S51687887	Blast2GO	GO:0016787	hydrolase activity
gnl_UG_Tcc_S51687887	Blast2GO	GO:0000166	nucleotide binding
gnl_UG_Tcc_S51687887	Blast2GO	EC:3.6.5.3	protein-synthesizing GTPase
gnl_UG_Tcc_S51687887	Blast2GO	EC:3.6.5.4	signal-recognition-particle GTPase
gnl_UG_Tcc_S51687887	Blast2GO	EC:3.6.5.2	small monomeric GTPase
gnl_UG_Tcc_S51687887	Blast2GO	EC:2.7.7.4	sulfate adenylyltransferase
gnl_UG_Tcc_S51687887	Blast2GO	GO:0016740	transferase activity
gnl_UG_Tcc_S51687887	Blast2GO	GO:0006412	translation
gnl_UG_Tcc_S51687887	Blast2GO	GO:0008135	translation factor activity, nucleic acid binding
gnl_UG_Tcc_S51687887	Interproscan	noIPR	unintegrated;PD029072 (PRODOM)
gnl_UG_Tcc_S51687887	Interproscan	noIPR	unintegrated;SignalP (SIGNALP)
gnl_UG_Tcc_S51688616	Blast2GO	GO:0016043	cellular component organization
gnl_UG_Tcc_S51688616	Blast2GO	GO:0009987	cellular process
gnl_UG_Tcc_S51688616	Blast2GO	GO:0003677	DNA binding
gnl_UG_Tcc_S51688616	Blast2GO	GO:0005622	intracellular
gnl_UG_Tcc_S51688616	Blast2GO	GO:0005634	nucleus
gnl_UG_Tcc_S51688616	Interproscan	noIPR	unintegrated;PTHR22397 (PANTHER)
gnl_UG_Tcc_S51688650	Blast2GO	GO:0005737	cytoplasm
gnl_UG_Tcc_S51688650	Interproscan	IPR002068	Heat shock protein Hsp20
gnl_UG_Tcc_S51688650	Interproscan	IPR002068	Heat shock protein Hsp20;PF00011 (PFAM)
gnl_UG_Tcc_S51688650	Interproscan	IPR002068	Heat shock protein Hsp20;PS01031 (PROFILE)
gnl_UG_Tcc_S51688650	Interproscan	IPR008978	HSP20-like chaperone
gnl_UG_Tcc_S51688650	Interproscan	IPR008978	HSP20-like chaperone;SSF49764 (SUPERFAMILY)
gnl_UG_Tcc_S51688650	Blast2GO	GO:0006950	response to stress
gnl_UG_Tcc_S51688650	Interproscan	noIPR	unintegrated;G3DSA:2.60.40.790 (GENE3D)
gnl_UG_Tcc_S51688650	Interproscan	noIPR	unintegrated;PTHR11527 (PANTHER)
gnl_UG_Tcc_S51688650	Interproscan	noIPR	unintegrated;PTHR11527:SF14 (PANTHER)
gnl_UG_Tcc_S51690358	Interproscan	IPR008004	Uncharacterised protein family UPF0503
gnl_UG_Tcc_S51690358	Interproscan	IPR008004	Uncharacterised protein family UPF0503;PF05340 (PFAM)
gnl_UG_Tcc_S51692469	Interproscan	IPR019954	Ubiquitin conserved site
gnl_UG_Tcc_S51692469	Interproscan	IPR019954	Ubiquitin conserved site;PS00299 (PROSITE)
gnl_UG_Tcc_S51692469	Interproscan	IPR019956	Ubiquitin subgroup
gnl_UG_Tcc_S51692469	Interproscan	IPR019956	Ubiquitin subgroup;PR00348 (PRINTS)
gnl_UG_Tcc_S51692469	Interproscan	IPR019955	Ubiquitin supergroup
gnl_UG_Tcc_S51692469	Interproscan	IPR019955	Ubiquitin supergroup;PS50053 (PROFILE)
gnl_UG_Tcc_S51692469	Interproscan	IPR000626	Ubiquitin;GO:0005515
gnl_UG_Tcc_S51692469	Interproscan	IPR000626	Ubiquitin;PF00240 (PFAM)
gnl_UG_Tcc_S51692469	Interproscan	IPR000626	Ubiquitin;SM00213 (SMART)
gnl_UG_Tcc_S51692469	Interproscan	noIPR	unintegrated;G3DSA:3.10.20.90 (GENE3D)
gnl_UG_Tcc_S51692469	Interproscan	noIPR	unintegrated;PTHR10666 (PANTHER)
gnl_UG_Tcc_S51692469	Interproscan	noIPR	unintegrated;SSF54236 (SUPERFAMILY)
gnl_UG_Tcc_S51693974	Interproscan	IPR009305	Protein of unknown function DUF962
gnl_UG_Tcc_S51693974	Interproscan	IPR009305	Protein of unknown function DUF962;PF06127 (PFAM)
gnl_UG_Tcc_S51693974	Interproscan	noIPR	unintegrated;SignalP (SIGNALP)
gnl_UG_Tcc_S51694727	Interproscan	noIPR	unintegrated;PTHR15852 (PANTHER)
gnl_UG_Tcc_S51694727	Interproscan	noIPR	unintegrated;PTHR15852:SF2 (PANTHER)
gnl_UG_Tcc_S51694734	Interproscan	noIPR	unintegrated;SignalP (SIGNALP)
gnl_UG_Tcc_S51694863	Blast2GO	GO:0005488	binding
gnl_UG_Tcc_S51695094	Blast2GO	GO:0009628	response to abiotic stimulus
gnl_UG_Tcc_S51695094	Blast2GO	GO:0006950	response to stress
gnl_UG_Tcc_S51698671	Blast2GO	GO:0005730	nucleolus
gnl_UG_Tcc_S51698671	Blast2GO	GO:0005886	plasma membrane
gnl_UG_Tcc_S51698671	Blast2GO	GO:0009536	plastid
gnl_UG_Tcc_S51698671	Blast2GO	EC:3.6.5.3	protein-synthesizing GTPase
gnl_UG_Tcc_S51698671	Interproscan	IPR023574	Ribosomal protein L4 domain;G3DSA:3.40.1370.10 (GENE3D)
gnl_UG_Tcc_S51698671	Interproscan	IPR023574	Ribosomal protein L4 domain;GO:0003735
gnl_UG_Tcc_S51698671	Interproscan	IPR023574	Ribosomal protein L4 domain;GO:0005840
gnl_UG_Tcc_S51698671	Interproscan	IPR023574	Ribosomal protein L4 domain;GO:0006412
gnl_UG_Tcc_S51698671	Interproscan	IPR023574	Ribosomal protein L4 domain;SSF52166 (SUPERFAMILY)
gnl_UG_Tcc_S51698671	Interproscan	IPR013000	Ribosomal protein L4/L1e, eukaryotic/archaeal, conserved site
gnl_UG_Tcc_S51698671	Interproscan	IPR013000	Ribosomal protein L4/L1e, eukaryotic/archaeal, conserved site;PS00939 (PROSITE)
gnl_UG_Tcc_S51698671	Interproscan	IPR002136	Ribosomal protein L4/L1e;GO:0003735
gnl_UG_Tcc_S51698671	Interproscan	IPR002136	Ribosomal protein L4/L1e;GO:0005840
gnl_UG_Tcc_S51698671	Interproscan	IPR002136	Ribosomal protein L4/L1e;GO:0006412
gnl_UG_Tcc_S51698671	Interproscan	IPR002136	Ribosomal protein L4/L1e;PF00573 (PFAM)
gnl_UG_Tcc_S51698671	Blast2GO	GO:0005840	ribosome
gnl_UG_Tcc_S51698671	Blast2GO	GO:0005198	structural molecule activity
gnl_UG_Tcc_S51698671	Blast2GO	GO:0006412	translation
gnl_UG_Tcc_S51698671	Interproscan	noIPR	unintegrated;PTHR19431 (PANTHER)
gnl_UG_Tcc_S51698671	Blast2GO	GO:0005773	vacuole
gnl_UG_Tcc_S51699307	Blast2GO	GO:0005737	cytoplasm
gnl_UG_Tcc_S51699307	Blast2GO	GO:0016020	membrane
gnl_UG_Tcc_S51699307	Blast2GO	GO:0004872	receptor activity
gnl_UG_Tcc_S51699311	Interproscan	IPR002885	Pentatricopeptide repeat
gnl_UG_Tcc_S51699311	Interproscan	IPR002885	Pentatricopeptide repeat;PF01535 (PFAM)
gnl_UG_Tcc_S51699311	Interproscan	IPR002885	Pentatricopeptide repeat;PS51375 (PROFILE)
gnl_UG_Tcc_S51699311	Interproscan	IPR002885	Pentatricopeptide repeat;TIGR00756 (TIGRFAMs)
gnl_UG_Tcc_S51699311	Interproscan	noIPR	unintegrated;PTHR24015 (PANTHER)
gnl_UG_Tcc_S51699311	Interproscan	noIPR	unintegrated;PTHR24015:SF81 (PANTHER)
gnl_UG_Tcc_S51699877	Interproscan	IPR007652	Alpha 1,4-glycosyltransferase domain;GO:0005795
gnl_UG_Tcc_S51699877	Interproscan	IPR007652	Alpha 1,4-glycosyltransferase domain;GO:0008378
gnl_UG_Tcc_S51699877	Interproscan	IPR007652	Alpha 1,4-glycosyltransferase domain;PF04572 (PFAM)
gnl_UG_Tcc_S51699877	Blast2GO	GO:0005794	Golgi apparatus
gnl_UG_Tcc_S51699877	Blast2GO	EC:2.4.1.228	lactosylceramide 4-alpha-galactosyltransferase
gnl_UG_Tcc_S51699877	Blast2GO	GO:0009536	plastid
gnl_UG_Tcc_S51699877	Blast2GO	GO:0016740	transferase activity
gnl_UG_Tcc_S51699877	Interproscan	noIPR	unintegrated;PTHR12042 (PANTHER)
gnl_UG_Tcc_S51700158	Blast2GO	GO:0008150	biological_process
gnl_UG_Tcc_S51700158	Blast2GO	GO:0009056	catabolic process
gnl_UG_Tcc_S51700158	Blast2GO	GO:0009987	cellular process
gnl_UG_Tcc_S51700158	Blast2GO	GO:0005634	nucleus
gnl_UG_Tcc_S51700158	Blast2GO	GO:0005515	protein binding
gnl_UG_Tcc_S51700158	Blast2GO	GO:0019538	protein metabolic process
gnl_UG_Tcc_S51700158	Blast2GO	GO:0006464	protein modification process
gnl_UG_Tcc_S51700158	Interproscan	IPR019954	Ubiquitin conserved site
gnl_UG_Tcc_S51700158	Interproscan	IPR019954	Ubiquitin conserved site;PS00299 (PROSITE)
gnl_UG_Tcc_S51700158	Interproscan	IPR019956	Ubiquitin subgroup
gnl_UG_Tcc_S51700158	Interproscan	IPR019956	Ubiquitin subgroup;PR00348 (PRINTS)
gnl_UG_Tcc_S51700158	Interproscan	IPR019955	Ubiquitin supergroup
gnl_UG_Tcc_S51700158	Interproscan	IPR019955	Ubiquitin supergroup;PS50053 (PROFILE)
gnl_UG_Tcc_S51700158	Interproscan	IPR000626	Ubiquitin;GO:0005515
gnl_UG_Tcc_S51700158	Interproscan	IPR000626	Ubiquitin;PF00240 (PFAM)
gnl_UG_Tcc_S51700158	Interproscan	IPR000626	Ubiquitin;SM00213 (SMART)
gnl_UG_Tcc_S51700158	Interproscan	noIPR	unintegrated;G3DSA:3.10.20.90 (GENE3D)
gnl_UG_Tcc_S51700158	Interproscan	noIPR	unintegrated;PTHR10666 (PANTHER)
gnl_UG_Tcc_S51700158	Interproscan	noIPR	unintegrated;SSF54236 (SUPERFAMILY)
gnl_UG_Tcc_S51700158	Blast2GO	GO:0005773	vacuole
gnl_UG_Tcc_S51700161	Interproscan	IPR002225	3-beta hydroxysteroid dehydrogenase/isomerase;GO:0003854
gnl_UG_Tcc_S51700161	Interproscan	IPR002225	3-beta hydroxysteroid dehydrogenase/isomerase;GO:0006694
gnl_UG_Tcc_S51700161	Interproscan	IPR002225	3-beta hydroxysteroid dehydrogenase/isomerase;PF01073 (PFAM)
gnl_UG_Tcc_S51700161	Blast2GO	GO:0005488	binding
gnl_UG_Tcc_S51700161	Blast2GO	GO:0003824	catalytic activity
gnl_UG_Tcc_S51700161	Blast2GO	GO:0005576	extracellular region
gnl_UG_Tcc_S51700161	Blast2GO	GO:0008152	metabolic process
gnl_UG_Tcc_S51700161	Interproscan	IPR016040	NAD(P)-binding domain;G3DSA:3.40.50.720 (GENE3D)
gnl_UG_Tcc_S51700161	Interproscan	IPR016040	NAD(P)-binding domain;GO:0003824
gnl_UG_Tcc_S51700161	Interproscan	IPR016040	NAD(P)-binding domain;GO:0005488
gnl_UG_Tcc_S51700161	Interproscan	IPR016040	NAD(P)-binding domain;GO:0008152
gnl_UG_Tcc_S51700161	Blast2GO	GO:0005886	plasma membrane
gnl_UG_Tcc_S51700161	Interproscan	noIPR	unintegrated;PTHR14194 (PANTHER)
gnl_UG_Tcc_S51700161	Interproscan	noIPR	unintegrated;PTHR14194:SF17 (PANTHER)
gnl_UG_Tcc_S51700161	Interproscan	noIPR	unintegrated;SSF51735 (SUPERFAMILY)
gnl_UG_Tcc_S51700225	Blast2GO	EC:1.3.1.74	2-alkenal reductase
gnl_UG_Tcc_S51700225	Blast2GO	GO:0005488	binding
gnl_UG_Tcc_S51700225	Blast2GO	GO:0003824	catalytic activity
gnl_UG_Tcc_S51700225	Blast2GO	GO:0005737	cytoplasm
gnl_UG_Tcc_S51700225	Blast2GO	GO:0016020	membrane
gnl_UG_Tcc_S51700225	Blast2GO	GO:0008152	metabolic process
gnl_UG_Tcc_S51700225	Blast2GO	GO:0016740	transferase activity
gnl_UG_Tcc_S51700225	Interproscan	noIPR	unintegrated;PTHR22883 (PANTHER)
gnl_UG_Tcc_S51700225	Interproscan	IPR001594	Zinc finger, DHHC-type, palmitoyltransferase;GO:0008270
gnl_UG_Tcc_S51700225	Interproscan	IPR001594	Zinc finger, DHHC-type, palmitoyltransferase;PF01529 (PFAM)
gnl_UG_Tcc_S51700225	Interproscan	IPR001594	Zinc finger, DHHC-type, palmitoyltransferase;PS50216 (PROFILE)
gnl_UG_Tcc_S51700285	Interproscan	noIPR	unintegrated;SignalP (SIGNALP)
gnl_UG_Tcc_S51700457	Blast2GO	GO:0005488	binding
gnl_UG_Tcc_S51700457	Blast2GO	GO:0003824	catalytic activity
gnl_UG_Tcc_S51700457	Blast2GO	GO:0016020	membrane
gnl_UG_Tcc_S51700457	Blast2GO	EC:4.1.1.1	pyruvate decarboxylase
gnl_UG_Tcc_S51700457	Blast2GO	GO:0006950	response to stress
gnl_UG_Tcc_S51700457	Interproscan	IPR012001	Thiamine pyrophosphate enzyme, N-terminal TPP-binding domain;GO:0030976
gnl_UG_Tcc_S51700457	Interproscan	IPR012001	Thiamine pyrophosphate enzyme, N-terminal TPP-binding domain;PF02776 (PFAM)
gnl_UG_Tcc_S51700457	Blast2GO	GO:0016740	transferase activity
gnl_UG_Tcc_S51700457	Interproscan	noIPR	unintegrated;G3DSA:3.40.50.970 (GENE3D)
gnl_UG_Tcc_S51700457	Interproscan	noIPR	unintegrated;PTHR18968 (PANTHER)
gnl_UG_Tcc_S51700457	Interproscan	noIPR	unintegrated;PTHR18968:SF4 (PANTHER)
gnl_UG_Tcc_S51700457	Interproscan	noIPR	unintegrated;SSF52518 (SUPERFAMILY)
gnl_UG_Tcc_S51700750	Blast2GO	GO:0009987	cellular process
gnl_UG_Tcc_S51700750	Blast2GO	GO:0016020	membrane
gnl_UG_Tcc_S51700750	Blast2GO	GO:0006810	transport
gnl_UG_Tcc_S51700750	Blast2GO	GO:0005215	transporter activity
gnl_UG_Tcc_S51700750	Interproscan	noIPR	unintegrated;SignalP (SIGNALP)
gnl_UG_Tcc_S51701599	Interproscan	noIPR	unintegrated;SignalP (SIGNALP)
gnl_UG_Tcc_S51708070	Blast2GO	GO:0005783	endoplasmic reticulum
gnl_UG_Tcc_S51708070	Blast2GO	GO:0005886	plasma membrane
gnl_UG_Tcc_S51708070	Blast2GO	GO:0005515	protein binding
gnl_UG_Tcc_S51708070	Interproscan	noIPR	unintegrated;PTHR24186 (PANTHER)
gnl_UG_Tcc_S51708070	Interproscan	noIPR	unintegrated;PTHR24186:SF119 (PANTHER)
gnl_UG_Tcc_S51708070	Interproscan	noIPR	unintegrated;SignalP (SIGNALP)
gnl_UG_Tcc_S51708533	Blast2GO	GO:0009058	biosynthetic process
gnl_UG_Tcc_S51708533	Blast2GO	GO:0003824	catalytic activity
gnl_UG_Tcc_S51708533	Blast2GO	GO:0005623	cell
gnl_UG_Tcc_S51708533	Blast2GO	GO:0006519	cellular amino acid and derivative metabolic process
gnl_UG_Tcc_S51708533	Blast2GO	GO:0009987	cellular process
gnl_UG_Tcc_S51708533	Blast2GO	GO:0005829	cytosol
gnl_UG_Tcc_S51708533	Blast2GO	GO:0008152	metabolic process
gnl_UG_Tcc_S51708533	Blast2GO	GO:0005886	plasma membrane
gnl_UG_Tcc_S51708533	Blast2GO	GO:0009536	plastid
gnl_UG_Tcc_S51708533	Blast2GO	GO:0005515	protein binding
gnl_UG_Tcc_S51708533	Blast2GO	GO:0009628	response to abiotic stimulus
gnl_UG_Tcc_S51708533	Blast2GO	GO:0006950	response to stress
gnl_UG_Tcc_S51710364	Blast2GO	GO:0008150	biological_process
gnl_UG_Tcc_S51710364	Blast2GO	GO:0009056	catabolic process
gnl_UG_Tcc_S51710364	Blast2GO	GO:0005737	cytoplasm
gnl_UG_Tcc_S51710364	Blast2GO	GO:0005634	nucleus
gnl_UG_Tcc_S51710364	Blast2GO	GO:0005515	protein binding
gnl_UG_Tcc_S51710364	Blast2GO	GO:0006464	protein modification process
gnl_UG_Tcc_S51710364	Interproscan	IPR019954	Ubiquitin conserved site
gnl_UG_Tcc_S51710364	Interproscan	IPR019954	Ubiquitin conserved site;PS00299 (PROSITE)
gnl_UG_Tcc_S51710364	Interproscan	IPR019956	Ubiquitin subgroup
gnl_UG_Tcc_S51710364	Interproscan	IPR019956	Ubiquitin subgroup;PR00348 (PRINTS)
gnl_UG_Tcc_S51710364	Interproscan	IPR019955	Ubiquitin supergroup
gnl_UG_Tcc_S51710364	Interproscan	IPR019955	Ubiquitin supergroup;PS50053 (PROFILE)
gnl_UG_Tcc_S51710364	Interproscan	IPR000626	Ubiquitin;GO:0005515
gnl_UG_Tcc_S51710364	Interproscan	IPR000626	Ubiquitin;PF00240 (PFAM)
gnl_UG_Tcc_S51710364	Interproscan	IPR000626	Ubiquitin;SM00213 (SMART)
gnl_UG_Tcc_S51710364	Interproscan	noIPR	unintegrated;G3DSA:3.10.20.90 (GENE3D)
gnl_UG_Tcc_S51710364	Interproscan	noIPR	unintegrated;PTHR10666 (PANTHER)
gnl_UG_Tcc_S51710364	Interproscan	noIPR	unintegrated;SSF54236 (SUPERFAMILY)
gnl_UG_Tcc_S51710375	Blast2GO	GO:0005488	binding
