# Supplementary material for: Sequencing of a QTL-rich region of the Theobroma cacao genome using pooled BACs and the identification of trait specific candidate genes
Source: BMC Genomics. 2011 Jul 27;12:379. doi: 10.1186/1471-2164-12-379 (PMC3154204; doi:10.1186/1471-2164-12-379)
Supplement: Additional file 9 — 249 unigene sequences in FASTA format. Unigene cDNA sequences localized to contig assembly. [file 1471-2164-12-379-S9.TXT]

>gnl_UG_Tcc_S51555371|heat shock
gcggcaccagggcatgnccaccagctcccaggggtggtgtccacagatgcacagtgtgctttgatatgtgatgccaacggtatgcttgaacgtatnctgctgaggacaaaaccactgggcagaagaacaaaatcaccattacaaatgacaagggaaggctctccaaggaagaaattgagaagatggttcaggaggcagagaagtacaagtctgaggatgaagagcataagaagaaggtcgaggcaaagaacgcattggagaactatgcttacaacatgaggaacacagtgaaggatgagaagatcggtgccaaactgcccccagcagataagaagaagattgaagacgcaattgagcaggccatccaatggctcgacagcaaccagcttgccgaggcagatganntngaagacaagatgaaagaattggagagcatctgcaacccc
>gnl_UG_Tcc_S51557685|hypothetical protein ARALYDRAFT_485723 [Arabidopsis lyrata subsp. lyrata]
ttggagctgtggcgtcagtagctgcaattggaatcttcggtttcagatgccaatggatattcaagctggaatcgggagcttaacatctcacggcttttggagaacatcacagaaatccacatctccatatccttgttcttctttcaaaattttctgctccaaaaaaggctctcggcaacctcaagaaaacggtgataacaggggtgataaattctcaactgattgggataaggcatggacaaatttcaggaagcaaagcaaaaagtccatcttctcaaggttctttcctgacaagtatgttacctggaatcctagacaatcaaactatcctttgtctgaggaggttgatcccatcaagagaacagagaggtcaaacctcatgttatggaccagtccaggatttactttagtaggggccactataatagtcgcattccttttgctatatacaattcttgcaccagttaagtgatctaattttccctaaggaaaaagcagttcattttctgtaaaaggatcattgtcagaatgaaatgagnataaaggggagaaatttgtagacccctacttgtaagtaaatctggatactgggtgttatttatagcca
>gnl_UG_Tcc_S51558302|zinc finger family protein
cgaaagctttgcatttcctaccatttatacatcttacagatagactaactcaattgccattcccactttctgaagccctcctttcagtttcattagggtgagtatctgtctgaatctgttgcatggttacggatggttgatctggctgtggaacctcttgagaaccaagttgttgatttgactcagcacgccaccttctccatccccttgaaacctcataaagaatagaggttccacacattgttccgccaaacccaacaaatgcagaaagcagaacagaaagaacagcctgtatgtggagctgtagatcacaagaaacataggatacaatctcgaatgagaaaagggtctatatcctaaacatgcaggatataatctgagacttctgaactctaactgttcaatcatgtgcactatgataaagagtatctctcttaccaatgagtagaaaagatgagcagaaagaaccacaagtccaaattgcactgtagcataaatccagacatattttctcctcactgaaaacaaaagttggagtcagttagtaagacagatgaccaaattcacaaggacaaaactatcacaaggaaaatttgcaacgaacttaatcccacccatagttgttgatgtcatggaagcaaggagaccccatatacaggnaaaaggg
>gnl_UG_Tcc_S51558375|ring zinc finger protein
catcatcatcgagttgggccccacatggagcccgccaattggagtaggtatgcttgtgatccgatgatgccatcgcacccggtgccgtatatagagcatcaaaaggcggttactataaggaatgacgttaatttaaagaaggaaactttgaaattggaagccgatgaggagaatcctgggaagttcttggtttctttcacgtttgatgctactgttgctggaagcatgactgttattttctttgcaaaagaaggtgaagactgtantctgacaccaatgaaggaaagtattctaccaccagtaactgtgcattttgaacaaggtcttggacagaagttcagacagccctctggaacagggattgatttctctatgtttgaggaggcagaattacaaaaagtggatgaggtggatttctatcatctggctgtgaaagcagaggcattgcctgtcaaccagaatgggtcagatggaaaccaagtgtcaggagccatgaattctcagataactcaggcggtgtttgagaaggagaagggtgaatacccaggcaagagtagtgaaacagattctctgggtgaatggtatgaggtatgagctgcnagcaatatatgggattggaattcagttgatatgatgttgatgcaaatgatcctggaaagattgcgttatttgcctctcagag
>gnl_UG_Tcc_S51561278|at5g02820-like protein
ggaatgggaggaaaagcaattcctccgaacatcgatcgagtcggagatatgcaaagcgatgcattgtttgttctattggtagaaaaagatgcagcttacattagattagctgaagataggttttacaatcggtttccttgtataatcgtgactgcgaaagggcaaccggatgtggcaacgaggttgtttttgaagaaaatgaagacggagttgaagcttccggtgttggcattggtggatagtgatccgtacgggttaaaaattttgtctgtttacggttgtggatcgaagaacatgtcgtatgatagtgcaaatttgactaccccggatattaagtggttggggattaggccaagtgatttggataagtataatataccagagcaatgtaggttgccgatgacagaacaggatatcaagactgggaaggatttgttggaggaggagtttgtgaagaagaatcctgggtgggttgaggagttgaatttgatggtgaagactaagcagaaggctgagattcaggcgctgagttcatttgggtttcagtacttgtctgaggtttatctgccattgaagttgcagcagcaggactggctgtgagcaggaatgtagtttggtatggtaagaatgtggagtttgttgttttaacttttgtgtatgagaactgggaaattgcttaatgtttactttagtaatgatagcaatcttttggatttc
>gnl_UG_Tcc_S51562819|conserved hypothetical protein [Ricinus communis]
ttttttttttttttttcgaaataaaataatcaaacaggcacaacgcaataaacaaattaccaggtctagatttcggaaactacagtattaaaaaagggaagggtccaggaaaggcacagggaacatgcaagctaaatttaaaagggggggacctacaacgggtattgttttcggagggcatcggaggattgcctacaaattaccttctaggtctggcccaggggaaatagggtaatcaggcatatcagttgcactcaggactcaataggtcttttcataccaaccaatgatttccttgtccaatccacttttaatagggcaatcctgatcgttcatacgtgcttgctccccttgggcctctgtatcatcatctgagaccgttgatagagagaagttagtcaggcgcctaacacaatcctttagtgcttgcagttcagcttccttgtcacggagtttggattgagccgaactcaattcagattctagctcctcaatttggttttcctgctgctcaattagcaaatggcacagcttctgatctagttcagatggcaatactccctggcactggtatgaatcagacctctgtcccactgactcatgcaaacttttggttgaaacctcagtctcactcaatttttgcagttctgactcgagctctgcctctagctgatccatttcccccacctctggctccggttctggctcttcagtaagaacactactggcatactcaccatcatcaattaccgggaggctacatactttgatctcattatcgtctctgttcactgtacctgacttatcaagcagtaattgtgtattctttccgctaaatttctttgaccctgtagtaacttcatttgcagaatttgaagctcgtacattgcaagatgattttcttttgcatagctcagtttttaaatcctgaacgacttttgctgtctcatccattgttgagttcagcttattgatctcagccttcccagctgacatcatgtacatgataccaaagccaagtccccaacgaaacacagggctatctttagaagggcatgatcccccg
>gnl_UG_Tcc_S51562853|calcium-dependent protein kinase
ttttttttttttttttagacaagaatatattaagcactacacaattcaatcccatgctgtcaaccagaaacaataatcaaaaaaggttggtaggggtaagagagaatcatacacgcgtaactctatggccacaaggggttttccacgattaacattagcagagacaaacaagatgaacttggcccctccataattccttgtaaaaccaccaggcaaaaaagaccccattcaatgcaaagagccctcctccgcaaataatcacaagagaaagcaaagtccaaagatatacaaggaatgattcggtactttttcttgcaaggatgaacaaaacaaagaactggtatgatgatgcctactcgttccccaagttcaaagaaccatccttcatcagcttcatgcttagactgttgaatctccctcttgagtaatgtcgagaagcctttctccaatctgtaccagttttcatcatggctgtgaattcatcatagctgatgcgtccatccttgtctgtgtccacttcttggaagatgtcatttgcaacattagtacaatcatctgctccatcctccatcaatgaatcccgaagctcatcaggctcaatgtaaccattgccatctttgtcaaaataggaaaaggcctttcgaagatgctcatcattggccattctttgaagatggagagatacagcaagaaattccccatagtccaatgttcctttcccattagcatcaacagcttcaataagcatctgcacttc
>gnl_UG_Tcc_S51562889|hydroxyproline-rich glycoprotein family
cggggattacatctctgttaaatcaatgaacggtttggggttcagctgctttttctcggttatttctttgcgaattctagcctctagggttgtttattttttgtcagattaaggcatagctcaaatcgctttcttttctttgcaattacttggaaaatttcattggggaaaatagttttagatcaagcaaattgaaaatgctgcaacatcagatagtgcaatccccagccaggctgggcttaacgaaccccaactcaccttctctgcaaaaccctacccctccaaaatacccttcttcccaaccccagccccaaccgccgccgcagcagcagcaacaacctagctccaccaatctctccgccacaaccacctcgtcagcgctactttctcttctccctccactgcccagagcacaatccctcctcctccaaatggcctccttagcttccaaactctttgaagtctccccgaatcgtaccgtctgggtgtccgcctttcgcggatctctcccttctttcctctcttcgcaaatccaaacaacgcctccccctccgcttgaatccaccccaacttcaaccaaagaagtcctctccttattcacttccctccaaacccaactcttcgaagccgttgcccaactccaagaaatcctggatcttcaagattttaagcagaagattgcgagggaaattaggtccaatgatggtgcaattcttgcttttgctaataaacttaaagaggcggaacgggttcttgatatgcttgttgatgattattctgattatcggcggcctaagaggttgaaattggag
>gnl_UG_Tcc_S51563205|fructose-bisphosphatase precursor
cgggggcaacctcacaatctcaccttcaacgtccacaacacaatcccagtagacactgctcggctgctgtaagaaggaaagagaataaaaatatcaaccagaagaagaaacagagaagaaaagaaagaacaagaaagcagaaacacgaataaaaaaaacattaagataatggttgcagcagctgcagcaacagcttcatctcaactcctgctatcaagctctcgttctttgtctcgtctttctcctatacagctatgcgtctttgattccaaagcccttgtgtcatgccccagcaacactatcaagagaaggcatgttgctggtggggttaggtgcatggccgtggagacagcatcagatgcagtaacgaagaaaaatgggtttgaaattcaggcactaaccagctggctgttgatgcaggaacaagcgggtgttattgatgcagagctcactattgtgatgtccagcatttcaatggcatgtaagcagattgcttctttggtgcaaagggctagcatttccaacttgactggtgtccagggcgctgtcaacgtgcaaggagaggaccagaagaagcttgacgtcgtttcaaatgaggtattctccaactgcttaagatcaagtggaagaacagggattatagcatcagaggaagaggatgtgccagtggcagtagaagagagtttctctggaaactatattgtggtatttgacccacttgatggatcatccaacattgatgctgctgtttccacaggttcc
>gnl_UG_Tcc_S51563836|conserved hypothetical protein [Ricinus communis]
cgggcagagggatgggcagaattcaacccgtgaaatcgaggcaaggtgaatttactggtgaggtggatgagattcaggggtttgattttgcagagtggttgaagaacactgttacagagagggattttgtggtgatgaagatggatgttgaaggaactgaattcgacttgattccgaggttgtttgaaacgggggcaatttgtctgattgatgagattttccttgaatgccattataataggtggcagagatgttgccctggtcagaggagtacaaaatatgagaaaaattacggccaatgcttggaactgtttacttcccttagaaaaagtggagttcttgttcatcggtggtggtgactggtaccaagtgctaactctgcatgttctgtaatgttgttttttttttctgtttcttcctcccccttagagaccatangttttttctttttcatcattttcaggttccttttttgtgttggtacaattcttgttcaggttcctttcattgtaagagatgtagctgcaaatcaaaatttatcttgtagctgcttgtttcattgatcttcccaaaaaaaaaaaaaaaa
>gnl_UG_Tcc_S51564133|---NA---
ttttttttttttttttcaaatacgtaaatgatctcttcgtataaatacagtacattgtgaaacaaatacaaaattcagggatcctcacatagtaaaatacataacaacaaaataaaggaagcaaagtttgtatgtacatagtaacagcacaaccatggctaaccctgctactttattttccaggccacttttaaaagttaaaaccaatgaaacaaggaggaaacaggcttgttttagtctagatgagctataaaaatcttaaactgttcaaaagcctcttaagtgttttacgaccccactggacatcactttgcaagacattactttgaaaaggatccggatcaggctgttctctggctagttggggactctgaatgtgtcggttatcaagctgttcctcctcatccttggacactgcagtaggttcctcctcatccttggacactgcagttggtttttcttcctgtggttcaccttcaggttcttgcttctcatccaactctggcattttctgataattagcttcattaacttcaattgatgcctcagtaatactattcttctcatattcatccaaatttgcttcttcagttgacactgtatcaaatggagtcaagccaggtaccaaaa
>gnl_UG_Tcc_S51567778|carboxyl- subunit of het-accase
tttttttttttttttgtgggggataaaaagaaaatagtgtgttattcctgatgtttggaagcatgccaatggcttcccctagctgctcacacaagctatacagtgttctttgtttatcagtgaaaggaaaacacattctaccaataaatagaaggaaagaacgcaaacacccaaacgaaaaatttaacaacctaattcaaaatgaagagtttcagcttcagcttaaataaaaggggagaaagcaataattgtgggaaattgccaatcagtgtcttcatagatgcaaaaccttttgccctcttggcctgcaggtgagagtggaggactcggtggcacctgcaaggctcaaagttgaataattctctctggtagaactttgatgaaatgctaattcttcaaacttgaaacaccatctctttctacaccatctctacaccactaacactatgaaagaaccaagatcactaagcaaagctgcggtttgcacccaaattaatctctactctaggttcctcatacttggtttccttttgcaagcttccatcggttcccccagaagattgtatagcttcaaaaatttctgccttcaactcttcatgcttcccctttaattctgaggagctgatagcttctgaaagtctttgcttgatctgttgttctagagccttgatcttactttttgattcagtatttggagtctttcctgcctttgctatctccagcttcaacgactccatcatatttttcaactccgatgagtggacaacattttcaattttcttgttaatttcttcattcaaaatttccaccttatctttgaagactgcgagcatagcccaatcacctaggaccccg
>gnl_UG_Tcc_S51567808|oxysterol-binding protein
ttttttttttttttttgaatggaaacaaaatcaataaaatagtataaaatggatcaaaggaataaaataagaacaacaacaaaattctggggaaattgtgaataaaacagaactgaaaaaccatatttaattgttctagacactagccaatacaaaaccaagtgtaaaaaaaacaaaaagtatatattatacaggcgacgcaatgatcgtaagataggcttttagttggcagccaaatcttcgtactgccacgggttgaactcaattgacctaacgtcaatctcttcaccgctgcttgagctatctatggcggcccggtgttgggtgtacttgccgttgtactggtacacttccaagtcaccccatggagtggttgcgacttcgttggtgacatccaaccatttgggagtgaacttatggcccttttcctctctgtttttcttctcagctctctgtctttcctccatactgctcttttccaaaccagccttagtgagatcgccctgctctagggcatatctatcagggcgtaaacgaaaatcagatgctaatagcttctggggagcagtatcaaagctgttaatcttatgcgcaaaatatgtgtactggaatttatcgttcttcggagcatcagcaactttccatgcctcctttagttcagtgcccggaagtggttccccttcactgtcacaaggttgataactcatggactcattccatttcccagtcatcaatatcttcggttcctcagcggcattatatacatatccatcaatctcataccgaccagccccaaaccaaccgcatggttgaaaatacagtacagctttgtcccctgttgtcaggtttgtcatgaccatctcccctggtgaatcaacccaagttcgtccaaaaattaagttgttaacttttgtgggaggaggcaccaaatcaagaactacaccatctctcttgagggtcacacgggtccttccaagcggatagatatcaattgagtttcccaaaaatttggttttaacttttgaagatatatcataaataaaatgctcattttcagcatgaccagcactcattggggggtgatgactaacctgctcagctataaaagtaatgccgccatgattaaccatttcataagtttcaccaagtataggattaaatggtttccaggtacgttggtaggcatagtagacagatatagcccatgatgtggtgtacaccattcgcatgtaaggatcctcacattcatcagctagatctagcaggtaggagtattccatcaactcaaccattttctgcaacattgacattggctcaaagataagaactggaagtgtcaccattgatgtgacatcagatcctatatacttttgcatcattttccagtaactgtccccccg
>gnl_UG_Tcc_S51567811|abc transporter family protein
cgggggttaaggagattagcaatttgtcgctaatgagaacagtagagagctggctgagaaaagaaagagacgaggagagacagaaaagaaaagagaggaaggcacatggtcttccagaatttgaaaaccagattgagggaagccgtgtgacaggtgatccagcacgagctgctgtccgtgcattgaacaatggctgggctgcaggaaggttgcactccacagttgctggtgaagaaaactttctcttcagctcaaacagagttttgaggcaatagataacctcaactttggaacaagttctttgagctttccctaattactgttacaccaataagattgtaggctctcgttgccagagtcttgcataggctcttattagctagaatggcagaaagaaaatatgcccttaattgtattatttcccatagttgagcctgtactgtgagcaatgagcatacatggtcaagcatagctagtatcatctgattatttattcaaaaaaaaaaaaaaaa
>gnl_UG_Tcc_S51568254|tasselseed2 protein
cgggggcaagcctcttcagcagcagcagctggacattctctgcttctctctcccttcgccctgctctgcttccaatcatgccggctcaattgatgcctgagaaaacgcttcaatgcctccatgtcttggctagggacaacaatcctccctcctctaaaaggctggagggaaaaattgcaattgtcacaggcggggccagaggaattggggcggcaacagtcagacttttcgctagacatggtgcaaaggtggtcattgcagatgttgaggacaaggctggaactgcgcttgctgactccttagatccttgggttacttttgttcattgtgatgttagcttggaaggagacattgaaaacttaattgactcaattattttacgttatggacggattgatattctttttaacaatgccggggtgctcggagatcagaaaaagcacaagagcattgttgatttcgacatcgaagagtttgatcgtgttatgcgggtgaacgtgagaggggtggcgctaggaatgaagcatgcggcgagagtgatgattcccagaggaggtgggtgcattatttcgacggctagcgtagccggagtcatgggagggctcggtccgcatgcgtacacagcttcgaagcacgccattgtcgggctcacaaagaacacagcttgtgagctaggccggtatgggatcagagttaactgcatttctccctttggggtggctacgtccatgcttgttaatgcatgga
>gnl_UG_Tcc_S51568290|UDP-glucuronosyltransferase, putative [Ricinus communis]
ttttttttttttttttgcaataaaaaaagacattaattgtcgagaaagatttagcaatagagagttttgttgaatcgtttgttgatatagatttcaataatatttataggatgcctactaacatttattatttaggatacattgttttataactggtgaaatgctaatgccttctagtcacttctttccttccgagcaaaatgactcattgaccaaatgtcatcaatcaatttctcaaggttggagaaagaagagcccccttccttgacagtttcatgagccagcttcttaatcttattcactgatttcatgatctcttctcttttatcctccatcaggcttctcaccattttctcaatcgttgatctgtcacaggtatctttcatgtcaagaccgattttccacacatcactcacgaacctgctgttgatttgttggtcaccaattgcaggccaacaaatcatgggtactcctgcatatacactctccaaggtcgagttccatccgctgtgggttaagaacacaccgatagctgggtgagccaagacctcttcttgaggagcccaactcaccatcaatcctttgttgtcttctatcatggctttcagctcccctgggatcaggcttggatcaacctctcctcccc
>gnl_UG_Tcc_S51570223|ac011436_9 glutathione transferase
gcgggggagatgcagaagacgtaaaaggtaaaaagttagataatggctgaagaagtgaaggtttttggagcttggggaagcccttttagccgcagggtagagcttgctttgcaattgaaaggtgctcaatatgagtacatagaggaggatgtccataaaaacaagagccctttgcttttgaaatacaatcctgttcacaaaaaagttcctgtcctcctccacaatggaaaaccaattgctgagtcgctcgttatacttgaatatattgaggagacttggaagggcaatcccattttgccagagtatccttatgacagagccatggctcgtttctgggctaagttcatcgatgagaagtgcttgcctgcgatatggaaagcagggtggagcccagagagtgagcgagaaaagccagtggaagaagcttgcgagtgtctaaaaacgcttgaaagtgcgctgggtggaaagagattctttgggggagataaagtcggaatggtagacattgctaccaactttattggctactggctcaggctcatccaagaagtcacagggatggagttgctgtcagctgagacattccccgagttgttcaaatggaccgacgagttcgtgagctgcagcgttgttaagggcagcctgcctcccagagacaaactgttggccttcttcaaagctcgcattgctgaaactatggattaagctcaaaccaatgcctccaaatgaacctgtttttgctttttctccccaataactgtcgcgtgcttgtccctgtttctatcacctggttttgtgtcgtgatcttagtttactccaaatgttccaagaccgtagtctgtcgtgtgttcatcgtttgttgttcttgttttggagtcaagacataaattaacaccttatacatatagattatcatttaaaaaaaaaaaaaaaa
>gnl_UG_Tcc_S51570422|at3g53630 f4p12_330
cggggaccagcaaacgaaagaactcgtgccaattcctcaaaacccctttcccccctctcagcccaaaaaaacccaaaaccctctccctctctctccctgcctaaaccctaatccgaccctttctcagtcaaacgaagagaaagaggaacgatgagctcattcaccaacaccaccaaccttgacaacctcctcctccaaaccctaatgggaagactccaaatccgtcccccaaacaacaacccttttctcacccaatccctcgaagacctgcttctcgacgccgccaatgtgtccgactctgactccgaggataacagcaaaacccaacttgccaaagaggaatccaagcttgaaaaggaaattatccggatcatcctattagggaaaaccgaccccttgaaaccaaactctggtcaagccgttaccatcaacgagcaccatatttgcatcacttttcacgaagagaaagaatcggattatcgggtttgggagtggcatgggcatataatgttgtttgatgaagaaaatggatatacgcctgaatatatctacgggaattactttgagagattgcaggggaaaccgcgcgtggcacgtgatgagaaagagaaagaagaggaggaggaggagaaagttgggaatttgggattgagggagttgattgatggaggtggtgagtcgggtgggggtcggattcttcataggaatatcagtgccggttctccaaggttttagattggaagttcacatgggactttccggttttgcaaagagagaggccgtcacccagtacatcatttggtgagagattgaggcttttgtttcgtatcatgcatattattaagcggttcagggattttcttggtttcttttagggttttagtgtatgaaattccaatacaatagaagttgtttgttttgtaagattagacatgattttgttcaagcaggttttttcagtttatgagttgaaaatctgtatgcatcaacctgttgcttacagtttgtgcaaaaaaaaaaaaaaaa
>gnl_UG_Tcc_S51570715|mitochondrial import inner membrane translocase subunit tim14
cggggagacgcatcacatatggttgctccgttgatagccggactcgcggtggcagcggctgcttatgcgggtagatacagtattcaagcttggcaggcgtttaaggcaaggccaccgacggctagaataagaagattttatgaaggtgggtttcagcctattatgactaagagaaaagccgctctgattcttggtgtaagagaaagtactccagcagaaaagattagggaagcacataggagggtgatggtagcgaaccatccagatgctggtggaagccattaccttgcatcaaagatcaatgaagcgaaagatatgatgcttgggaaagccaagggtggtagctctgctttttgaaggagacattgtcatcacgtgtccagattgtccactttgtgcaaaaaaatttatcatcccaatacactagagcgaaataagagagaagggtgtctgttcaaatcattctttgggacccaatagttgttagactatttgggaaaactattgatttttgtatgaatttgttgaaattggagttcatacttattctaggttgacatggatgcttggaagaataacaagatacgatggttgtaaatggttttactctgttccaaacgccagttctttctatatgtataatgg
>gnl_UG_Tcc_S51570808|armadillo beta-catenin repeat family protein
cgggggaggcaaatggcttagagcctctcctttctaattttacttgtgaccctaatgttactgttcgaaccaaagcacttggtgcaatatcttctttgatccgccacaataaacctggtattgcagcatttcgacttgcaaatggttatgcagccttaagagatgctttaggaactgagaatgtgagatttcaaaggaaagccttaaacttgattcagtatctactgaatgaaaatagttcagattgcagtgttgtaagtgagctaggatttccccgcataatgctgcatcttgcctcaagcgaggatgcagaagtaagagaagctgccctccgcggccttcttgagcttgcgagggacaagacaggaggggacaatggtggattaggtgaagacaatgagaagctgaagcaacttcttgaagaaagaattaaaggtatcagcgtgatgtctcctgaagatcttggggctgctagggaggagaggcagcttgtggactccctttggagtacatgctataaggagccctcttctcttcgagaaaagggacttcttgctcttcctgatgaagatgcacctccacctgatgttgccagcaagcattttgaacctcctctcagaggttgggctgcaaatcacggtggtgagtcgaagtctggtgctgaaaagcaaaagactcctctattgttaggaccaagccctccaactgatggtgccaatatttaaggtaccacaagtca
>gnl_UG_Tcc_S51571235|pap2 superfamily expressed
ttttttttttttttttgagatagaaataaactccatattttgagcgtcaatagcaaataaagtgtagtgaaaatcttcattaaatgcaaggtagcacctgttacacagaatgattgtaatcaaagcgtagtaaaatgtagggaaatgataagtgatcaatatgttggttctttcactatggcactacaataaaaaaaacagctgcacgctattaatgtatggttatacagcatccttaacaccaatgctctcatctggcttctcatgcagtagtgttaacagggcgtgatccataaagagtggtataatgagaacagcattcacttaaataattgaatcatttataggcatagaagcagaatcttgaaacacagtggtgaagatactgccccgatgagttcctattgatcaactgctcttaaaagccatagcttttctggcagccatacctttcttagcagccctggcattatcatactcaaacttcaagacatctgatatatgagaagtatccttagcataaaaataccttccaaaggcactctcctcaatcagaggaaaataacagaaaagcttagaattcaccagccaaaaccaaaccccaccaagaaaaatccccaaagcagctccagcaaaaacctgagccacaatatggtagcccaaataaaccctggaatacatagtcaaaacagccaaagaccaaggcaaaaa
>gnl_UG_Tcc_S51571238|af386972_1 protein
cgggagtgacataaagcaggcaatacttcatgcttgtttgaatgaagatgataatgatggggatgatatgagtgatgtggaaaacttacttgagcaaggacatcaaagcaaacctcctcaaaagtgtttaggcaagtgtgcatcattttcttctgctgtgtctcctcctgaagatgatgatgaacttgaaactgcattgcggcgaatattcacagaggatacagtgcagtcaccttactcccgctcaatttctctgcctactcccttgaagctagtgtctgcccttaaaggtagccgtgagaaacagggattatcgccaaagaagctgagtgtgacatgggcccctgatgtgtatgatcctccaccaacgtcagtattgcacacagttagaggcaagaagcagcagaagttgaagaagaacaatgacaagaagaaaaatggaaagaaagggcagaagggtaacaactcacgtggtagtggtggtaaagacaacaaacaatttcgcagaggtggcgggaatgctgataggatttataaaccacaggaggttcagggtagagtagtcaacacctcangtgaacttgatggttttaccgtcggcaaaccagacccctattgcgggagcagttttctaaaagaatcacccactaggatgcactactccgtggcagaggctctatgatacatctcttttcacatcatggagaaaagccgttgctttaacaatccatgtagataaataagctcgtttctgttttctctattatggatattt
>gnl_UG_Tcc_S51572366|el5
cggggaccgccgtccttcgttgcatcaccaccagtttcccagcttgataacaccactaacagtactagtatcaggtcacctccgccgttacctttctcttcaacaccccagatataccctatagatcaaaacggaaccgtatctatagtgtcaagcaatccacctccacctttccccgattcaccaagaagcgtcgatttatccccacttgaattcatacttgcactaatggctgtcataacgatccccgctataatctatgctttcttttttgctgtcaagtgccctccttggacttccagggaacgtcccgacagccccagggagcttcccagggacagccgtggaagtggcgttgaagtaattgagaggaggagggagcctgtttcagctgttaagtaccaaaaagagactcattctaaagatattgggaatgagtgtcctgtttgtttatcagtttttgctgatggggaagaagtaaggcagttgagtggatgcaagcactcgtttcatgctacttgcattgatatgtggctgaacaatcataacaattgtccggtttgccgggcttctgttactgtaaagaggcctaataaccatggtacggcgtcgggttcagctagatctagagagagtgatctccaacaaggtttgccagatgcaaccagtttggtttgacatttctagcttgattttttgatttttgtttccctttcttgcttaatttttgtttttacattttggccttc
>gnl_UG_Tcc_S51572923|---NA---
ttttttttttttttttaaggattactgataaccaggacttttgtcaaaatgaaactgatacacaaatggtctaaagccataatccatgtgtcatggttagccagatcaggcaacactttccacgaaaaagaaaccctttctctattcccttcaaccaatcatatttgaaaacaagtatcaaaagccatgcccacaattcaaggcatgggaagaatacaagcgatgaacatggggagagatttctgtgattgattgaaattttggaaaaaatgcatgctttgcccttccttctcctccacttgttttttccctcattctcaactgcttccgcccataccagtaaagtgagtaatcatctcagcaaatgcagaggtctgcaactagttggtgaagctctactggaggctctcaccacataataaaatatcttagtctccgcaaaattaggtcaaactcatacgagcattcagttaatctcaaacctgaaacgtctttctcatccctttcttcttctcctactccttgcagctggtccatattaaaaagttttggcaggtccgttcccaacaattgcaggaaatttcattcccaccaaacatggaacagcagagcactagctctacatgaaggattcaggctgttgatgcttatgattgagaaatattgatccattttcggcaatgaatctttcagctgcataatttaacagtgcaagc
>gnl_UG_Tcc_S51572989|conserved hypothetical protein [Ricinus communis]
ttttttttttttttttggggcccaaaaacaaagaggttttgattcataaagacaaaccaacacagaacaccggcaaccagaagaaccttcgaacagaaagtagaggattatacaaaaaagtagtttaatcacactaatttacttgtcacatggatactcagcagcttcattctcaagcagcagcaacggtcttgggagtagttgcagctgctgtcttggggggagcagcactgggaccagcaccaggggccacagggggagcaggagtaccggttttagcatctttcttggcttctgctggtggtggcggtttgggcttcatgtggggagggggattgtgctttagcttgacaagtatctgacgcattcttgagagatcagttggcttcccaggtttaggtccctggatcacaacaatggaagggttcttctctttatctttcttccccctcttctctatagctggcacctcatgtgggataagttctgcaattgccttccagtagtttttctcagcttcagcatggaacttctcccggcttgccaagaataacttctccttctccctgttggaggctttgttattttcaacagcagtgcttctcttcctatagaattcaactttgtactcgtctgcttcctttatgatttgctccaacatctccttctctttcttctccttctcctctagctgaatcgcgttctgt
>gnl_UG_Tcc_S51573136|ccaat-binding transcription factor subunit
ttttttttttttttttgaataaataatgttgtccattcaacctttacattgttcaaagtcatataaagatagaatgaacagaagcatgagaagtttcctaaacaatgtcataccagaatactatgtcctccccaagagatcaaatctataacaacctcccaagatttacacaatccaggggaaagggaaatctattgcaaagagcacctgatatacaaatattactagaaattaacagcttacaacctaagaggacgaaaaccatccaaattgtcagctttcacatcggatgggcatagccatagcatttgttgcggcactgaaataagatattgaatgggatttagataatggaattggctgaaaggtgaatgtttactcagtgccttgcataggaaccatcagatgggcctgtgattgagaattgccataattaacaccttgtgagaatgaaccttgatgaatgagctgggggtttgggcttggttggacatctttcttagcagatgcatctccacccttagctgaccccttggtatcaccctccatctctctatctagtaaggtaattcttaagaggatcgatgtaatcttcaaaccctaaagttgccatagcccaaagcagatcatccccgttaatagtcttcctcttctctttctgacaccccgcgtactctgcgttg
>gnl_UG_Tcc_S51573164|---NA---
tttttttttttttgtttccctttcttgcttaatttttgtttttacattttggccttctgaggctatatggaaagtgagaatggaaaatggaaaatttggtattccatacttcaccaagaattggtaatctaaaatccaggcagcataaagacaattgcttgaactcttcaaacagaaaatcggactggtcatttaccctgaagtaaattcctgattcacaggtgcaaaattgagttacttttgcttttgttttctgtgattctgctttgggaaaaaatgaatggaagtcataaatggaagtatctgatcctctcttttttccctgcattccttatcttttccttttagggctttttttggttcatgattctgaataacttcagcaattgtcttgtctcaactacttcatcccccg
>gnl_UG_Tcc_S51573205|probable plasma membrane intrinsic protein 1c
tttttttttttttatttaaaataaaaagtggtaaattttccatacttaaaataacgttttagtgggtgaaagacaccgatcaatacattcagaaagagaaaaccagtgatagataaagttcactggcatggaattatcactactgataggcgccagccttgacccttaattgaccatatacatccagggaaagatcaaaaagatcagaggaggagaaaaggaaaatggagaggaacacatcatcataagactgaatagttcactttatcaagcactgtttttcatgatcaatcgcttatttggacttgaagaggacggccctgatcactatttggtggtacaaagctgccaaggctgctccaatgaaaggtcctacccagaatatccaatggtcggcccatgcttgttccttgttgtaaataagagctgcgccaaggctcctagctggattaatgcctgttcctgtaatgggaattgttgccaagtgtaccaggaacactgcgaacccaataggcagcggtgccaagataggaacatgggagtctcgggcattgcgctttgcatcggtggcagagaagacagtatagacaagaacaaacgtaccaacaatctcagctccaaggccactagtcttgctatatcctgagctaaccgtgtttgcaccaccgcctagcctttcgtacggggtcttttggaagctttttacaacagcagcgccacatatcgccccaagacattgcattatcatg
>gnl_UG_Tcc_S51573426|chlorophyll a b-binding protein cp29
cggggactccaaaagactctcaacgatatcccatttccctttccatcacttcaccgttagtcttccccttaaaccatggctgccaccgccgctgccgcagctacatcatccttcatgggcacccgcctccctgacgtctacactagctcagggagagtcgtggccaggttcggcttaggccgcaagaaagctgccaggaaagtgtcgaaaccaacctccgatcgccctttatggtatccgggagctgtggcacccgagtggctagatggaagcttggttggtgactacgggtttgacccttttggcttggggaagcctgcagaatacttgcaatatgaactggattctttggaccagaacctggcaaagaatgtggcgggtgagatcattgggaccaggacagaggtttcagacgtgaaggcgacaccgtttcagccgtacagcgaggtgtttggtctgcagaggttccgtgagtgtgagctgattcatgggaggtgggccatgttggctactcttggtgcgcttactgttgaatggctcactggagttacctggcaagacgcaggcaaggtagagctggttgaggggtcatcttacctaggccaaccccttccgttcaacatttcaacattgatttggatcgaagtcttgctgatcggatacattgaattccaaaggaacgcagagcttgaccctgagaagaggctgtaccccggaggaaagttctttg
>gnl_UG_Tcc_S51573671|hypothetical protein RCOM_0452240 [Ricinus communis]
cggggagggtagtctgaagtctagtttcctcatcgtcatctgaaagtttcagactttccgctggtgtctgtcaggaaatggaggtagataaccagaccaacccatcacaggttaagagcatgcttttgaacttgtttttgcttgcgaatcagctaacgccgtgaccaaactgagaatcatttcgagttttgacggaggatttagtttgcatgtgggagtcatgactatgggtgttggttattagtttgatactttgctggtgattaattcagccactgccatttaccagctaggcttctctctgttcttgctcaatgggtcagtgaacattgttgactttaacaagaaaagaaagttagaggctgagcagttgggcttgcctatatcaaagcatcaatgttggaatcggagcttaccatcgaagcctcctacatttagcagtatccaggaagtagaggggtttagtccatgcactttcaaaggaaagggaggggccgcttatgatgtatccgaaactggatcggcaaaagatagcaatagctttgcggaagactctgactgtgcaatgtctgtgcatgatgaagctaaatttggaacagaggacacaaagtatttactatatggcagagcttcctcctcatcttctgattggggatccaactcccaaggttccctttattcttcagatagtacaacagtagcgtcaaggagtgttgacaaagaagtactatcttctc
>gnl_UG_Tcc_S51573690|soul heme-binding family protein
tttctttttttttttttgatgactaaaaacctgtcaagttctgataattgtgagagaaagaacagtacaacaaacattttgagctaaccacataattcagcactcactggactggtagcatgacctcattagtcctgaaagcaggcaaagtccaaggaggattgtacctagctaacaagaactcgccaatcaccttgtgcccatctctttctaagctcttcttgaggttctccaccttctcctcgaccacctgatctgttgccacacctgcaaacttcaccaccccatatttcctctccccttcctctcttatcaccaacctctcatccaacggcttgggagcctcctctgccctctcgtacatcgccggcaacagaaactgtattgtcaccatgtttttctcaccctttgttatcacgggagccgtcatggcaatcttttcactttcacttccaggtgatttagttatcacaggagctgtcatggcgatcttttcaggttttgcattctgcggattgcctaaggcacctatgtaatttgccaacaccgaaaagccaccatccttgttccccttgaactgggatggatcgtacgtgacttcagccacaactgatggtgagtatttgcggatttcataatcggctgaagattgaacaacttcatattttggagtctccacactgatcttacca
>gnl_UG_Tcc_S51573940|actin depolymerizing factor 1
cgggagagtcaccgaaataaaaggaccttttaacatccccttccttccccctcgtcatcggaggagctctctttctatctacattttctcctcctcttcttcctccgtcgatcgcgatcccctatcgtcgtttccaaacaaaccgaaaagagatggccaatgcagcatcaggaatggctgtgcacgatgagtgcaagttgaagtttttggagcttaaggcaaaaaggacctaccgcttcatcattttcaaaattgaggagaagcagaagcaagttattgttgagaagcttggtgagccagcccagagctacgaggattttgctaaaagtcttcctgctgatgaatgtcgatatgctgtgtatgattttgattttctaacgccagagaatgtccaaaagagcaggatttttttcattgcatggtctcctgatacatcaagggtcaggagtaagatgatatatgctagctccaaagacagattcaagagagaactggatggaattcaggtggaattgcaagcaacagatccaactgagatgggtcttgatgttatcaaaagccgtgctagctgagtatggagcttttaggccttgcaatgggggcttccgccatttgtcttttacttgagtgaaatgtttataggttgtggaatggtgaacttggagaattatgacacaaatttccaagtattgccataggcttttattagtctcgaagataaacctgtgctttcgggtatatgtgatttgttatctatagaacttatgtgttgagtgcctttgtgtagttttattttttcaagttaataggtaactgtttggggggggttagacaacccctttagttcattttcaagtttttgggaatattgacccccgtcaatttattttggagtgttaaagggcatgctttcatggctttggagtcactgaaattttgccgttctgtatgactttagattaatgtgttggggggaccgattagggtttttccaaacatattttgtacaagttttacattttatttttatcaaacttctgggatccggaggaaactaaaaaaaaaacaaaaaa
>gnl_UG_Tcc_S51573955|legume lectin family protein
cgggattcgtggattgattatgaggcaagttcaaagagactagagattaggttgaatcaatctggtagtactaggcctgaagatccgttgctttcatactcaatcgacttgtcaaaactatggaatgatgaggacttgtttgtgggcttaagcgcttcaaatcggaactcgtcacagacatgctttatttactcgtggagttttaagctaaggcaggttccaaattggatgcactctcgaccacttaatcctgaggccattgcaaagaactccaaacctctgacaacagcgcacaagagtagcaattgtttttggagagttcttgctgtgttcattttcggtggtgcttgtggagccttgacagcttcttgtgttctatacctatggaccatccttggtgataggcgcccagtagcgcccgaagagtgtggtgtgcaccctgtggattttgagtaccagaagttcaaagtagccgaggatgaagaagctgtcaaagttggcaagaagtagatgttagagttggggttctgttggatgtttaatgttgtaaattgatgatcttttttgtaattgtagttgcaggttctgtgtgtggttgtagctgacgatcaattgtgaaaaatgtagctctttgttgcatagtgtttaatgattgaagcattgagattcccctttaatataaattacaatgttgctttttgaaaaaaaaaaaaaaaa
>gnl_UG_Tcc_S51573979|chaperone protein
tttttttttttttttgataaaaaattataaaatcaattaaataaggaaaattttgtgaagggatacattgtcatgtaaaaagccagttctaaaggtgtaagttacatattccggaaaaagtcagtcctactcatactggtgttagggttcaagctaaaaaatgcacttttataaccgttttgtgaaggtatccaaaacccatacttcactgcaatcaaaaatcgaaaccaaatcctccaccaccaggaaagcctccaaaacctccatcaaacgtaaatgtgaaatgctgtcccccaccaccaccaaatgggttgaaaccaccacctcccgtacccatgtcttcaatatcttctcctctgtcataccttgatctcttttcctcatccccaaaaacctcatatgcagcggcaatttctcgaaattggtcctcagcttcttctctattatcaacattcttatctgggtgccattgcaaagcaagcttcttgtatgcacgctttatctcagctacagaagcagtctttgaaactcccagaattttgtaccagtctttgcgtttgctcatcttcaaagctttctcagccctcataagtgcttcacgtatatccatatcctgaggtgatcgttgagctgctgatttcagatcttccacagcaccttcccaatcctctgttaaaagtttaacctcacccctctgtactaaagcttcaagaagctccccatcaatgttaagcgcttcagaacaactatttaaagcatcctttcctctgcca
>gnl_UG_Tcc_S51574569|at3g51780 orf3
cggggaagcaaatgaagagtgattagggttttttgtcgtttgtttatgccttttcatatgggtcttggggcttccactcctaaaactgcttctggggaattgaagaaagaaattgctcaaaaaactgggttggaacctgatagacaaaaggtcttgtttagagggaaggagaaagaggacaaagagcatttgaacgtggctggtgtgaaggataaatccaaggttttgcttctagagaatccagcaagaaaagagaagaaagttgaggagatgtcaagtagcaaagagaaggctgaagagtccacatctagcgaagagaatgaggttgaggagatgagagaaagtgaagaaatgtcaaaggcttttgcagcggttgctggagttagaaaagaggttgacaagctttcggaaagagtggctgcattagaagtggctgtgaacagtgggaccaaggttgcaaatgaggaatttgatgtttcggcagagttactcatgagagagctgctgaaattggatggaattgaggcagaaggagaagcaaagttacagcgaaaggctgaggtgcgacgtgtccaaaacttccatgagacactggacaatctaaaagcaagaaattccaatccatttagcaacagtagcaatgctgtgtctgtgacaacaaattgggagacatttgactctggaatggggagtttgactgcccctccacctatgtcatcttcaacaaaaatgacgcaggattgggaacagtttgaatagt
>gnl_UG_Tcc_S51575154|---NA---
ttttttttttttttttcaatcaatatcaactttgtgagactggaatatcaacaaactcaaaaaacataacagcatcaacacacagttaaatggaagtataggcatgtgctactaaatttggtcaataccaaactaaatctttactggaaccaactctctctcccatatgatcaaagcgcaaaatctgtcaattctttctttacctaatcatgcaaaaaagccaacgataccaaaccaaatttatgacttggtgttgtactaaatgatccacctgaaatcctgcaaaagcctaaccatggttgtttcccattctctggacttttgttctagtccttggaatctaaagaaaacagcaagaggacacctacatgtatcggctggcatgtgccaaaaaaataaaatcgaaaacccaatgaagggatttgattatatttataggggctttgattattaggcatggaaaccccacatgaaaggagatacatgtatcatgtacatgtaggtatgatggcatgtgaaatataagggaggggaatatttaggagtaaagagtggcacgtgacaaacagatgagccaacgtgcaagccgtgtgaatggtggggggagtccacggcccactgtcctccac
>gnl_UG_Tcc_S51575278|defective in exine formation
ttttttttttttttttagggaaaaaaaaaatctatttcctcatattgaaccaagcacagtgtcaaaatgaagttaactatctaatgaggaagaaagaaaacagaaactcaaattcgactatgttacaattttcgatctccttgataaaaaaactcaaatttcaaaaaggccaaattttctagacaatggaaaatcattttgatctaatgcttaatgtcatctatatcagtggcctttgacttaagaaatgtaaactatagcatgtgttgcggtccaatttggtgcagtcgtcacaagtcagtgtttcgggagaatgacggcaagggcatggcgtcttgcggacgaaggatgacgaacacaccaaacatccccagcatcgggatgacaaggagccatttcaggagtttgtagtaatacatgtggaatgtaagggagaagtcgtcagaaaaatggagtccattcctgtcgaccatctccacgacaacagtccccgtagtccttacggctactgtcggaagttttatccggtatttcccgggacgatcaaagatctggctttgctttatccttctttcaccttggtagttacccggaactaacaatgttgttgtgacattgtaaggtgcttggaacccagatggatatctatgtttatccacaatct
>gnl_UG_Tcc_S51576052|predicted protein [Populus trichocarpa]
cggggatcatttccttctaaagaccaaaccaagaatatcagaatatcttctgttctttccgggaccaaaagtctctctgttctgtcgctttattccttacatacaataccaaaaaggagtttttcaaatggagggtctgattccttttgtttatagggccatcgtccaacacaagaatggaagagagggtgttttggcaacatggttcagtgagtcaccctcagcttcatacatgagactccctactggagattctggcaggtttcaggtatctgataaacaagtctttcaatcagattatggggatttctctgcttcctcgccatcttccatggctgcttcttctactactcagattattttatcaaccggagttcagtctcctgtctgccgcttgacttcccgccgcgtcgttgcatgatcattgaaacatcgcaagtgacacgcctgaaggaagctgaaggtgtggcactctagtcaaaagcctggtgatacacagtgtggtaattatcatgtttaatttcattaaaaacagtattgatgagcgtatg
>gnl_UG_Tcc_S51576304|ankyrin repeat-containing
tttttttttttttttgtgcagtgtccagagccgtttcccccaacttgttgatgactagtttgtgaactccactgtggtttagcagcatttgaacaatctgaatcccacccttttgagttcctatatgcaaagcagtgttgcccttagtatcaaccatgtttattaaagaaggatccgactttatcagctcatctaccacttcaacgttctttcctttaaccgccatgtgtagagctgtctggcccttcttgtcaattctcattgcaattccaggttctttagacaaaagggcctttactatctctagatgcccattctttgctgccgaatgcaaggcagttttcccatttctccttgctattgtggccatgttgctgccgttttccaagaggaaattccccacttcagtgtggccttgtgatgcagcagtatgcaatgcagtggtgtttaaagaatcagaagtcattgaaagatcaaggttggcctccatgaaaatcttcaatacccccaagtccccttgcttggcagcaatatgaaaagcatcataaccct
>gnl_UG_Tcc_S51576386|abc transporter family protein
ttttttttttttttttgaaaaaatcaaaggggcatatccccttactattgaacttaagggaaaaaagaaaaaaaaaaagggttgttgtacaatgttgaacaaaaaaaatatgggtgacttgaactgcaaaggagcaaacacaacagctacattccatttttaaaaaaaaaaaaattcaagtgtttgacaagaaaattaattaaaaacatttgatcacaatgtaaattgatgaaatttccattgattcttgttgtaccccctaataatcttcgttaccggcttggttatttaccttctcttgttcttgctgcccaacaacaatgtaaagtaaaacagaatcctaaacaaaaatccccaggcaataatgatccacaagcaattccatttgcttatatcagttattccctgttgtaccaggatacccctgccgggtgtcacacaagttgagcctgtgatgtttacgcccaagacactgctcatactttgcaacagcttcaacttgagtgacactggcactgctccgaggggtgtgttgtcaaacatttggacacctcgaacgaagcattttgtaggatcatcgaattcgttctgcagaacagcttcgtaaggatatttcaccagggagatgtagtggaaccatacccagtacaagggtattctatctcgagagatgaagaatccgctgaagagcaggaaataggccaagatggccacaacaacggtgaaacctaacatgacatgagcgacgatgcctgaaaggaatgttacaaaagagcttccagcccaaaacgaggcaaagattgttaagaagaagaaaaagaacccggaaaggccaccagcaaggcctactgcccaaaaggttgttgcggcaaaggagatggagaggacgactagagcaggaatggagattagagagtgagctaatacataagatgaccggcgataagcattataagctgtttccctcatgaagatgtatctttcttgaaggaagacggggattgcttcagcacaagtgtagaaagtggtggacatggcaaaagcgaagaagcctaaacgttcttggatacctttaggtgaattgtctagcttccaaaacatggttgctaagatgatcccggtgacaagaactgcacccaagcgaattccaaataattcaggcattctttttgagtttgtcatcgatcttttggcaataactatcatttcgatccaaaacggattagcaaaagttggcactgaagatgttaaattggaatcatttgtggcaccagagactagctttccccttgaaatgcttgcactgattgcatctttaagtgacccg
>gnl_UG_Tcc_S51581071|atp-dependent rna helicase
ttttttttttttttttgcctgaatctcaaagatagttttatttgggcacggaactggataatacataatctaaacagaccaatctttaaacaggaacagctatttcaaggaaccacgtattgtccctagatctcaattaacaagaactacaataatcaataacccatttcatcaaaatttggagagtttaaggataaatatccaattagaggagccaatatttcgtcacatgcaagttttttagtcttctgcttcatttggtttggttgaaatagactccctttttggtctatgcttcttccatctcagcttacgcaaagccatgatccaagacggaacctcacagcctgatcctgccattacattagctatgttacgcaaaaatggaacatcatcttctgtgtagaaagtaatagcttctccactcctccctgctctgccggaccggccaattcggtgaatgtatgcagcagcagaatatggaaaatcataattaattacacagttgacacccttgaagtccataccacgggcaatgacatcagtagcaatcaaaacccatgttttgccagctcggaagtcattgacaatattttcacgctgtgtttcagataaatcagaatggatgacactagctctaatattatcaaatttcagctcctcatacagttcctttgctcgttctttgctttgtacaaatattaaaactggcggattcaatttctc
>gnl_UG_Tcc_S51581207|fbl3_arath ame: full=f-box lrr-repeat protein 3
ttttttttttttttatctaatccaccattctgccaacatggtgctgcataaatcctcattaactgtcgtctgattctaatgacagtgaagcatccataaaatgatcatatacatcaagcaaacttgggactaacaaacataagtatacattctccaattctatcaaaattttcatgtacatgcaactatgcgaggcatacagccataaagcttgattattctgacattgaaggctgacagttcgacattccaatccacatatggcacctgaagaaacttagcctaactttttcatttcgttggcaagagctgttgtctcacctgaaggctaatgctttgtcaacaacccaatatctttactgattccactgaattcactgctggaatctgcatttgacaataatagctgccaactcctctgacctacaagatcttcaagaatctctatggcattggatcttccaactgtaatttccaacacttgggatctaattccacctgaagcactttatctctccactgaaacatacaaccacgtgcttccaaatgttcaaaaagtcgatggggtaatagccatctaaaagctgcctgaagcttcacttttcttaaccctgcacaggccagtaaggcagctgccaatcccctgggggtcaagccctttaagtgcaagatggttatgttctgtaagcagctgatgctggccag
>gnl_UG_Tcc_S51581244|binding protein
ttttttttttttttttcagaaaagaaagagttgatttactcaacatttagtgctcttacaaagaaaaatctctttctcgggggaaagatatgttagctcacatttaggacccccgaaggttttgaccagatgaagagtctctcccatgcattccattcctatagaaacccgcagagtaaaggaaactgcttttggggttagatagaagggagccacaaaggtgaatttcctaacctcattattgcctctgattaggttcaaatctaaaaatacaaactgagttgactcctcactcatacttatcctaagccacagcttgttatcactcgaaatgttatgcaaagtgatcacaagttgtatagaagcagggattcctgagataaaaggaagaggactttcagaatcattaccaggaacttccagttctgcatttaggtacctgggacttgcacataacacaaactgctcaaaagagaaggagtcgactaacttcttgaagagaagtggcctacaggtattaccaccaattgatgagccaacttcatgtaatgatttcttgacttcaaccataaaatgagatggttcaatagatccct
>gnl_UG_Tcc_S51582115|at3g51780 orf3
cgggcatgtatatcttttatggcatcatgtttcaagctttacaatattgtaaattctatttctagccaatcaattgtgtatatgctgctgcatgatgtcgcatcaactcattgctcccttgatcaggtgcgacgtgtccaaaacttccaggagacactggacaatctaaaagcaagaaattccaatccatttagcaacagtagcaatgctgtgtctgtgacaacaaattgggagacatttgactctggaatggggagtttgactgcccctccacctatgtcatcttcaacaaaaatgacgcagggttgggaacagtttgaatagttattatttgcccaattctttggcctataaaacttgtctgcggaacataacatatgtatcatgcggggctccttttttggtgtggcatttactaaagctaacggagatatatcttatgcttgaaagacaactgcatttttaacagttgtgatataatatttgaattcatggtcttatgttctatagtaccttatttatgaattggttcattatttatagtttagctcttaactagaccacattttctaagtatcttggagatactcagttctcatgtggaaaattttgcatacaaaacagggatcatgtgaccggttacatgtgttctacccttcgacatggtcacttaagcaggt
>gnl_UG_Tcc_S51583076|at5g01500 f7a7_20
ttttttttttttttttgcaaaacatagtactagactagcaaaaataactgtcttacaacaatacagccccagcaatttaaagaactggcagctcaagaatgttcatgtacactacatggttacttggtaatgcaaatttcctaccattatgatggaacttcaattccagttccacctgaaaatggaaaaaagagaacttgactacagcaacctctggctaaacagggaacacaattataggctggcagcttgaggattctcacatatcatacaggtaatctaagtaaaatgtaattcctgcagtaatagctacttctggcggaacatgagctccacaaaaactggagagcaaacaaatggtactccataaaaattgccatgacatgcggattccaaggatcaggattgttcagcattagtttcctgcttttctttatggctattttcccccacaattttctgaaactctttctcactggccgcaattagtcgtttgacaatgtcaaaggttgtaagcctaatgctgctatttggtaggtttttcaatgcattgggaacaaatcctctgtacaaaccaataactccatcacattcaacaataccaggaatggcttccaaaactgatttgtagggtgtacccctcatttgcatttgtcttctcactggggctaaaggatagcag
>gnl_UG_Tcc_S51583336|actin depolymerizing factor 1
ttttttttttttttttcgagtaaaatgtaaaacttgtacaaaatatgtttgcaagaaccataatcggtcctccgaacacattaatctaaagtcatacagaacggcaaaatttcagtgactcgaaagccatgaaagcatgccctttaacactccaaaataaattgacgagggtcaatattccaaaaaacttgaaaatgaactaaaggtgttgtctaacccctcacaaacagttacatattagcttgaaaagataagactacacaaaggcactcaacacataaggtctatagataacaaatcacatatacccgaaagcacaggtttatcttcgagactaataaaagcctatggcaatacttggaaatttgtgtcataattctccaagttcaccattccacaacctataaacatttcactcaagtaaaagacaaatggaggaagcccccattgcaaggcctaaaagctccataatcagctagcacggcttttgataacatcaagacccatctcagttggatctgttgcttgcaattccacctgaattccatccagttctctcttgaatctgtctttggagctagcatatatcatcttactcctgacccttgatgtatcaggagaccatgcaatgaaaaaaatcctgctcttttggacattctctggcgttagaaaatcaaaatcatacacagcatatcgacattcatcagcagga
>gnl_UG_Tcc_S51583771|glutaryl- dehydrogenase
ttttttttttttttttagaataaaaaggctgatttacgtgagcattaagcaagcaatggcagaaatatttgcactatttcttttattattacaattgtgcaaaggcactgaacttatttaactttctgtgagaagtttatcgactttgttttaaaccttatacagagtccaggaaggaggtttacacgatcaaaggcggctgcgctggctcagtgcggctggcttaaaactggcaaaaccagtaatttccctaccagtgaccaagctgttgatgtcataagtgccttcatatgtataaatgggctccaaatcacagaatgcctttgcaacaagaaaatcagccaagattccgttgccgccgagtaactcccgcccgagagagactgtttctcttgccttcaaggtaatccatgactttcccaagctggcttgaccgggagtcattttacccccctcatacaatttgcaaaggcgccaaccaactagggccattgcttgaacattacctagcatgagagcaagtttctgctggttaatttggaaggctgccaatggtgctccgaactgtttcctctccttcagatacctctgacacatgtcatagacacccatcgatatgccaataggctgccatgcaaccattactcgcgaaacagccagtaccttgcttgtatcctg
>gnl_UG_Tcc_S51583811|peptide transport protein
ttttttttttttttttgaaccaaataaaaatagcagtcatccctgcactaaattgagaattaaatttaatgtaacaatatttacaagtactaaatcttctttaaaacaatccagcaaaccaagagtaaatcttaaaaaatccgcaaattccacaaatagtattgtagtaaactgaaatctccacagcaggagggaatttcaagggggcatcttgctcttggcgttcctaggatttacagtgtcaataagggcgtccagttgcctttttgtaagaataccaccttgcaatccatacatagaccaagaagttaaccaggctgaggatagccaagagccagtagaaatagtcaagatgaccccggttcaggttatccgggatccatcccagcttcccatcccttgtggtcactttactcacaatggtaacgagcaaagtgctcagataattgcctaatgcaacagtagttagtgagagggctgaacacatgcttctcatagcatcaggtgcctggtcatagaaaaactccagctgtcccatgaatgtgaaaacttctgcacatccgattaggaaatattgggggacttgccagaaaattgacatggggatgtactcaagatcataatagttgttcttcctgacaatcttgagccggaccacctccaaaatacctgcagtgaccattgagaagatagaaatgaccaggcccatccccattcgttggag
>gnl_UG_Tcc_S51583830|protein
tttttttttttttttatgacaaaaaataaatgatggatcatttcatttggatttggacaagaaatagtacatttgtatataaacaattcaaagttttaaggcttggaatgctaatacaatttgcacatctttgcaatatttgttaaaaataaatttaaaaaaaaaaacagtaatggtttaaaaaaattaaacaattttagaaaccacacgaacccagcgtgcgacacttggcacgccctggttaactgcaaataccatataataacccgggggagcaaccgctcaactaggcggcgccgtacacttaatcctataccgaccgtcttctggaaccgacggtgcaacgttaagtttgaccaacctttgaccctgcgaaaacgaatgtgtggcgaaaggcgcgctggcgaaattaacctccacaattcccacaaccggcaacgaaaccgacacaaaaacatcgaacgcctcgccgtagcgtaccgtttccggaattccctcgattaccggtcggatattggcccgatcgggagataaatactccggccaaaatgcttcgagcctcagttcggtcggcaattcaacggcgaatttataaaagtaatgcgggttactacccgctattaaaacccgcccatcaggtaacaagttggcggttgaatggtacattctgggaacctttcccgggttcaaagtcatgaaacgtaaaccagccggttgatcgggtcggtaaagaagcggatatgaacacgggttggaagccatct
>gnl_UG_Tcc_S51584350|fructokinase-like protein
ttttttttttttttttaactggaaacttgctttcattaaggattcaaacaatacattattttccaatgtctgaaacaatggggtgaacatgattttgctaaatgttggatcataaactgatggagaattgctgattgatacaattcaattaaaaaaatatattgttcaatctagccctcacctacacttgtacgagtatcaatggctggcccatcgaaagagccaatcaagatggaatgaattgaactcagccatgctaagccgtgaacattacatgcagcctttacctctttcagggattcttatccatgttcatcagatacaaaaccttgcattctgtccagagaaatagtaaaattgtgctgtcatgttctctggctctctcaactaccacattgaaggtacataaacctgttctttcagattttgtgtagcactctcagtaggaaaacctctcacagcaccaattgtccactgggaaacgatacctgctgcaattgcaaagcgtagctgcctctct
>gnl_UG_Tcc_S51584980|60s ribosomal
ttttttttttttttttggaaaaatgaattaaagctttattaggaaccagtcttaactaaatggacactgcaaaataaacatttcggtaacagaaaaaaccaacgagacaccttaaaactatttaattcttggctcatttcaaaagaaactattccaatagccctaaataataacaagacagggcggaggccaaaaaaacaatagcatgggagcatgccattccacccattctcatccataacttgaaacagccaaggaaataaaatggcaacaccaagacaaaactgctacaaacattctccgcaggaattttccaaagccaaaaactaaattactgcgacacaccccaccacttaaaaaaattctcaaactccgggtaatcactggctgaaaacattgtccgaaaccaagccttgcccgccgtcctgattggcggtgccccccccctagaaaccggcctccccttcttgtcaagcctccccttcttg
>gnl_UG_Tcc_S51585933|pseudo response regulator
cgggggtagtgggagtgggagcggggtagaccagagcaagtctgctcatagagaagctgcattgactatatttctgcagaagaggaaagagagatgcttccggataaaggttcggtaccaaagcatgaaacgactagcggaacaaccacctcgcatccgagggcaattcgtgagaccaacagcgaacaacaacgaccctgcacccgagggcaattcatgagacaaacggtgaacaggaacacaaggagaacaagagataacatattaaaccgtctcgctggtagtgcaactcgatttggtcccctcattatgggaagacttttgacgtgccctctttgagaaatgttagacatgatgaactgtactttattgacgtagacctttctctttttttccttcctttttaacttcttgttgtggacttaagattgtgatctaggggaaccggataaggttagaagacttctacaataagaccccatttccatttcgtgtgctggattcatggacatcagtgaacactacggtgaatttgagaacccttgatcatgttctattggttagtttctgaactttcttaatccagatttccttctgataaaaaaaaaaacaaaa
>gnl_UG_Tcc_S51585943|uncharacterized hypothalamus protein ht010
cgggggtggtaacaaacttacatttgatcagtcagtccatccagcatgactaaaattaaatgaggcttgataaagaacaatggttctttagagtttgaaccaaagaacacccgtgggcaacaacgcgactcccgtaaataccccagaaacctgccacgtcagcaagcaccagggctactatcgacaattcagcaaagcagccgcagcttctcgatcccgtctggtcctgaaatccaaaccgctccaagccccaacgtcagcctcctcccctcgcctacactctcttccccaaatcagccaactcgattataattacgaaaaccctaaaaaagcataaatcaattgctgagaaaaatcggatgaataagattttttgaaaaattttgattcgattgattaaaagaaaaaaaggagaagctttttgtgttttttgatgctgataagagatgccgccgaagcaaccctcaaaaacagagttagcgaagaagcagaagatcgtagaggacaagaccttcggtctcaaaaacaagaataaaagcaaaaatgtccaaaagtacgtccaaaatcttaagcaatccgttcaacccaaacccgactcgagtaaagtagctcagaagaaaaagaaagaggaagagaaggccaaagagaaggagctcaatgacttgttcaagattgctgttactcagcccaaagtgcctgttggtgttgaacccaagtcgatagtatgtgaattctataaaagtggg
>gnl_UG_Tcc_S51586437|---NA---
ttttttttttttttcttggttgatgatgccttgcttgcatgtgagctgaaagcttgtgattggattgacacttgttcagagactgtttatgtcaaacaaatttggtgcaaactctcccgagcgcctgttacatactgctacactcttgtttcctttcagagtctgtatagtcattattgcctttgaaatgattatactaatatttaccaataacagttccctgccttgcctaattaatgagaaaaatgggttatcagattaaaagaaaatggtgtggctcttttgattgagcgactgctgctctattgcaatgacctgaacttgaaatgaaccgagcctgtaacaagcatatctattgcaaatcaggaggcaacagggaaacaacatagaagcattgtctattatgtttaaattaaatgggaacagcttccgaacatatgtctgctcagacttcaccatcccaaagctcttcaacagtcctatatacaccataactatcatgcacaaaatgttcggctcttcctagcctctcctgcatttagaacagcatagttgcacccgatactaagatgatgcaatcattgaaaaaacagaatgcttgatcaaaagattgttcagatgaaactgttacttgcctgttgaatttgagaaagctgggcaatcaaatcttcaggtatagaccagttaaaaacatcaatgttttccttcagccttgcctcacttatg
>gnl_UG_Tcc_S51587325|ribosomal rna
ttttttttttttttttgggatagagagcactccactttcttttcttggaaaaaataaagagagagaacataatgtgtagagcaagaacagtaatcatttgtccctcctccattaataacttgatactacaatgatttatccatttcttaatatatgtccatctagttaatgctagttacagtttgatcaagaatccaaagaaagcttttcaaggtctcggatacctagactggaagctttcttcatttcaagagctctcttatagggaggggcaataggtggctggataggatccaagctctggtaagttccgtcagcaactttcggtagtcgtacccacttaggtccccgcaagctaaaaatgggatacaaaccttattcggctttgatcaagaatccaaagaaagcttttcaagggctcggataccttgactggaagctttcttcatttcaagagctctcttataaggaggggcaataggtggctggacgggatccaagccctggtaaattccatccgcaactttcggtagtgggtatgaacggtcagaatcatacccacttaagtccccacaagctaaaaatgggaaataaaccttaattggccctt
>gnl_UG_Tcc_S51587589|transferase family protein
ttttttttttttttttaaaaaaaaaaaaaacccttcttgatttcctcccggggaaaatgaaagcttcaatgggcaaagcccaagcccaacttaccaactctttgggaaaagtagctaaaacgttaccgttttagttcttatgattgattttacccaaatgaaatcccaaccccctaaagttccccgcttcttccgacccccaagcctttaaaaactaacccccaatcaaaaattgcccccggggaattcattgtttttttaaacaaaagggtgacactacaatggagtcccccccccgatcgcggaaacctactgcaaaaactcggcgtcgttcccaatccccgccatcgtatcaggggccaaaacaacccccaagtcaacgcccccgttcccttctctcccaggaaagggtgaaatcttcccgtcaaacttattggccccacccctccccaccgccaaagggcggccccccccgaaatcattatcgtacattggaaatctaggagaacttcccatggggaacgaagccccctcggagttccccagcgggaacagccccggctgcttctcccaatcggcgaaacccccccgcaccgaaccgtcgtcgggggcccccacgttttt
>gnl_UG_Tcc_S51588580|---NA---
tttttttttttttttatgcacaaaactcaaaacagattgcaatattgaagcataataccagtacttgtgtgattacagacatcatccagcttaaacagcagcaaaaaaacagtcaacaagtgggggagctgaaagaagaaactgaagggaaagctgcaaaactatttaatcagcaaaaacaaaatatatgagcaagagtaactaccaaagtctccattttccaatcaaatattcaaagagagccaaaatgcaaaaaccctcaaaaatggaacacactctgcatttttgttctggaaaatggctacttttttagaaaaacttaaagatcaataacatcagggagaattataagaagaaaaatttaacactaatatacatggttaccctagtgctaatcctcttgatctgaacaactataaaaaaaatagtctcaaacctgaatgtcgcggaactattcaagtgtaccacctggatcatacaattcaccagcgtagcacatgcagtactacaagactgactaggaaggggataggtaattacatgatatcacagtgaccctttacatgatgtgtgcttaacagcccaagtatgcacctaacctcctaccaaaagacacctgaaatcacttttaacacacaggtaatgaaaggcacactcaagca
>gnl_UG_Tcc_S51589369|carboxyl- subunit of het-accase
cgggagaagaaactgttggtagaacctcaaaggcagggttggagggtgaggttgaaaaactgaaacagcaaatcttgaaagccaaggaatcatccaccaagcctcctgagttggctctaaaggacatgatagaaaagttgaaaaaggaggttgatcatgagtactctgaggctgttaaagccatgggcttgaaggacaggcttgcaatgctgagagaagaagtttcaaaagtaaattcaaaggaccagctcatgaatcctgttattatggataagattgagaagcttaaacatgagttcaatcagggtctggcagcagctccaaattacacaaccctcaaatataagcttgatatgttgaaggagttttctaaagccaagagtctctcggaggctgctacgctgaagcaggaagtcaataagaaattcaatgaagtcatgggtcagccagagataaatgagaagtttgaagcgttaaaggctgaggttcaaaattctggggcatccagctttgtggatttagatcaagggctgaaggacaaaaaaaaaaaaaaa
>gnl_UG_Tcc_S51589436|tubulin beta
ttttttttttttttttacaaaactggaattatcaatatatttaacattcatattggcatacagctatccagattaatccttttctgttgccagagactggcaattggatactttttttagcattgttttacatcccgaaaaaactagaagtgaatcattcttgatactccccctcgtcctcctcaaactcttcctcatcagcagttgcatcccggtactgctgatactcagaaaccagatcattcatgttgctttctgcctcggtgaactccatctcatccataccttcacctgtgtaccaatgcaaaaaggccttccccctaaacattgctgtgaactgctcactcacacctctgaacatttcctggatcgaagttgagttcccaaggaaggttgaagccattttccagccattaggaggg
>gnl_UG_Tcc_S51589504|---NA---
cgggatcaaagatgttactttattctgcgttatctatctgatagtactttctctgaaaggaaatggagataacactgatcacatactgagatccagttacctttgatgattttcttttgttacattagttggtttaattgattcccttttagtgttaattcatgttgtaagagtttgtgagatgcttgcattggatccatgatgctacttttacaaactgcgttatctatctgaacttcttcttttgagggattgaagatactcttccatgctgagatccagtcttactgtgttattcacatgttcactgtcctccctgtttccttcagatcaagttttctgcagccttggaagattgggtatagtgaataacagatatgtctgttattccattaacaagagggttaacatatctaatcttcatggataaactagggattggctaccttttaactgtacagtttacaatatatcaatattgaatcttgatcattaatttgttcatgactggaccaaaaaaaaaaaaaaa
>gnl_UG_Tcc_S51589599|amp deaminase
tttttttttttttgtattacataaataaattgctaaacattcaacatgttgagaattttatatgcgcacatgatctcagcattaggacacaagaaagagtgagagtggtgtatgaagtaagaacaaaaattataatgcagaactattaaacacaaacttaagttagcatacaatagacagaaccaataccagtaggggcaattctaagtcgtgcaaaagtttcttgctctggctctttccttaggatatcagctgcaataggatcaggctgaacgccatggaggtcaccggatacactatgggatcgaatcatgcttgaagcagctatttggattgtctctccattggcattaatgtggtcaggcaaattcgggccggcttttccattagtatgcagataagtagtgtctatcttagaattgtcagtcatattatcttcatcatctgatccttctatgctctcaaaggcacttgcactagcaacaggggacttgggagaagtaggtcggataagacttgaagatctcttagctgaagttgcatgggcaccagacttcccttgaggcagcgtatggggcctcggcaacccggggggaatcccgtcaacatggatagcaccgttgcgtttctcttctccatcaatcccgcccgatatcaccgtaacatccggc
>gnl_UG_Tcc_S51590429|short chain alcohol
ttcaacgcagagtacgcggggaatgtgagaggaatggcactaggaatcaagcatgcggcacgtgcaatgattcccaggggtggtgggtgcatcatttccacagctagtgtggctggagtcatgggaggcctcggtccacatgcttacactgcttccaagcacgccattgttgggttgacaaagaacacagcttgtgaattaggccggtatgggattagagtcaactgcatttctccattcggtgtggctacatccatgcttgttaatgcatggagaagccacgatgatgatgaagaagaggattccatcaactttgggattccctgccagcaagaaacggagaagatggaggagtttgtgagagggcttgccaatttgaaaggtccaactctcagggctaaagacatagctgaggctgctctctatcttgctagtgatgaatccaaatacgtcagcggccataatcttgttgtggatggtggagttaccacctcaaggaactgtgttggcttgtaacaatcttttttttttccttctagattcccctcaagtgtaaattttcagttctatcaatgaaagtcagcatagcatttgcatgattgcaaaaaaaaaaaaaaaa
>gnl_UG_Tcc_S51591356|endoplasmic reticulum
ttttttttttttttttcaaaaaatacttctatttttgcatttcctaacagtttaaaaaattgaatttaaacaaaaccaaggaaacagcagtgacaagggaatagtttagctagttctttggggcccaaaccatccccctttgtaaaattgcgcgggggttacagagggtaccaaaaaaagaactcaaatgataaaaataggtgtcgaaaagcgaacccaagaatttcatctgtggaaatgcagaatcaaaagcaccatccaacttctcgaatttcgaccaagccctctccctcactctgatttgggctttaaaggtctttgccgggatgattgaaccccacttgtagacctccctaagaacttgaagatcccatcaatcaaaatcacagggaaggcaacaccgaaaaccagtacccattcgttaaagcttaaaggcacgataccaaatacttgagcaaggaagggcacatagaggatcaagaagtgcaggccaaatgacacagacatggccagaaggagccaagggttgacccatggaggcattgtcaggaggctcccatccccagaaagggcattaagggagttgaacatttcaatggcaaccaaaacaaagagggaaagggtcattgcttttact
>gnl_UG_Tcc_S51591520|serine-threonine protein plant-
tttttttttttttgtttactcaatacccgaaattatatgttcatttctcatcaccccctctttccagggttgattctttctgtgtctatatacaaaagaggaaacaacaggaagaaaagaaaattaaagggtttaaggagaaaatgaaaaaaaagtggatgaaaaaggagatagagatggggaatcataacaggtacaacatgtgtcatgaattgctttcgtcctggttttgtcaagtttggagcaaaatacacaatatctcccgcggaattctccatatttgtccttgatttcttcatcttcatcgtcattttccgtgttgtctgccttaacctctgcgtcatcaggaggtgtgtaaactaaacccacctttggaaggattatcccaaggattttatcaacagtgttgtcgacccacttgtttgctctcttccaaaaaatgaatggtgcaacggctgccgctgctcctacaccaaaccccgccccaatgaatatgaactcccaatcaaattcatcattctgattcttttctgctgcatcggattgtgaattgtggccattgttggcatttttgcaactttttgtcaaaggatacccacatagtcccttattcccttcataggactcattttcgaatgttgaaaattgctttcctgctgggataggtccctccagttggttgtgtg
>gnl_UG_Tcc_S51591966|---NA---
ttttttttttttttttccccttactttctctcaaacctgatatgcctccacttctgcgtcgttccgcctccctttcttcatcgttcgcttttgcctctccttttctgcctgtactcttattacaccaaaacattctctttcctcttctttcttctcaggctaatgcctctctttctccctttccggtaaaccctttcttttgcccaagctatgtagatttggctcggggatggttgggggtttatgccaccggtgtgtataatcccaacttgtctagattttaatgtccaggccgaggtaaacaaatgggtagcgtctctttcgatcttgggggttccatttgagtgattcaagttgtttgccttttttttttttggcaaggttttcctatgttctaaccgaaccaaccagtttagtttctcgttagtagcatcggcacatttgaacatgactgggcaagatatgcaacaaggtgaccaaaaaaccgctcctaaaagtaaaaccattttaccagtttcttctcaccaagacataggccattgcagcaggaagcaaaaaatactggatgctgaaaacgaattacagtcttatacctctgtttcaggaccaataattccatcccaagaaaaactgttttgtataaaaattctacattcccaattctcaagtcttagattatctttcatttcttgttttta
>gnl_UG_Tcc_S51592106|---NA---
ttttttttttttttggttgctaaaagttgctgttgagtatgcatgtttatctgaattccgcattgaaaatcttggtattttgctccaaggaattcgtctcaagcctcttacaattgaagagttaaagcaaaccaaccaaatcccactacaccttatccaaaattttttactgggtaaacaatatgagttgctttcaatgattgacccgtaaaccattgacgtatctcgggtgttagtaggcaataacccctgaaacttgactgaagataaactaattataatttgtcgtggttgtaattaaaccaatgataaagaaattccaagatgtctaaatattcatctcattgattttatatgatattaaaacagatgttatctctattcattatttcttttacaaactctttttatagtttatatcatatgataaatccgtgttacaaaattaattatgaacgaaaaaaccttgttggtttctattgatctcatgcaaaatcccgctggttactcaaagtatttcaagtaaaaattgatgcaaaaggaccttcatagccagcagcaaggtggcgactgtgaccaatggtatttgttttgaaaagaaaatttcggcaagtcaggacagatttggctccttcgatgttgcttgcaatgcatgaaaaagacttgagaggcacaacctttatattctttttgcggcctaacaaa
>gnl_UG_Tcc_S51592994|myb family transcription factor
tttttttttttttttgtacgggcaaatcaactgttggcagttacataactataaaaaaaagagagaaatgatgaatcggggacttgaagttttatctccagcctcttatttacagacttccaattggttgtttcaagagagcagaggtactaaatggactcctgaagagaacaagtgttttgaaaatgctctggctttgtatgataaagacacccctgaccgctggtttatggtggcagctatgattcctggaaaaacagttgaggatgtgatcaaacagtacagagaattggaagaggatgttagcgatatagaagctgggttaataccaattcctggatatagcagtgattcttttacattggagtgggttaatgatagtcagggctttgatggatttagacaatattacactccaggtggaaaaagaggggcggggactcggccttctgatcaagaaaggaagaaaggagtgccatggactgaagaagagcacaggcaatttctaatggggcttaaaaagtatggtaaaggggattggagaaacatatcacgcaatttcgtgacgactagaacgccaactcaagtggcgagtcatgctcaaaaatacttcatcaggcagctcactggagggaaggataagaggaggtccagtatccatgatatcacaacaattaacgttcccg
>gnl_UG_Tcc_S51593060|protein phosphatase
tttttttttttttttggtagcccaacacaccacatatttaaaggggaggaaacaatcaaaattacatggaaatcattatctacagattattttaagggctcatcccgttatcccaagtttctttgacaataaacagtctcaatgtattcctattaccctaaatgggaatccttgcacaagtctaatgaaaggaagttagtcccctaatttgcatggcaattgaggataaattctaaaaaatttaactcccatctttgctgctgggtatgaaacagcagcagcagcagtgagtcctactccaccttatattgataacggaaagctgtaggaggagcccccattgatcaaatggggatctagaaacacgaccaagactgtgatatcatcatggaaatgtctcctgacccctccatcaatcttcttcagggctgaatatctcatttctcttttctttgccgcttccttaaatgcagctttaacaagtctcctggcaattccatttcgtgggctaatctggcccg
>gnl_UG_Tcc_S51593213|---NA---
ttttttttttttttttgcgaaagtgttcaactatacacaacatgctacatgattgtaaaatggaaaaagatttgactgctctttacattggagactaacagctccactccctccaaatgaaaatggaagctcatcccccacccccagcgaacatggagagaaaataatgagaaaagcataaataattataggaaaatcaaactgttgttccataagtcctctagtttaaaccattgtctcccatcaacactgtggatttatgccaaaaggtgttcaactgatggctcatgggtcaaggcttgaaactctaattgctgcaggttcttcaatcaaactgtacatccatggaatgcaagaaaagggtaacaaaatctgccggaacaaaacttgaaggaaaatcctatcacctgattaccagtaagtccagccattatggtccacatgccaacatcaaattccaaggtctctaacttagtttgcacaaaatattacggatactggcaaccttcagttctgcccaaccactttctatccactagctggttatcccattcaaatgcattgcacccggtcatgaagccagactaaaccatgaaaaaggaacccacggtaatttggctgaaaaccttccaactc
>gnl_UG_Tcc_S51593233|ptr28_arath ame: full= peptide nitrate transporter at2g37900
ttttttttttttttttggaaatggcagctacaagaacctgtagcattggcgtcaacgggcttcctgatggcaccctgtaacggtaatatggccgtccaataatgaagatcaacagcgaccaagccataactaaggccagaataatatctgcagccccccagttgacatggtcttgcacgtaaacaaccacagtgacgccgaataagagtccacagcaaaggccaaagttccaccagttgaagaaggacatcttcttcttcctctcttcagagtgatcatcgtcaaactgatcagctccaaagctctccaatgaaggtttatggcctcctgttccaatggagaccaagtatatggcaagga
>gnl_UG_Tcc_S51593725|---NA---
ttttttttttttttgcttaataaaaggagaaactttaagtaaaaagtaacacgttttggccataatttgtccacaaagaatttgtttatataatgctttagcagtcaggggattggtcacagagcaggggcttccctcaaaatcttcaactagaaaccgcacatccattcaccgtttggcagccgagaaaactaagaaaacaaaatcttgattcgaactctaacctcccacagttaaaaagaatcattttttcttacatttgcagcaaaattaaacagagccttcattgcttaaagaataaaaaaaaaacagattctttcaagcccaaagagaaatccaaagcaagcttttttaacttcactaaacacgacacaaagaagccaaaaaaaaggggtatgaaacaaattcaaccttaatttgaaaatgagaaacaaaaaaaaaaggtagcttaccatttttctttaatcaagggttcaaatttaaactctgccttcattgcatcttctagctttaatctctccccggacaacacaaatggaaaagaaaacaaaaccaaaatcgaaagtcgaaactccccaaacacacacacacacacagatacgcacaccttctagagagagaaaaatcttagcctagagagagccccg
>gnl_UG_Tcc_S51593950|conserved hypothetical protein [Ricinus communis]
gattgccacatgatgggcgatgcttttgccaattatcaaggtgattatgggcgaaatccaggaggcttaccaatgattcctcccccaccgtcagccaacaaagggatggaagcagtgcagggtagtaattccatggaccctagggatggcaaaggtatactggcaccacagcccatgcaagttccaccaccacctccaccgcttccacatcatatgccacaacttaaacgaggcaacttccactctggtgatatgggtcgtgatggacaaggttttgggtggcagcatgagaaccgtgatggctttggaggtagccaggactagaaattgcttgtttttgggcggttaacgtgtgatcttctcttctttggggggtctttattaagctgtgatgggctgtccatcatttcttaatttcttagcagcattctactccctttgaaatgtgttagatttaatttgcaaaatcatgatttgcgcctatgttcatcaatggaaattttctcgttaaaattcaagtgttaaaaaaaaaaaaaaaa
>gnl_UG_Tcc_S51594174|---NA---
cgggggatgacaatatttatattcaaaatgaaaatactaggaagttaatttgttacaagttgcaagaagcaaaacaagacagagagattcaaaatgattgagttatcatatgatcctgccgagttaattattgatctaaaggtgtaatgcaaaacattttcaatctatgttaaccaccatttctaggtaatttaaagggttttatccctgtaataagaactttggaaggttagatattgggtttgtgtcaagagtaattgtctttgataaaaaaaaaatcaagctctaccttaataattaagatctttactcatatttcacttgatacttatcgtttgaacattgaagttctaacttaataataaagatctcaactcaaatctcacctcacttatcacttaagtttaaacttcccctgacttaatagtgggatatatgacgtcactaaagtttagagtccgtttaattactgctattagattatactttttttttgttttggaattaagagaaaaaaattcgaactctactctttcaacatgtaaattatgaatcaatcaatgaattaaatgct
>gnl_UG_Tcc_S51594244|adenylate kinase
ttttttttttttttttcgacagaaaaaaatactaaccgtaacaaaaaacattggtacccaatgattttgccaatgttgaagtattcaaaacatattatttctcaaagttgttcttggatatataatcagtcacaaaaccctccctttatatctctttcaaattaaaatacaacaaaatccccttgtaaacaaaatacagtagcccaactacgcaaaagttttaatgtgatcaacaattttattagcaaaaaaacaaagaacaagttcttctcttttgtccatgcaaaattgataagcatgctcctccagcatgcaaagaatatgaaactcacctataaaactacagtagtcagtaataatttacgctgcagcaaactgcctttcctcaaaatcatcaaggttaaaagcctccagcaactttggccaaaattcaaagatacctcctggcaaatcgaattccatcaactttcccttattgaggtagtagtcttccaaaggctgactcttttcattgtatattcggagtctctctttcaccactttctccgtatcatctgatctggttacaagctttgacatacaatgtgaaggaggaagaaggggagccatgctaattcccgggttcccattctgacccttcacatt
>gnl_UG_Tcc_S51595021|ammonium transporter
ttttttttttttttttggaaaagaacgttgttgagattaaaacagaaacaatccgcttttgcaggggacgctaatacaagcagaccataagggtggccattcccaaaattgaagaagccaggagctgaggatctcccccttccgaaatgtatatattacctccccaccacgcaatcccacacaggaaaaatcatatttacagcaaaatattttctatatttatgtgtcaaagtttgcagcagctacagggtgaaggttgctcctcttgcaccattcacataaggggatggtgctgtcacctctgaatatgaagacgtgggccaaccgtgccttggcggggcgtatttctctccatcaccccaaagggcatatgcttcttccccgtggacggcgtcgtctccaatctccagctggttatcgggcatcctcaatggtataaacagccttattgctagaaaaattaaggtcgtggacgctaccttccaaccaatgacaaacaaggctgctactatttgcttcaagaattgcacacctccgttttcaccgtaaaacccaccccttgggtcggtcggcagta
>gnl_UG_Tcc_S51595369|wrky-type dna binding protein
cggggcatgtggaaagagcatcggatgatccaagagctttcatcacaacgtatgaaggcaaacataaccacgagatgccacttaggaacacaaatcctgtggcctctgatccagattctaattcacctgctagtaaagacaagcgatgatagcaactgaaagaaggtatagtctccaacttgatatttggtcttgataaaggcgctccggactcaaggccatcagaaccaaagacctgaagtgactgtgaagctcacaatatatgactttttactaaatttactatgccaccttcttgtgaattttagctatgaaggcagttttctgttggcaattcaaattagagggaggacattacggatcctcatcttcttctaatgccgcctgccttcaacttattgcattctttcttaaattaattgtttcctccatgagataataagtaataactgcacatctaatatgttatatatatcagcactgtttttgttttgtttcaggtttctagaggtcttgtaacaacttcagggcagctttaggtctttgttacttaagtgatcaatcctaacttctggcaattatgccaagaatgtctgttgattatgatgctatctcagagagaaggcatcaaagtccactcggaactttttgctgcctctacttctctacatatctgcagaattttgatacaaattacttgtgcattgacattttatttttgcaaggttaaaaaaaaaaaaaaaa
>gnl_UG_Tcc_S51595697|prenylated rab acceptor family protein
cggggaaggcaatcttcccaaaaaaactctcctaacaaattcattcagctctcccacccaaaaacctctccttccttactcaacctcgatttatttcccctcaagcttcacttcctcgtcaaagtcccttttctcggcatacgattttcagtttctagggttccgtacagtgtggaaaaggaggatcaagcttaatcgaatccaatggattggggaaacgtaaccgcggaggatctgatcgacgcgcttcgtgaagttgactggtcatcaccgccgcgacctctctccgaattcttctcccgattcaccgtccctcgatcatacgctaaatggaacagccgccttaaatgcaatctctactactatcgaaccaactattttataatgattgttctcattcttggtatgggattcccgaggagaccggttgctattttagctgcgattttaacagcgcttagcatcgcatttctgaatgatagctttgccggtacttttagtgagaaggtgacaagaactgtgcggcaattctctccacatttagcagcgaagatgaggcctccccttacgcctgttattcgtggacgaccgtcagctaaaagagcaattcacatatgcggtcggcctcgttgggtgtttgtcttcatattctcttctgtgagttttatcctttggtatgtgtcctgtggtctcttgactgtgctatgggcacttgcca
>gnl_UG_Tcc_S51595858|transferase family protein
cgggcggcaacgagccgttgagggaaaggattttccatttcaccagagaagccattttgaaacttaaatacagagctaattacggtcgctttttaactaaacaaacgaattccgaagttttgggcaagctctgcaacgacagttggaaatccgttaacggagaaaccaacggtttgtccaacggcaaggtgaaaaatagtaacgatgagatttcgtctttccaatctctctgcgctcagctttggaggtcggtcacgcgtgccagaaaattagagatcaccaagacgacgacgtttaggatggctgtgaattgccggcacaggttggaccccaagctcgagccgtactatttcgggaacgcgattcagagtatcccgactttcgctccagccggcgagttgctggctaaagacttgggctggagcgccgatctgcttcacaaaaacgtggtggcgcacgacgacggtacggtgcggggaggtgtcgccgattgggagaagcagccaaggctgttccctctagggaactccgacggcgcatcgatcaccatgggaagttctcctagatttccaatgtacgataatgatttcgggtggggccgacctttggcggtgaggagtggtagggccaataagtttgacgggaagatctcagcctttcctgggagagaagggaacgggagcgttgacttggaggttgttttggcgcctgatacgatggcggggattgagaacg
>gnl_UG_Tcc_S51596140|unknown [Populus trichocarpa]
cgggcatccttcatatgcagatgaacctgatgaacctttgcgtggaaaagaccttgtgaacgaggtctgcaaccatacgtcggactacaaattctgtgtcgacactctacttccgagcgcagcatctgcgccgtcggcgacggccggggagatcgctaataccgctttgcgttttgcacaagtcaaagcaaccgacgcccgagtcctcatagctagcctgctgctcaagaattcttccagctccaccggccgccggcttctccagagatgtcagctggataacaacaagacgatccgggagctttcgtcggctaacgatgacttgaactccgattccatcgacagcatggtcgaagatctgaacaacgctgctaatgccacgagaagttgccaggataccatccgagaaacccctttttcttcagcactggataacaagaacattgaagtgattaagctttgtgaaattggcgtcgtctccaccaaattcttcaccattgatgatttcacttaagcttttgttttttaaacttaacagatggagaaaagggttttgtttgaaactatgggagtgcacaatttccatgaaaataaaccatgttaatggtataagcagaagaccaaataaaccgtatgtaatccatggccatccaaggtcaaatagcagttcatattttgttcttgatgtgattgtaagaacccattgttagattaattatattactgtatgcgatatttggtgtaattaatga
>gnl_UG_Tcc_S51596168|conserved hypothetical protein [Ricinus communis]
cggggacagccacctttctagattaacaaatacacatgatgtgacctgcttctattaaattaaacccatcattgagtcttgttttattgcttatgttcagttcacccccttctgattgcctaggagacttcattgctaaaaaatccctcactccaaagacacagggaaatggatagattccagcgctttctgcttctgctgttgcttgtaatctcagtttctgcatctcaggtgcccctggcttcagaggcaaggccactatccatcctgcctgatcaacaaagttactcgaagatttttgctactcttggtgttgtctgcaagtgttgcgatggacctggaggtgaatgctccactacttggacccaaccctgctctcagctcaagtgcctgccttggaaactacattagagtctttcccaatttttgttctctcttttcgtccccgttttgggttttatgtacatgtatctacattaatagataccaaaatattggatcatgttcacccactttgttgctcactttgagagcttaatttccagtatccgaatcatgccctgaagctaattaaagcttcaagcttcagagcctttcccttctgatttctgacagcaatcatcatgctctagaacttcacttagattgtacttcaaaggtccttttgagcaacttagttgttcaaataactgggttccagcaaatactgatctatacgcgta
>gnl_UG_Tcc_S51596179|chloroplast lumen common family protein
cgggatagctacggtggcgatttcgagctagccaagaaagaattcgaagaaatattagctaaggacccggttcgggtcgaggcttatcacgggcttgtaatggcttattctgagtcggggcaaaaaatgaaagaattagaaaaaagaattgaaggggcaatggagaagtgcaagaaagagaagaaatataaagattttagggattttaagctattaattgcgcaaattcgggtaattgaagggaaccattgggaagctttgaaggtttatgaggctctggttaaggaagagccgagggattttaggccttatttgtgtatggggattctttatactttattgaagaagaaagatgaggctgagaaacagtttgaaaagtttaggaaacttgttcctaggaatcacccttatagggagtattttgttgataacatggtggcaacgaagatttttggagaaaaagctgagagagaaggagcaggaaagatttgagagaaatgggttgttctttatcaaacgtgaagattggtgatttttgcaaagaggtccccttttattttgaagtttaaattttcacttgtttttctttttttaattctctctcagtttttgtgcaacagtctggatggtagtttttattaaagggtaggtatttagtgttgtagtatgcatattgataagaggcatagtggataattgacttagtttagtcattatatgtgtctgaattttgcatggaagatggtaggaagcttaatatacttgttatttcatgccttatggaaaaaaaaaaa
>gnl_UG_Tcc_S51596649|---NA---
ttttttttttttttttggaaaaataaagcaaattttattgccagagcttaaaagaaagaataacttacaaatgcgctaaatccaatcaaagcccacgtgaagccttcgaaaggcataaacgcctttaaacaatcaagtcatgcccaccaagataaacattcaacttctcctgaaccagtaaagcccccaagggccaggactaaaaaggcaaccacctacatgatctaagcgaattgctcctattcaccttaatgatagctcccaaaagatgatactagtatccaccctgatgtgtccattgagggcaagggaactttaaaaagcagccaaaacttgactctgtgcaaacaaatgcacagtgcagatgtgaacaattagaactgattattatagaaggaacaacagatcctccgatagagggggttgaactgctaaatttcctggtaatgcaaagtaaggatgataataagaaaatgccttgacaacgtacagatactcttcacactatacatactttgtttcgctatattttgtttccttgttcatccaagctccctttccttcatcttcgttcaaaatgcgattccggaaatcactgacca
>gnl_UG_Tcc_S51597850|lactosylceramide 4-alpha-
ttttttttttttttgattaaaaaaaaagaatgaatttcatatgcattttacatcagggatatatctgtttcgtttctacattggaaacaccaaaaatgggaaaaaaaataacacctatgtgatggaaagaattgcttactacccttgaatcataacttattcaagcaacaaagtaaaggagattaaataaatttccttgatttgctactcctgaaggggcgaatggggtcattcattaaaggagaagttttgttcaaggatcgtatatgttctcgcaaatattacagtgctctgcaatcattctggccatgacacttccctcctctatcttcaattccctgcttcgcttgttccagaggtgaaccacaaagctatcattgcttatatcagccagtgtatcatctgcccatttcaagtccgcctccgtttctggcttcttaaagagcttggctatcttaatccaatccacaggataaaaggcctttggggggaaaactgtaatgttatattcagagttttctcgtaatctctccaagaccctggaaaccaagtatggtccattgtgcccccatctgttcccgttgaaagttgtggcatattcccttaagaattccaccaaaacaggatggtggatgtcaaagatcatgactgcaccgtttaac
>gnl_UG_Tcc_S51598545|asymmetric leaves1 and rough
ttttttttttttttttaagaagtgaatgcaagacagagcaagttcagctaatgctgccttccattcagagtgccaaagggataaggagatagaaaatataaatagacatctatcgtagaatttgagaagagaatagacacatgatcaaaaaggatgtgcagcaacgcagtcttttgaaagcagaatgtcgaaccgcgtagagctgatcttcctcaccggccattaggctcagtgagcctgggtctgcaccccatttgttcaagaaacttagtaagacgcaagtgctttgcagcccattgctcagctaatttttgctcctttgcttccgcatccctccttagcccttctagctgttccctgtattcagcttcaattctatcaagagtagccttctgctcttcccttaaagccttcaccttcgactctatttcttccattttctcccttctacggcatgccttctccgattccagttgtaactctacccttcttaacctccaggctgcttcctttttgtgcgcaacccaagcacgttgcccttcttccagctccctgcagcactccaccagttcagataccagcgggttctcaccacaaggaggaattgatccatagggcaccatatttcccaaaacaacaggggtattttctgacatcctctcaggctgcagccatgggattggtggagcagctgtcactgtcgagggagatagggttagagtcactgaagggg
>gnl_UG_Tcc_S51598710|---NA---
ttttttttttttttttgcaagtatgtagtatcccatatttattcaacttatgataaacgttcaacgttcccaattttagtagataaccgagcaaatcaccaactcctgtatcaaatctccatggcattcaagtggtgcattcttctccatcttcaccacacaggaagttccgctgcttagacaatccaacctaaattctatgggggaaatagaaaacacataaagctaaaataatagagcttcagagaattggaattgcggaagttgatttagatataaatagcttcaaacccctcctttcttggccaagcacgtatactgtgctctgatattatcattcttcctcttctggtaaataaatcctcccaccccaataacacaagcaccaaccagaactccagccacagccccattcactccattccaagagtcctcatcttcatatggttcaacaggctcatcttcagccctgtagttgaatggcaagattgtctgatgacttgttggagccaaaccaaaagtttcatcgtttgaaggagtcatttggatggtggggtctgattctgggaatgagactgcctctgatggtgcagggactgcagtttttggtagagagctgtagtcattaagttcaggtacattttcaggattttgggattctgtgttgggaggagtaactgatgaataatcctggctggggatatcttcctccccttt
>gnl_UG_Tcc_S51598803|---NA---
tttttttttttttttctggtcagtcaaaaagacatcctaaacatttattatataacataattaccaaaggatcaaggttatttaagacatccttaatattaattaaataacatgattaccacaggatcaaggttattcatcacttttaacatggtttccccatgttactctttgcaagatactttccccttgcgcccatggcgttaccctgtattaaacaatgttaggtccatttccacccgcccaaagattaaattattggttacccctgcgtccttttcaatgcaaatgaaactgcaggaacttacttcacaaaggctctctataatttggatgtggaccactcaccaaactggcaaaaagtcttggtcttggttctgatttccagtagaaatcacacaactcaatgcccttatcaatcacattcacatgagagtcacttcccacccaaagcttggaccggcctgatcattctgaatccaaatccagctttcttcaaaccatccc
>gnl_UG_Tcc_S51600669|---NA---
cggggtggaaacaaataaaaattaataatcgacaagtaaaatgtcaacgtatattaaaggcataatatttaaaagaattcttaaattatttaaaaaatttaaataaatttttatattgttactgcattcaatcaagtttttatatttttattttgagtcaaataagtcattattgaataagcctttatgattagtgattgacttagtcaaaatgacatttatcattctaaacagcgttgtgttgacttgacatactaacatatcataatcaatgatgatgcgacatactaatttgatatgataacatatcgttttcaaactgtcatgagattagtctacactgcgatataaattaacgggtcacagaaccaaattccatagtatcttgacacagtgataagtaacatgaagcagtaataaccaataaatatattctaaatgcttaaacatcatgataaaacataattttcaccattgcaaccaaaaatcaaagtaaacatgcttcagcattaattcggctgtccactttcattaaagaaatcaaaatttcattcaagtgagagaccagtagggcactacccttagtaaaagtattctacaacaaaacctgcacag
>gnl_UG_Tcc_S51600768|endonuclease exonuclease phosphatase family protein
cgggtagaggttattccgttgagactttctactaactgggacaaagagaacagagcaagaacttacccaagaacgtagatgtcagcaggagctggtgatcttagccaatctctcaggttcaaaccctcgtggggtgacttccctccgacattccatgtccctacaaacatcctggaaaccccaaaacaaacccaacattattgcataatccatatccccacaaaaccaaaaactttagattactctgaataaaaacgacaagtaaaacccaattattgatgataattaagcatcttcaggtccaataattctagttaaaccgcataggatttaaacaagtactataatactataatcgtctaataatttattagaatcctcaacgttacttgaacaaaaaattaaaagttatcaaaggtctaattttgacatctctatttgccttaatgtgaaccccgcgtatttcaacgactgaaatattgcacgtgcacttttcttaagcacaagcaaaaaaaaaaaaaa
>gnl_UG_Tcc_S51600868|---NA---
tttttttttttttttgtcaaacaagttatgaactttgtcttttctcaattcctatgtttgctggaatgaaaatctcatgctagtaacaatttttatgagaacataatgatctcttggtgaaatattgaggacattttaccacttgtttaatataatcattaattaccaattacaggtaaatcccttaactagatttctttgctaggaatggagctgtttgtgcatgaaagcaagagtgtgtacttgtatcatatatttgtgaaatatttttttgtctgaaagagtgccagtccctctaaataaggcacacgatttgcattgtttgtcaggcattgtgatgcctaacttctcataaatcgtaatttgcagtgtgctgtatataaaagcttaagtttgtatcttatggcaggaatcctacattagggatacaattggatctccattgctttctt
>gnl_UG_Tcc_S51601381|---NA---
ttttttttttttttttgggtaatcattggtttcgtgcatgcgcgtgttaattgtttctgtgggcgttaattggagatattggtgtgtctttgtggataagcaaatgaagagtgattagggttttttgtcgtttgtttatgccttttcatatgggtcttggggcttccactcctaaaactgcttctggtattgctctattttcattgtttttagttgcatttgtgtaagttcgttgatggattcttagttttgtatgaaatttaacaagacttgtttgattattggactggatgatttcacttggtaaaagaagctgctttttcctgttatgaattgaaattcattgtgctgattcaaattgttatgtcttcttgtttttattgggtgatggcaggggaattgaaaaaagaaattgctcaaaaaa
>gnl_UG_Tcc_S51601441|UDP-glucuronosyltransferase, putative [Ricinus communis]
cggggtcattctacccaaccccattgttggacaacaagaagatgattcaactccaggacaaatcctgatggagcttgaaaacatgtcgaaggagaaagggttgatagtttgttgggcgcctcaagaaaaggtcttagcccatccagccatcggtgggtccttgacgcatagtggatggaattcaaccatggagagcatttacgcgagggtgcccatgatttgttggcctacgggagctgaccagctagtcaacagcagatgtgtgagtgaattatggaggattggttttgacatgaaagatacatgtgatagatcaacggttgagaaactggtgaatgatctaatggaagataagagagatgagataatgaaatcaatggataagattacgaggcaggcagaagagagtgtccaggaaggtggatcttcgtattgcaacctccagcggttgattactgatatacgatcactcattcctacataatgttgctagcaaaagattaccaagcaggcttgaaatagtgtaggatggatcttcggtttgcatcttggcaaagttgatacttttgcgtagggaacgaaagggatacttttgttgtgtggttttcttgcagagcctggattttaagttgatatgggtctattaacaacttaaaatctgctgatgttcttgtactcttacaagaatttgatttaaatccctgttgtgttgaaatgaaatgcctatttttcaaaataaaaaaaacttggaaaagttgatagaaatcataaaggatcaatgattccttcggcttgtgaagtgtttgaagacatgtaatcaatggaaaaccattgttgagaagaagacttttaacacttttttttttttggaagggcatgaacattttattgaaagaaccggcaagggggttgttacaaaacagcagagacgtagaaagaaatcccttcagctgttaataccctgttacagagaaaccaaatgggtcacactcagccaaaatatattcatgcccacctgtacatgcaaaaatacctcaaaataaatatccattttccatgctaaaaataaagaaaggataggaatgaattgaaaccatcgtaaatcattatcatcaaatcaatgacaggggaaacattaaaaaactatagagaatttacccattcgcataacagctgttttggcaaaaaaaaaaaaaaaa
>gnl_UG_Tcc_S51601873|---NA---
cgggctgcacaatgatgatgaattgattttattctaagggaaatgaagagaaaatgatgaaaaatgattaaacgtgatagaaaaacaaagtagaaaattaacccagttaatgtcccatttttggccgaattttccaaggaagggagtgagctgattttgttgtttttagaaggttattggctgatatttaatggttagaaatattggagagagaatgggatgatttagagctaaaatggagcgcgttagcaatttatcgggcaaagtgccaaaaataggttaataccgcgtttaagccggtttaggctattgcatttcataccatgcattagtataggatttaagttaattatatagtgatttagcatcaatgtgatgaattgtgtaaatttttgtaatgtgtctaggaggagagccttccggaaaaggcaaagaagtcataccccgacgagtagtgatcggggcgcttagaaagcttttagtttatacaaacggtgagtaaacttattattattgtaaattatctagagtttatttttaaatgccctttatgtattttatgaaatgaaaacgggatttttgatgttttaggaataaatgtgataaataaaaatatattgtattgattatgaaattgagtaattggaggctaccaactgacttgaaaaatatatattttcc
>gnl_UG_Tcc_S51602105|---NA---
ttttttttttttttgcttgggatatctagttcaacttctagtttggtgacaaaagggtttccttaaatattgggttacagatggcttgggctccaagaaccaatggcacacttacttgattttcactttaaaatctgttggagataattaaatttggttcttgattaaacgcaatgaaccaatcaaaagagaatattccaaacccttaatcatctaataattgtcattgtcaaattatttaattatagaaacattaatcctacttttcaatctaatcacttttgagcgcaacttgatttcatgtaaggaaaatgacagaaggagaaataaaataatcaagaagaaagatttttataatggcaattcttcttcttcactttcaagtgaaaggctatgtatctactaaatcttaattaaaaggaataaaaaaaggaagccctatca
>gnl_UG_Tcc_S51603484|ubq10 (polyubiquitin 10) protein binding
ttttttttttttttgtatgttgtaatcagccaaggtcctcccgtcctcaagctgcttcccagcgaaaatcaatcgttgttggtctggtgggatcccttccttatcttggatcttggccttaacgttatcaatcgtgtccgaactctcgacctccagggttatagtctttcctgtcaaggttttgacaaagatttgcatgcctccacggagcctgaggacaaggtggaaagtccactccttttggatattataatcagccaaagtacggccgtcctccagctgtttcccggcgaaaatgaaccgctgttggtcgggagggatgccttctttgtcctggattttggccttgacgttgtccaacgtgtcggaactctcgacttcgagggtgatggttttgccggtcaaagttttgacaaaaatttgcatac
>gnl_UG_Tcc_S51603712|unknow protein
ttttttttttttttttcaaaacttcatgcgtctgaaattaatcatttgcaaaaaaagaaagatggatccttgcatatactttacagttttcggcacagcaaaatgcgaaactatggaaaccttcaatctgaaaagaacacctttgtttccaactggtatgctttagtgaaaaaggcaggccaacagaggtatgttgacatgatgctgctaacggtagaggcaccaattagcatgttcatcacaacaatctgtaaatgaatagcttctatgggtgaagcgcctcccattatgaggccagtcatcgcccctgggagtgagataaaacccactgttttggcattgtccaagactggtgagagtgcaataactagagcccttttcacttgttctagagttgcttgacgaggagttgccccaagagctaaagctgtctccacctgcaaagtaatagcaaagccatacggagtcaataacagagttgcaacgtttcaaaacgagggcttgttgacaatgaaaacgtcttcaaaacgaggtgtttagaaggagttatccatcaaatcaacaaagattacaaaaaacctgaggaccaaggaaaattggtggccatggttttaagaccgaagggcttcgttttagtttgaattcaggattcaaatctttgagcat
>gnl_UG_Tcc_S51603821|---NA---
ttttttttttttttttacaaggaaaactcgaagtaccttcttgaattattaactagtgtccaatacatgaaaaatatctaccaatgcaaccaaatctcgtggtgccgtttggcatattttttatgcatagaatctctattccctatctccaccattctgtagctgccacctcatggcggattctatcttcaccctgatgtggcagaaggcaggccctggtcgcctgctccatgaacccaaactcaagcccaaggttccgtacagatccaaaggtctgacacactgtacagttggctacacaggttgattcatcatcagctttgaagtctttcccgactggcccttggacgggataccggagaatttatatggcgaaacttgctcggacggataacattcttgcaggttaggatttctgcgggagcgttttatgcagaggaagaagggcagaaaggaaagaaagacagtaaaaagtaggagaaaaacaagcattatgatctcaccatgcaaagcgaagtgtctgtcacgagagaagagaagatgatcgtcttgctgaggatcgtcaggcgccattgataacagaggaggaggactagcagccatgtgggaattaatggaggagtgtaggtttagctaaaaggggccgggtcccccg
>gnl_UG_Tcc_S51605075|protein
cggggttttcatttcccacctcaatgattccctccgcaatgggttctcccagcgtcgtccctggtccgaacttgttgaccgttccgctttctccaagcctgagtcgttctctgaagccgcgctccgtgtccgcaagaattactcgtatttccgagtcaattatctgtcggtgattggtctgattcttgccttttcgcttctttcccatcccttctcccttctcctccttctgggtctcctctgctcctggatcttcctctacctcttccgccccgctgatcaacctctcgtcctcttcggccgtactttctccgaccgcgagacacttggtatcctcatcatctttagcgtcttcgtcgtcttccttaccaccgtcggatctcttctcatttccgctctcatggttggattcggactcgtctgtgctcacggcgccttcagggtcccggaggatctattcttggacgagcaagaaccagcagccaccggtttcttgtccttccttggtggtgctgcctccaatgccgccgctgcagctgcccctgctgttgccgctcgtgtctgaatctgattcagggatccgcgtttctgaatgtcgttttatagggtaatacaatatcgcttcaattgtgattgattcaatctttcagttcttttgtagacaaaataaatttcctattgggaaatttttgggacttattttttccattttatgaatagggtggatattaacattggtgaaatatatatggatccattgag
>gnl_UG_Tcc_S51606158|ferritin subunit cowpea3 precursor
cgggatatcttctccatttagattgtttcaatttcagttgctgtaatcctctcagaaccaaagcaatgtttttgagatcagtttcatctatctcagtccaaaccaagcatggggataatctaatcagttcccttaggggctcccctgcattatcatcttctagtttcggttctgcctttccttcttcctctgctctgggttttccgcagagaaaacctggaagggcttttggggtttctgcctccttagaaaccaacgatttcgcacttacaggggtagtgtttcagccatttgaagaggtcaagaagaaggaacttgatattccagtcgctcctcaggtttcgcttgctcgccagaaatatacagatgagtgtgaagccgcgatcaatgagcaaatcaatgtggaatacaacgtgtcctatgtgtaccactctttgtatgcctacttcgacagagacaacattgctctcaagggcttagccaaatttttcaaggaatctagtgaagaagaaagagagcatgcggagaagctgatggaatatcaggttttctttaaatctctttgttctttctgttttatactggactgggagggagtagctgatacaattattgttgacactgtgttattagaacatacggggaggaagagtaaaactacactctatcctgatgcccccttcagagtttgaacacgcagagaagggagatgcattatatgctatggaattagcactgtccttggagaagttgaccaacgagaagcttttgagcctgcacaatgtagcagagcgaaaccatgatgctcagatgtcagaattcattgaaagagagttt
>gnl_UG_Tcc_S51610363|scar2_arath ame: full=protein scar2 short= 2 ame: full=protein distorted 3 ame: full=protein irregular trichome branch 1 ame: full=protein wave4
ttttttttttttttttcggcaaaagctacatatcaaaatttataccacgtcaaaaacaatttacacctttcaatatttcttcaaatactaggacactgcatttgactggcgcagcgcttgcacgctgacacatgaaactccttcttgtataaccatttcacccgcacattggattccctgaatatagagcaaggccaagtgctggggactcagtgagatacacgtgcggggggggaagagcaaaatattatacagcaacagaaagttgaggaaaaaaatacaccaaaccaaagatatttcctattccctaaaattggagcaattaatagtattgcttaaccaatttgtaaaagcaatcacaatctttcaagaatcactccaaccatcttcatcatcatcatcttcatcgcttccagccaatgcctggcgaattgcatttgctttctccaagatcgctgcaactcttaagttggttttaggaccctgaatgctgggtctgggcaccgctgcaggcttcaggttgaaggacttagtccgtatctgttccagcaatgaatctctttcatctacctttggaatcattggaggtcgaacccgctcagttacctttctcaacttgcttttgtcatgagcagcaacagcatcaatgagaggattgcgaggtcgtggaagcttaacatttggattcccatttgcatttccatttgctt
>gnl_UG_Tcc_S51614886|trafficking protein particle complex subunit 4
cgcggggaaaatcgaagcaagaaatagagcagttattcatttccaagcaacaatttttagggttttcaatttgattcccttgacaatggcggcgatttacagtctttacataatcaacaaatcgggaggtttgatcttctataaggattatggatcaaagggactcatggatacgaatgatagcttgagagtggctagtttatggcattcgatgcacgccatctcacagcagctatcgcctaccactggttgttcgggaattgagcttcttgaagctgatacatttgatctccattgctttcaatcccttactggaacaaaattctttgtggtctgtgaacctggtacacagcacatggaggctctcttgaaagccatatatgagctctacacagattatgttttgaagaaccccttctatgagatggagatgcctattcggtgtgaactctttgacatcaacctgacacaggcaatacagaaggatcgtgttgtgctgttgggaagatgaaccgttctggaacctgtatctcacaaaattttcaccttatcttttcttaatttgtacatttataaacggaagattgttgtcaagtttatatcagctatgttaacgctgtattaatcaaactctggtgttcggttcatcaatgctggactcatttacagcattggatgattagagaagttgtctttctcaattaacagttagaaacttgatttgctcagatgttctcaattaatgaaaaatcatgttacaggcctgctccccagaaaaaaaaaaaaaaa
>gnl_UG_Tcc_S51615133|at5g14050 mua22_5
ttttttttttttttttcaaaattttggctctacgagcatggtttataattaaaggccaaaagcaaaggaaagaaaatttttttaaggcattgttcatctgctgacggctgtggtgccttcaccagcatgatacaaacaaggggcgaaactagattgcagctgaactacatcccctcccacacacgagtacatgatgcttcaaacaagcacaggggtaaacatctactctatgcatgactgtaatgatgcaacttgtataatagcactttgccagcagcatttccaacagtcacaaaaccaccaccaggactgaaatccaagcagcggggataatgtaagttcacattcggtggaggccaattagagtatacagtaaacgatgggacatgtatcaccttcaaactgtttttcttcatggtagaacagatagccagtatttgagcatcactattaaacttcataaaatccactttggtggttagattctcaatagtcttgatcggttttcttttacctcccaagaattcgtccctgttgtaaatgttcactatcccactgtctgaaccagctgcaaacattcttccattcggtgaagtgcaaagagctgtaccattgatgcagccttcatcaacagccttacggaagcaagttcttgttctcaagtcccag
>gnl_UG_Tcc_S51615254|at3g53580 f4p12_280
cggggagcttggactcaacggcactgcaacacccaaaaacccgccgccgaaaagtcaagaaagaagcctaaacttcatggccatcgccgccaccatttccctctctctcccgctccaaacccgccgtttctccgtagccggcgccgctccttttcgatcaactccttctcttcatttcgactgtctcctttccaacctctctcttaaaaaccctagctttcgagtctccgcatcttccatgagtatcggaacccccgacaaaatctccacgacgtcgtttcttgaccgaagagaaagtggattcgttcacttcgttaaataccacggcctcgggaacgacttcattttggttgataatcgagattcgacggagccgaggattacgccggagcaggcggtgaagttgcgcgataggaactttggtgtcggagctgatggagtgatttttgcgatgccgggaaccaacggcactgattatactatgagaatttttaattctgatggtagcgagcctgagatgtgtggtaatggggtgcggtgctttgccagattcattgctgagctcgagaatttacacgggaagcaaagttttactgtgtatactggtgctgggctaattgttcctgaaattcaagatgatgggaaggttaaagttgatatgggcgaaccaattcttaaagcatcagatgttcctacaaaattacgagcaaataaagatcaatctgttgttaaatcagatcttaatgtaaatggagtgatttggaatgtgacttg
>gnl_UG_Tcc_S51615745|ribulose bisphosphate carboxylase oxygenase activase chloroplast
tttttttttttttttgctaaaacacaattaaaaattaagatactactctatccaacagagtaggtcaatcattctttagagataattctctcttcatgacatgtttaactgtaaacgcagctcccatcatcacttctggcagttggatcgaagtttgttgctgatggatctgtgcagccttcagggacagccttcagggacaggatctgtgcaacaaagaataatttcttgatgtgtaattgttcaagagaccagatgttgtattgtccttgccttggctgcttttttgtaagccagggtagtaactgactgctgtctcaagtcagattcttttgcaaattacagggactccctgtcttgatcaatgaaaatccttattcaaaaaaaaaaaaaattataaacacagctcccatcatcacttctggctgttggatcgaagtttgttgctgatggatctgtgcggccttcagggacaggcagattaacctgccgagctgctttgccataaaagctttcattcttgatggcatcatcattagcttctccaagagctgcctctttcaagtacttatcagccaactggactctctttacattctcccgttcttggac
>gnl_UG_Tcc_S51616619|tho complex subunit 4
cgggaaggctcgagcaaagcagccagtgccagagttgccaaaaccctagccaaggctgctttcttccttcatccaaaagtaaacgatgacgaacccgctggacatgtctctagatgacctcatcaaatccaacaggaagtccgggcccacccgaacccgtcctcctcttaattccggcaacggtccctctcgtcgctttcccaatcgtgccgccaaccgtaccgcgccgtactccaagcctgttcaagctccggatacgacttggcagcacgatatgttcgtggacgatggagcgggttttccatcagctgcgggtcgggcttcttcgatagagactggaaccaagctttacatttccaacttggattatggagtttctaacgaagacattaaggagctattttcagaagttggtgacatgaaacgctattctgtccactatgatagaagcggaagatcaaagggaactgctgaagttgtcttctcaagaagaacagatgctgctgtggctttcaaaagatacaatggtgttcaattagatggaaagccaatgaagattgagattgtaggaacaaatgttgcaactccagttgctcttcccctagctacaaatggcaaatttgcaaatccaaatggtgttcccagaagtggccaaggaagaggcggtttctcagggcggtctcgtggtcctggacgtggagccaggagaggtcgtggacagggtagaggacagggtggaaaggtatctgctgaggatcttgatgctgatttagaaaattaccacaaagaagctatgcaaactgaatgatggcatcaccaagttcctcaacccgcttgtttcacgtcccctgttgttgctccccccttgccttagcccccatcataacaatttgcaaaaagtatatgtactgtctgtcaaaatgtcccctgtattggggaagggaaaagactcatggatgactgccttggtttagtttggagtactgggcatcatcccctagtagttgctttaattttgaaaaaaaaaaaaaaaa
>gnl_UG_Tcc_S51616674|3-oxo-5-alpha-steroid 4-dehydrogenase
cggggccccaaagtagttagggcagctcaccaagtcgaacaacccccctcttggaaccttgtatccgccaccaccctgctttttaagccccaccaggacgctatcagcccaaacattcacccacatgccagcaataaaaaccagcaatccgacaaggaatctcagccaaaacagcttgtcgttttcataatcatccttgtagtgagacacccacctggcttgcagataagcattcaagagattaaacccgaaagccatgagagctatactcaccggaaaactcctggcttggccgttgctgctgcgtgacaggcgaagagggtaagcactgtacggttgaaatagtggaagagataaggagacatcagaatgaacgatttcgggttggaaaagtgtcggccgaaaggaaagagcaagacagtgagccaaagggtggggctttccatgaggaaccaagccaaagatggagacagggttggcccccatccagggcggttgtgcttgccgtaaggggcctgaatgaacttgaggctgatccatgtcggtaggacgatgaggtagagaccgaggaggctgtagtgaaaaaggggctgatctgagtctctgggcatatttgtttctttcgtttttagatgagacaaaattatctgaatcaagtttcaaggattcatggttaagccagaggcgaatctggtcgggtttgtgtaggttatgttactgttttcgttatgttgggaaagtgcacttgctgactttgtgtactttagatggtccttccgtatctatctcgtttgcctaactgccccccctcatcgtagcggcataaatgtgaattaatagatctcaaaaataatattaaatgtttaactccaaaaaaaaaaaaaaaa
>gnl_UG_Tcc_S51616677|alpha-expansin 4
cggggattcgccccagaatcaacacacccaacatttctctttcccttttctctttctttctttcttctttgttctctctgaaagaagaaaacagaatggctgctgctgctacttcttccctgactgtgctgtgttttgcttcattgctgtccttttctgttgtggtgaatgcaaggatccctggagtttacaccggtggctcctgggaaagtgcccatgctaccttttacggtggcagtgatgcttctggaacaatgggcggtgcatgtgggtacgggaatctctacagccaaggctatggcgtgaacacagcagctctcagcacagcacttttcaacaatggccttagctgtggtgcttgctttgagattaagtgtgcaaatgacccaagatggtgtcaccctggcagcccttccattttcgtcacagccaccaacttttgccctcctaactatgcgctcccaagtgacaatggcggctggtgcaaccctccgcgctctcacttcgaccttgccatgtctatgttccttaagatcgctgagtaccgtgctggtattgtccctgtctctttccgtagggtgccgtgccgaaagcaagggggaatcagattcaccatcaacggattccgttacttcaacttggttttggtcaccaacgtcgcgggtgcaggggatatcgtgaaggtgagcgtgaagggaaccaaaaccggctggttgagcatgagccgtaactggggtcagaactggcagtccaacgccgtcttggtgggccaggcgctctcctttagagtcacgggcagtgacaagcgtacctccacctcgtggaacgtggcatcagctaattggcagttcggccaaaccttcacgggaaagaatttccgcgtttgaagacaacagacagagacagacagtcacagttcccccccttttccgccctttttcttttaatttttattaattaacctttttttttatctttgtttcccgcccttctatttttcctttattttctcggaaaaattttgaagtggtgggttgggtgggtagaatccgtgaaagtaacagtggggttaaaatggggtttttggtaggatttacggaaaagaaagtgaaaaaaagtaaaaagaaaaagtggtgatagacttaggaaagtgactaaagtgaattatgtgtggtaactttttttttcttcttttggggcctaatatagggtccatgtttcttttcctttggtttgtcattgtgctggtggtaatagtaaaaatcccccgaatggtaaaaaaaaaaaaggctgtaagtgaggggctgaagtggctgcaaaatccaaagaagcatgtagcccgcagctcttggtcatatagtaatttcccattttactactatatattaaaatgttagaagtattttactttttgtctttaaatcaaatggtgttgctttcttccataaaaaaaaaaaaaaa
>gnl_UG_Tcc_S51617012|importin alpha
ttttttttttttttttaaaaaccatatcaaaaatgttttttatttaaaaaaaaaaggacaaattaatccaaatttacatgttcattaaagaaaagattgcacaacaaacggttgagtgaattcctaaaaaacacatggtatcaaacatcctacgacgtgggtagccttacagcccgagttttcttaacaaagggcgatgcggacgaatccttcgatgcgccaactaattgaatttacatcccaaaaaaaatgggggaaggagattacaaaaagattacaagagaaaaaaggagcaggggtgatcatcctaaaaccttactcgtcaaccccatagtcctccccgaagtatttatcaactaaaccattggccatgttcctcaggtcttcattttcatggaactggtatctttccatagcatcaatcccatcctctcgctcaactagttttgggccctctccacttggcattcctctcaaaaccaactccatgaattgaaatcctagtctggcagcctctacatcaccagatccaaccaaatcaataaaaccagaaaggcatcctctctgaacaagggaaaccaagtgctcctggatcaaatttggcttcc
>gnl_UG_Tcc_S51617152|receptor like protein kinase
cggggaaaagtgaatgaaaaagagttgcagaaacgagtaaacgtatttaattttcacaacctccaagccaacccaacgcccctattctttactttctttcctctggttcttcacccagaaccctaaaaaaaagagagggaaaatcgcctagttgtaaatggaatcatcaccaaggaaatcttagtagaccaacaaagaaaataccaaatccagattcagctctaacccacttcagcaatggccacattctccatttccaactacttcacagtcctaacttttatcattttccacttcaaaatcttagctgcagaccaaagttcctctttttccttcaaaagttttggtaaagatccaaactttgtgtccaatattgctttatacggggatgcacgggttgctaatgatggctcttgggttcaacttactaactcagtaagtgggagtgctgggaaagtcatgtataagaaacccatcaagcttgttgaaggtaaagtcaggaattttgcttctttttcaacttacttttccttctcaatgtcccatgaaaatggtgatggtttggcttttgttatggttccccgtagttttaatcttaatgtgttgcataatagttcgtttggggtttctcttggattggagaaacgtaatagaggtgctgttgctgttgaattcgataccttcaaagatgccaggtatggtgatttgaatggaaatcatgtgggcgttgatgtgggtagtcttgtatcagttaaagcgagaaatttatcatctgccaatttggtgt
>gnl_UG_Tcc_S51617477|nodulation receptor kinase
ttttttttttttttattccaatggaaaatgtattccatcaccagtattgaagcatttataatagttttgtttcactttttttgcctgtatagaacaaggattttgtgcaagaaaggacagaaactcaaaaggaaataaagttgcatgcaacaacctcaaaatttacaagctcaagaattggagctatgctgtctatgggatcatctttccattttcttttctgtttttacctttcctctttttttggggtgggttgcagaagtagtttctcaaacctagagcatgattgaaaattccagcacctttaacaaacaatatgaggaacggaaaataaaacaggacggaagggattgtctctttgtacatggacaaacaaaagactatcgtgctactggccgtgcaatggactcatccaaggacagataattatccgtagcaaccaaatccaaggaaccagggttcagggaagaattggcggagtttctagacatgtcatctgagttaccttctctcacaatgatgccttccttctcaattaagatagcatcttggatctccttgagaacttccgatattgatggccgcatatgtccatgaggttgcacacagtttaaagccttctctgctattttccacattgattgtatgtcatattcattgtatagggaaggatcaataattccttgaatgtttccactctcgatatgcaactttgcccattggac
>gnl_UG_Tcc_S51617523|predicted protein [Populus trichocarpa]
ttttttttttttttttccccttacaagctactttctctctcaaattctccttttgcttatcatgcttactacttgatccatctcctttctcaaatttcctcggcttaagccctgcttcattacttttatccgcactatccaagtacacaaccaaaaaatcatgattatgattatgctgcaacagttgcggaccttgcggtacctcacgaaacgacgctgatgttttcacacggcggtgcttggcatttgccaaatcaaactccagcatataatccatgaaattgactgacctgctccgtgtaacagggcctggattgttacctttctgaacccagtttttctctggcaatgagtctagccccattagcctcgccacaattccaggaccactttcaaaagctttgacttgaaccttagcttcatcaccaacaaacccgtttgtagttgactctttaatgtcctccgatggacccg
>gnl_UG_Tcc_S51617590|vacuolar atp synthase subunit g
ttttttttttttttttgacataaataaaactttattgctctttttccccactacagaattaaatggggacaaatgctgggcaaatcagttggcgaacatattcttgaagtgctttgtccgacaataaaaagatctaatttgccgtgcacagtttaaactaagtgaacagaacaaggcaaatgctacaacactgaggaggctatggcctaggataaaccacaccaagggaaaaaaactggtataacagattttgactgtttgccatgtcaaggggcttaattcttcacagttgtcacatgcttgagaagcatttggacaacatcatctgatattcttgcagcctcaaggttcaggtggtgaatctttgcttctgtctcttgctcaagccgcttcacattagcacctgaatctccactgctctcagcaactttcctctggaactcctcctccgcttgagctcgatgttcagcaatctctttttcagcctcttccttggcttgtttcagcctagtcatctttgcatttctggcggcattgacgatatgctgagcttcttgttccgcggcaagcaactgctgaattccaccttgacccctactggcttccatgatttccttgaaaagagtgtctagatttttgtctgaagatttcagtgcaaaac
>gnl_UG_Tcc_S51617881|uvb-resistance protein uvr8-like
ttttttttttttttttgaatgacaagcctactgattatttaatgtatcagtactagtatttattgttcgtgtacaaattaattcagctggcactgcaatctgctgttaaaagacaaactagcccctgcaagaaaagtacatgcttaaatggatgtgcaaacagcaatatgtacagtcgtacactaaggcgatgaatacatcaaagaaccctgaccagtcagtgcatctctaccctaccaaaactgttcctctttcgatcttatcaagaatttggggcccaaattggtgtttctgccagcaatagcgtgtgccaccaaccacaagcaacattttttggtaggcaaccgtctatgggaaccggagcaggagtgttacggtcgattgtatcacccagaccaagctggccgtacttattccaaccccagcttaatactcggccatcatctgtaagtatagcactgtggcgagccccgcatgataccatctttgcatgcttgccctccaaacttgcggcatccaattgccttggtgatgtctcagcctgctcagcaccagtacccagctgtccaaactgattaccaccaaaggcatatacttggccatcaacagctatgcaaacggtatgccacaggccagcagcaactcctaggacttgtatacccgaaaaagaagaaacgcaagttggtttcaaaagatcacttgtacttccttggccacactgcccgtaaagtccccaac
>gnl_UG_Tcc_S51617982|atp binding
ttttttttttttttttaagcaaactacaatgaaaacatttctgcacactcttcaattccagtatttttctctttgcttatctacttagttactcccacttacataatgtttactcttgttgtgtgagctctaaaagcagcgtccaagcaaagtgtctgaactggaatcacagcttactcaactccaagaagatctgaaaaagacaaaggaccagctgactgcatctgagtcatggaaaaggcgagctatacaagaggctgaggaggccaagaagcagctatcagcaatgtcagccaagcttgaagaatctgaacagcagttgatggaaatttctgcctctgaggatgacagggtggaaaaactccgtaaaatttcacaagatcgagatagagcatggcagtctgaacttgaggctgtccagaatcagcactcaatggattctgctgccttggcttctgccatgaatgaaattcaaaagctcaaagttcagctggaaaaggcatatgaatcggaagccattcagactaagcatgctgaatctgcacatgctgagattcagaacttgagaattgagctgactgaaactctctcgttggttgaaaaacttaagtctgagctcactgattgcagagaatctgaagcccaggctcttgaagtagttagcaaaacccaaatgcaaccggaaacagcaaatgaaaccatagaaaagctgcgttctgatgca
>gnl_UG_Tcc_S51619644|protein
cgggaatatatcgatttaagtattaaggaaagcatttcttatgctatatataccataatcaatctccatatttggaaaaagtagcttgtttaccgagatgaagccatgcctcaaggtcataaaatcaactttggctactgaattaaagaactgtctgaagaaacatttctgctccaattgacaaccatccagagcaatttattaatagaaacgcaaccgcaatatattgtactgtttcatcggaaaacgttaatagtttagagaaatagaatggccactcacaatccagagctgaattgatgtttctgtgcaagtagaaacgtgtcgtcttccgaatgttgtttgtcttgtaaatctgaacctctcaggatctagtgaacaggagaattgtgagagaaaaagacaacagcccaaaatcttttaatctcttacacaaaaaaaaaaaaaaaa
>gnl_UG_Tcc_S51619848|ribonuclease p family protein
ttttttttttttttttgaaatatcttctatatttgattatcttacggaaaagtggagaaagatgcagtacaactttaagttgcacggaaattacttatagcatctagttttcggtttccttagtaccaaaagcactaaatccagaaacaatatgtactactaataagaagaattcccccctttctctgtacagcttcaaacttttttcatgaccataatgctggatgtttcattaggtttgaaaatgatgaaatatgggctttcagccatattcataggatgacctatctggaagaaacacatattctcttcttttgacaaaaaatgctacaaaatttccatgaccttctcctatgtccgatgcgaatgaaaaggaacacctcgaatgggatgtttaacatcaacatcacaagcccaagtttcttgaagtgagtttgtccccttgtaagataattctccagcaatcaacttggaatatgaagacagatacctttttgggcacaactcggaattgatcatcttgggtaattagaccaaatgtttctgcagtctcacgaatc
>gnl_UG_Tcc_S51619902|sulfolipid synthase
ttttttttttttttttcggcgttcattctggaaaaaacttacattccaacaatttcaagtccacgatacacaacaaagaaacacattgcaaaaaaatcacacaaacaccaaaaaaagagcccgtttgaaggccacaacaggcccaaaacccctatttccacatggcatttcctttaattctaccaagcaaatctatgtaaaatatccccacatcacccacatttgacttcttgtgacgggaaaaggcgtcttgccagccattgcaaaggtctaagaacctgtgctcccttcttcccccagaaccaaatggcagcattgaattgttcattgcgtacctccatagtggctgctttccaatcatacttccccatttcttcacgtgcaactttgccaatggtttctctcaattccttatttcgtaacaaaacctccaatttgctcaagcagtcatcaacatctccaggattaaaaaaaaagccagttttgccctcctgctctgccggaattatgtctgggatccccccggcacgaactcccacaaaagggactcctgaagacatggcctccaaaacaacaaatccaagtgtctcaaattc
>gnl_UG_Tcc_S51619966|importin beta-
cggggatgaggagatgatggattatgggaaccagctcagacgtagcatttttgaagcttattctggtatccttcaaggttttaagagtgtgaagcctgatgtgatgatgccctacgctcaacatctcttgaagtttatagagttggtttcgagagacagacaaagggatgaaagtgtgacaaaagctgcagttgcagtcatgggtgatcttgcagatgcacttggctccaacacaaacacaaagctcttatttaaagactgtgcattttattctgaatttcttggtgaatgtctccaatctgatgatgagcagctcaaggagactgcaggttggacccagggtatgattggacgtgtcatggttttatgaagtagaagttttagtcctttggagtatagttgttgtcttggtctgtcctttttccttgctctaaatctgctttccttctagttctggtaaaggtttttaaggcattagggaaccaaaaggggggtttactacatgtatctgtccattcattattgcggatttgggttttggattttcaggattttcttaatccgctttttcccattgggtagagaaaaacaaagttaaatgctggcagtgtttgaggccctgaatgaaggtggtaaaaaaacttgggaaactgttttttttaattcttcccctaatccgggggtttgtttttcaatataaattttaagttgttggaaaaaaaaaaaaaaaa
>gnl_UG_Tcc_S51620036|mitochondrial inner membrane protease
cggggtcgcaaagaattgtttcacggttgggcttgtctcgcttacagtttcagatcgatttgccagtatagtgtcagtccggggtggctcaatgtctcccacgtttaatcccaaaaccaataccttgtttggttcattgagtgatgactatgttctggtggagaagttttgccttcaaaaatacaaattttcacatggcgatgtggtagttttcagctctccatatgatcacaaggagaaacatgtaaagagaattattggcttaccaggtgattgggttgggactcattacgatgtcgtgaaggttccagaaggacattgttgggttgagggagacaattcagcttcaagcatggactcgaggtcttttggccctgttcctttgggtttggttaatggaagggtcgtccacattctgtggcctccgcacagagtaggcagcgtcgagagaaaagctcctcaacacagagtttcttcctcctaattgcatctgaaccacaattttttcatggacagttatacaagtgtttccatgcaatttttcgccttcggtgatctctttggtattctaccttcatcatttattcttgtttaacaatggacaatatcccctgcaaattggtgttgaaggatttagatttataagcttaatctattaagattccgccgggactaagatgatggggggcttgctcaagtgctagagtcccactgtgggatgccctgtttaatcctgttatgtttttagccccaactccttcatagtttggtgaagaagaccggtcataggaagctttggatgatgatttaggttaaataaaaagtattttcttttgaaaaaaaaaaaaaaaa
>gnl_UG_Tcc_S51620059|fructose- -bisphosphatase
ttttttttttttttcttagggttgccgtagatacctccacggagaagcattcgatggatttcaccaacaaggcagcctatatagcgaccagaatatggtttgccatctgttcctggttgcctaaggtggtcgagatattgcttcagtttttcatcccagaggtcataattcccttcattgaaagaataaattttgcccgactctggtattttgatattctcatgtgtcaacacaaattctccataagcgggatctagggtgactgcaaacacccccttccttatggagaaggtgaaaaccacagagcttgactatagacaatagccagcagccaacaaattgcttcctggctggcaaacgttgatgatgcacttctctcttgcttgatcaagctgtgtgcgtagatgagtcgtcgagatcgataaggcattgctcgtcagggccataaatgccaaagatggatgcagtagtcaatgcagtgtcaatgttggcggatccatacataggatcaaagacaacaatgtagtttccagaataagtttcttcaactgcaacaggtacatcttcttcttctgatgcaataatccctgttcgccccccg
>gnl_UG_Tcc_S51620950|amp deaminase
ttttttttttttttttagaattaatctggtaataagttccatcctcttgtcataaaacaagaaacgagagaattatacaaagaaaacaagtttccaagctgctaattctgaaatgtgcaaaacttcatttcacaaagtatcaagctgcttatatcattgaataacacatcaaacctcctgacttcaaatcccaagtttaccttgaggcagcgtatggagcctcggcaacccggggggaatcccgtcaacatggatagcaccgttgcgtttctcttctccatcaatcccgccggatatcaccgtaacatccggcagaaaagccgagccacggcggtagtatccgttccccttccggcgcgagtggggtccgcgccgtttcttggagtgctgcggagactctccgtccgaaacctcctccctctctctctcaaccgtcttggcgaactccagcagctgactcagcgttttcctgtgcatataatacgccgacacagccaccagcgacgcttcgaccagagccgccatcgcaatatggacagtgtacgtgtccatctagaactctccacaaaattttctcctcactgtccttcc
>gnl_UG_Tcc_S51623765|predicted protein [Populus trichocarpa]
ttttttttttttttttttttttttttgtctcaaaaggattttgccaaaattcatcatttcatggaagctcaatccaaaatattccagcttttaaagaccacattaacaaataatcttatggcaatacacagatcccatatgtatctggtcaaagggaaaggagggaaaaaaaaaaagaattaaaaagagactgaattattaaaaatcaaaaacaaatagaaaaaaaaagattgttacagacacatttaaggagacaaaacaggcatgagaaaccatgtggaccagttctaaatgtttgaaatgcagagaccaagcgggttatctcaagaatcacccttcatttcatctgaatctgaatcacttgcattataacctggatgcttatcgctgactttccaaaccgaagaccgcaacctcgatgcccttgtcatccaaattcttcccttttgtgcatctcgaggaaccccataaccgctgtaatacatttgactgacgagaacctgcatgttgacatccccagctttagcttccttaagagtgtctttgaaccaacgcttgacgcaatcggagacaacatcggagagagggaggcgttgactggcactagagctctccatcttgttcttcgacttgtcttcactcacaatccggcggttctgcgccgtgggctttgcgtttttccctgttttgttgagatgctgagcggtggcctttgcaagatgttgaagcttggttgcgccagggagcgaccttcccataaacaaaaacctaagaaaattaaaaacaaacaaaaaaaa
>gnl_UG_Tcc_S51623803|cell number regulator 8
ttttttttttttttttaaaaaaaaaagtaaaaaataaaaatacattaaaaacaaaacatatgtaaaacccctatataaatcatatgttatttgggatgaccaaacaaaataatccgcccatgaggggggcttaaaaaagggaaaagaaaacttttaaacattattttacaacaacctgacctgaccctgaaaaaaatatggacaagccactaaaattctttctttccttggaagggaggacatggacggcatgcactccggccccccggcccatgggctgctccccaggaggcatcatgaccaggacaggctgagcattgaacccgggatgaggtaaccttcgacgaagctcgcgaccttcctggcaaagggcacaggcatgacagaatacatgtgttgcaaagtcacaggctgactcacactgttcacgttgcatctcatcttccacgcagcttccacagcatccacataacctgttaagtgcctcacaggtgccctccagattaaacttcctccgaatggcagtacggctagggtatgaaaaccatggtgcaagacaattccacccaaaaaaggaatttccaatcagatacagaccagagtaaggcaagcagtgatttgcaaaggtcccaggaacagatccaagtctttcaacattgcttccatacagcacacaaggggccatgcttccaagtagacaaacttcaacgtcgctgctgcaaaactcatcgttgcggccaagacaagcgaggaggggggagtcccactgagcccgacccatgggctctccaacgacactcccgtggcctaacggcagcccatcagctgtccatccatacccagccgcagtactaacagccggcgaagctgccacctcggcagtcgcctccttcgactttttaccattcgcttccttcttctcgtctccttcaacaacttgtttgctcaaaagagggctcgactcctcccgatcgttgttgttgcttccgttgttatcccg
>gnl_UG_Tcc_S51626804|protein
cggggaaagcaaatgttgagttataatgcaaaagctctctgtgtcggtgaaggttcagtgtcagctgttgtggcattgagagactcgggattctccgatgtaactggggtttacaggcacccctttttctctcttaagcaaaagaagtttgtttatgagcttgattacgaggacaattcttacgattttgtgttatcgagggatctagataaggtttctgtccctgcgcttcttgttcttgagattgagcgtgttcttaggcccggtggaattggggctatgcttgttggtattagtggatcagaccctactagcttgattaggtctgctaccccagtttcttcactactgaaagcatccagtgttgtgcatgttgattatgtgaatgagtttacattggttgtattcaagaagaaacttgaaaataccacttattttgagcagtatcgtcttcctgcggattgcccatctataacagacaacaaagctatattggatcacatggagcctcttgtggaggagaaaccaattgggtttgaaaaaagtattgcttatttgcccaagtttgttaatgtatcttctaagcaacgtttggtctatattgatattggggcaggtgagcatttgaactccaatgttacaagttggttcttgccttcttgtcctgtggatcacaaagccttcaatgcttatttcgttgatcatgatacttcggtgatactatcctatgtcaagaagcctggtatcaactttgtttattacccaggccttgctgggaatagagctacagccagctc
>gnl_UG_Tcc_S51626945|rhomboid family protein
cggggatgacatattcttcgtgtatttggaaggtgtctgagtcctgttcaatccgagcagccaaatttggtggtcgttgacgaactgcccaaatcctttggcgttctctttctgtcacgttttttttcttttgactaatttagctgaaccactttgtctgaatgttaaaagctgatccggatttgaccaatctttctcaagttttcagcttccatggctacggacccttcaccgcagatcccaacgagggtcagttcaaggaggtccagcaacttgatacacccagttgatgtagaaacgccacctgttaggactccaagtccgatcgtttacagagaaatcaagcatttcaagaaatgggtaccttggttgattcctgctttcgtggttgccaacactgtcatgctcatcatcaccatgtacgtgaataattgtcccaagaattctgtttcttgcattgctgatttcttaggccggttctcctttcaaccctttaaggagaatcctcttctgggtccttcttccgccacgctgcagaagatgggggctctagatgtaaagaaagtggttgatggacaccagggatggcgtctcatcacttgcaattggttacatggaggggtttttcatttgctggcaaacatgttgagtcttttagttatcggaatccggcttgagagagaatttggattcatacggattggactgctctatataatctctggaattggtgggagtttgctgtc
>gnl_UG_Tcc_S51626996|at5g05600 mop10_14
ttttttttttttttttccacaaattaatattgcttcttgaaatgcttgcatacagtaatcttttcacatgatcatgtaaagcttcaaattagctgattatagtactttcaaaagctctatatttaggttggaaaggcttgggagtattatttaaatgtaagcgattggtacacatcacacaagtactatgtatggagactatctattggatttcaaggattcaacttgcgctttgccacatggacccttggtcctgatgtaaagtctgtactcatcaaacgtcatgggattatacagagccggccggtccttactcactagctccttggctggttcgatgagtaaatcactctttgggttgtaaaaaaaagctagggaaactcgatcttttgctgaattcacgattaccctgtgttcaacactcttgtaaattccattgctcagcacctgaagctggtctccaacgttgacaatgaaagcattaggaacaggcttcacggtgatccacttgccattcttacaaacttggagtccagctacgtcgtgatcagggaggaaaatggtcatggcaccagggtctgagtgtgaggaaagacctagggtaaggtcaggctgaggacactttggatagaagttgacccttaaacaggcaccgatgtcttctccaccgaaggctttctgca
>gnl_UG_Tcc_S51628265|heat shock protein 40-like
cggggcttggaggatttgtataaagggactaccaagaagatgaagatttctagagatgtttctgatggtatcgggagacctactacagtggaggaaattcttactattgagattaagccagggtggaaaaaaggtacaaaaatcacttttccagagaagggaaacgagcaacgaggggttattccttctgaccttgtcttcatcattgacgagaagcctcacggtgtgttcaagagggatggcaatgatcttgttgttactcagaagatatctctagtggaagctcttactggttatacagcacagctgacaacgcttgatggacggaatctgacggtccctattaacaacgtcattagtccaacctatgaagaggttgttaaaggtgagggaatgcccattcccaaggaaccttctaagaaaggaaatttgagaattaaattcagcatcaagttccctaccaagcttacgacagagcagaaaactggcctgaagcggttaatgtcatctccctaggaaacggtggtagccctcgctaccatcaagccaacttgtgtaagttagcattttgtttttattatttttttttggaaaggaaatttatgcgttgctgaactgggattgcacaacagttatttaggagttca
>gnl_UG_Tcc_S51629061|Ataxin-3, putative [Ricinus communis]
cgggaatttcagatatagaagatgaggacttgaaggctgcaattgctgccagtctaatggattcttccccagccacagccagtgttgaggctagcacttctaaaaccgaaaataaagatagccaggaaaaaactgcataagaagaaatagtttctttttgtttttatatttactggtcaagtgacaatgattcatgtcaggctattagatggtttgaacaaacatcctttggcgtgaggttgttgcattgtgcagtatatacattctttacacattttcgagttgaaatttaacattgtaaaaggcaaaaaaaaaaaaaaaa
>gnl_UG_Tcc_S51630713|protein kinase chloroplast
tttttttttttttttctagggaaaaaaggaccaaaaaccctaaagaaagcctcaaataagctcaatatcatttttatacaaacatatattcttcactatttcaatcatgatggtatatttagcaaaacccaaatcatgttcatgaaatgctctaaaatctgagcatgatcaaattcaaaggtagatttaaatagtttacctgtaaaatgaactgtacactactcaaacatggttttgttccctgcctaaatcccaaaaacaattcctatggacgttcaaatcagcatttttccatctaaacacaaaaaggtgaagcaaaaggcttcgggaaagtagttggtttgccattggaatggctttgcacctttacatggtgttccttctgaacgctttttggcatgtcacctggctcctgaaattgctcaagctctgttaccacctcatccatgcttggcctgaacttaggttctacagctaagcactgaagtgcaaggttagccaccttttggacccgatttaatgaatactggccttggagccgggtgtctagtacacggaatattctacgtttgttggtcaggtatggttttgcc
>gnl_UG_Tcc_S51631413|---NA---
ttttttttttttacttttgggtagagataggaaggtgcttgagaatggcgaacattcaccctatcattcaaattgtattgcaaccagatgtctataatgataatgagttgagtaattcacacttctcagggcatcatttactgtctcaaagatgttcctggcagaacattttgcggataaaaagtaggatggaaacatcaaatacctgtttactactctatgcaaacttcaaaaagacacttcaacttggatgtcaatgtctagttcatctactacttttaatgactacatttgctcaaaagcccattcatcttaatatttagcaaacttgggggtgttcttgggctcaaggggttcgtcttacagattatatttctagtttctcatcgttcccg
>gnl_UG_Tcc_S51632144|pyruvate decarboxylase
gattttgcagtggtatccacgcacactacgcggggggacttattggggtgctgttagcactgctttttgtgctgagatcgttgaatctgctgatgcttacttgtttgctggaccgattttcaatgactatagctctgttggctactctctgcttcttaagaaagagaaggcaattattgtgcagcctgatcgggtggtgattgctaatgggcctgcgtttggatgtgttttgatgaaagatttccttagagctcttgccaagagggtcaagcacaataatactgcttatgagaattaccacaggatttttgttcctgaggggcatcctttgaaggcatcacctagagagcccttgagggttaatgttctgtttcaacatatacagaatttgctctctagtgatactgcagtgattgctgaaacaggagattcttggtttaactgccagaaactgaagttgcctaggggatgtgggtatgaattccaaatgcagtatggatcgattgggtggtcagttggtgccactcttgggtatgcacaggctgttccagagaaacgtgtcattgcttgcattggcgatggtagtttccaggttaccgcacaagatgtatcaacaatgctgcgatgtggacaaaataccataatcttcctgataaacaatggtggatacaccattgaagttgagattcatgatggaccatacaatgtgatcaagaactggaactacaccgccttggtcgatgcaattcacaatggtgaaggcaactgctggacaaccaaggtcttttgcgaggaagagctcattgaagcttttgagatggcaccaggagccaagaaggactgcttatgtttcattgaggtgatagttcacaaggatgatactagcaaagaactgttggaatggggctccagggtctccgctgctaacagccgtcccccaaatcctcagtgaactcttggatgctggatgttatttgcttcaaaccctttttaaagtacataagatttactagcacaagttcatggatgcagagttaaatctatctttttcaacaatttgttttgatctgtggagtgcttgcggatattttatgtacattcactttggatttcgtttttaagtaatgaatgttttggcaaaaaaaaaaaaaaaa
>gnl_UG_Tcc_S51632150|---NA---
tggggattagcagtggtttcaacgcggagtacgggggtctctctgtttaacaggttggttttcttgaagtacatccctgtggacatgattgaattgcaatgagattagccaactgaatccattgtatattcaaggacaaaaatgccattgacagcacaaagaggtctggaggaagaaagaacctccattgtaagtacaaacggctattcctagaatatattgacactgacaggaataacatgaagttgctcctttaagatttgtatttcttagaggtgcatttgagtgattatttattattggtgatgcatcctcaccattaccatgtgatttttgttaaatcatccaaaaaaaaaaaaaaaa
>gnl_UG_Tcc_S51632295|pwwp domain-containing protein
tttttttttttttttgctggaaactttagcgtcccctggaattttcttttgtttctgaaaagagccatcttgactctctgacttctctctttcagaaagcacctgtttgtcgacttcaacactaggagcatcacctccaatcagttcacaatgtttctttacttcttcggagagaggtatctccacatcagtctccaacaatccacaaaggttttgaaattcaggtagctgaaagtaacccttccagcgatggaatgccaacaattgtgcctgtgatgttatgaattgcagtctgtcaacctcgctataagaaggtgattgggccagtgcttttatcctctcaacaagttcaaaagggtcaaaagaagcaacacctgaaaatctgtccccaccatcttttctactagattcttctcggatcccagcattaacaattatctgagcttgaacctcggcatatgcttccttgcaaatgcaggaacaggccagaccgaactccacacgtctagaaacctcatccaaagcacaatcaatagcatagtgaaactcttccatattgttctgcttttccatatgtgagaaatggggcctaaagggcttgatccgtgatgcttcgttccaagcaaatgtctggtcaccaaaatatgcaatcaaataacagtcctttttaaaatacttcttcgccttcgctgtggcagctgaacgatcaaatatct
>gnl_UG_Tcc_S51633831|heat shock
ccaccaccaagatcgaagatcaagacattcttttcgccgacactggtagccttcttgtcaagaccgtaagcaatggctgcagccgtgggttcattaataatacgcatgacattaagaccggcaatgacaccagcatcctttgctgcctgacgctgagagtcattgaagtatgcggggacagtaaccacggcattcttaactgcaaagccgaggaatgcctcggcaatttccctcatcttcatgaggaccatagaagagatctcctcagcagcaaattgcttctcctcacccttgtaagaaacaacaatcatgggcttgtcaccaggtccagaaatgaccttgaatggccacaacttaatatcactctgaacagaggcatcaatgaatctacgaccaatcaacctctttgcatcgaagacagtgttcacggggttcatggcgacctggttctttgctgcatctccaatcaaacgctcggtatctgtaaatccaacataggacggcgtcgttctgttaccttgatcgttagctatgatctcaacacgatcatgttgccaaacgccaacgcaagaataagtggttccgagatcgattccgatcgctggaccttctcctttaccggccattactttcccttctttggctgtgtcgacgaaaaagaatataaaaaacgaaaggaagcaaaaaaaaataatagaataaaggagagaaacagctacgcacagctagggtttcaagtccccgcgtacctgccccg
>gnl_UG_Tcc_S51634052|ripening-related protein
ttttttttttttttttccgaagaagtagaattttcctttttttttttattgattcatatttatgtaatcatgaagagaacaagacatctacatcatctgaacaagaacaagggaatggggacaatatgatcccactagacatgatggcttttcctcctcatagtagtgagaaaggaataacatagaatctaagctgtcaagatgcctccactgcaacctggccagggtaactgacttcagatttcatgtcggtttcccagagctctggtaatgcctgcttgatattgggaatgctttctaatgcataatctgcacctttaggtctctgggaagtgccaaccagcacagtgtgaagacccacacgttttccagcctggatgttgcggacactatcatcaaagaacaatgttctctgagggttgattctggcaatcttgacagcacgctctatggcagattcttgtggcttgcagacaatgggtgtcttgggtaatgttgcacctggcttgggctgagcaaaatgcccaactatgtcaaaaatttcagggctgctaggaacatcacttgtagcagcagctgatcccaaaaactcaatgtcatcttcatcatcagaaactgtattcttatgggtaggattgagagtctcaaagcatataatcccttcaaaacagtcttctaatcctagtttattaagagctttagctgcatgaaccttgtctg
>gnl_UG_Tcc_S51634414|---NA---
cggggagaagcttgtctgaaacattggtgaaaccatgctacaactttgatatcctaccatttacctagttgatgtttgggtaaaggaactgtaacatgtcatctgtataactaagtggtcacttggagttatagacgtacaacaattggagagctggtccccatgaaaacataaaccagatctgatacaagcctgcaacacacgtttactttgtgacgttcagaaaaaagtggtcataagtgggattccattaaacattttaagacaaaaaagaaagaaaccaagcatacaaacgggtaaaagtgggtgccccgcgcatctacgatgcaatgtctctacttggatgttggatgccaaatactcaatgccatgtcccatttgttttacaccaaaaaaaaaaaaaaa
>gnl_UG_Tcc_S51634817|thaumatin-like protein
tttttgtttttttttttcagtatgtatatcagtttccattcatattgcaagatacatttcaaaacatagaggaaaactaatttttccatccatttctttactaacagaccttcataatcctatcagctaatttgtaaaggagggaagaaactgatccatctgtttttcaactaataattactggtaaaaatcatagaaaacactctgttggtgggggcgttgacttccctaacatggccatggcaacaaccttgagttgtttcctttttcttctttttgacattgttcatttaggagggcaaaaagtaataacataacgtgaagccctgcatttgttaaggctgctagagtcatcaaaagcatagctataggcctttgggcagatagccttgaagagatgtgcaaaaagcgttggcttgcaggtatttggatttgcatactcccctgtgcagcaatatttagctgattgcatggccaagcaggcactcttgcatcccaccaccttggctcctttcttcacttc
>gnl_UG_Tcc_S51635443|ptr45_arath ame: full=probable peptide nitrate transporter at3g53960
ttttttttttttttttcgagaccagtaatatgctaaaatatattactaatttaccttacttgaacactaacttactctaggaaatgctaaaaaatagcattaattagcttatttatataagctcaacgagttataattaatatcaggccattgatccagcattatcatcttcttcattgcaattagctacagccaaactctggatgtttttgtaggagtaacgctttgccaggaacatatagacgcacaggttggccatggtcatgattgctaacagccagtaaaaattgtctaagcggctgctgttcaaatccttgccaaaccagctcttccctcctttctctgtgacgtgatcaacaagtgttatcagcaggctgctaaggaagtttgcagctccaatcacgctcaggtaaaatgcaatgcctaagcttctcatagaatctggaacttggtcataaaagtactcttgcaggccgaccagagcgaacccgtctccagcaccgatgatgacgaactgtggtgctaaccagaacacactcatggagagggagccatgtaccgggtcctttttcacagcagccaatctctttctctcgaccagggctgcaactaccattgtagctactgagaaagccattcctataccaattctctggaggattttgatgcctcgttcgttccctgttgttttcctga
>gnl_UG_Tcc_S51635637|protein binding
cggggctctcagttctctgtgcactcactgcacgtttctgttcttctttgcagtgcgtgctcaacacttcttgcagagcatcagtcctatgtctttaaactcctctccttgttcttcttctgctctttcctatgcatttcttcttgttgagtacgaagtcacgactctctttactcttatcttgttttcaccttttgattctctgggtcactcttgttttgggttgttccgaattttttaagttttctttgttactgaatcattaatggaggtaaagggtcacctaatccaataatagtgtctttaaattctcacattttgtccaagctttgttcaaacccacctcaaagctggaaactttgagcctgttgagtatttgatcctccaaaccttgaaagttttaagcctgtttaattacaaagccttaactccaagtttcagcttactttcaaaatgtcatctttagagatgtcccaaatcgatttagagcaaggcactcaccgccggaacgggagtgacgtcagcgccggggaggctagcgtctgcttctccgacgctgacgagggttcttgctactctcagttttattccactacaggtggttcttacgatgagtacagcttcgcttgcgcttctgatggacagattggcgacgtgtcggattccaggagggtgtcttcagtctcggattgttcggtggaggtggagattcagaggggagttcctgaaatcaaggtgcatttggcgaaagtcgagaaagattgtagaatttgccacttgggtttggaaagtacagccatgaatctggtgttcctattga
>gnl_UG_Tcc_S51635684|lmbr1 integral membrane family
tttttttttttttctgttccctgaaggttatattacatcaaaaacaagttctacaaacccagttcccatgtgtcaactgtcaaggatacctcaattacatgcccaagccaaatgggtaacattttaatcaaacaaaaaaataataatacatacaaaaggcgagcaaaacaagcataaagaaaggcagcagcagcactcaacgtgctcctactttagacaaccaattggactcaggtgatgtttgcctaaactctctaaaccttccacattgtaacaaaaccaggccttaggcatctgagcatatggaaacacactctgaaagggatgataaaacaagagaattctgattgtgcaagagcgtgcatcaccttctagggaaaacattcttacgaggaaagttggaacctgccgctaggtttttttcttctccatccaaaagcaacataatacacgaaggtcaatcccgctagaacaacgaatgcaatttgaaatacattatacttgtacaaatatttaattccacgaagagattgcaatgtgtggccgaatatttcctgggcagcagttgcttgagcatagtacccaaatgctgtggaacagaactgtatgacacttattgagcacaaaagaataagtgccacattgaacagaaaagagttcattagagtagctccccacttcataggatgaatagtaatgaaaactaatctcagaccaagcatcattgcacccgcaatcacagcaagc
>gnl_UG_Tcc_S51637644|mitochondrial substrate carrier family protein
tttttttttttttttgtcaataaccaatttgtaatataatatcacttcaaatacaaaggaattgaacactggcagtcagcttgacctgcagaggcaggtaaaaaacaagtcgcatacaaaactgtgatcatgacatgatcatcaatgattgctaattctctgaatgttaaaggcctaagtatactgaaactagatagttgatacacttatcatcactctcacagtgctaattacctatacatgaaaaaaatacccatggcagcaaccgcaaaatttaccaccatggtttctcaactaataccataaaaagaacaatttgtttacctactttctatttttaactgactgcattttttacccaattgttttggtttccttgttgtcttgagaactcaatgactaacaagagttcacagacacaatgtacggcagaaaagtggagtccaggatgaagctaataactggtagggatgcgtgatagaagcatcttcaatgtctcatacgtcatgaagacaatgcctacaccaggaaccaccttgtagtactcgggcaaaatccctctatacaagccacgaaggccttcagactggattatatgcctgaaagtcccaaacaacccagttgtataaacacgggctcgccctgcaaccccttccaattgcatacgtctcctcacaagatcgataggaaatgttgctgttgatgatgcaatgcctgagagactgccacaggcaagactaaccatgatagtggaatcatcaggcctttgcaactgccaataagatctcaaagactcatatactgaaaagcttattg
>gnl_UG_Tcc_S51637645|mitochondrial deoxynucleotide
cggggagggttcttttagggtttctccaattaattgtttttttttccccttttcaaactttacccaaccgagcaaatgacttccctctttacattgccttgatttttccgacttccttccttaaaacccatgcaacatcaaaccccataaaccaagaattccccctaaaaaaaaaagttaaaaaaaggagagagctttgagatattgttatgaatatggaggcaagagttggggtggtggttgaaggaggccaaagggctttgaattcagcccacggaactgtcgtagatgctggggctagaaagtttttacagcatcagcatcagcaacagcaacagcaacatgggcattcttcaaagcagggcttgaatccgcagattgggactattcaacagcttcttgctggtggtattgccggtgcctttagcaagacttgtacggctcctcttgctcgtctcaccatcttatttcaggtgcaaggaatgcactcagatgtatcagcattgagcaaggctagcatatggcgtgaggcttcacgcattatgaatgaagaaggggtcagagcattttggaaaggcaatatggttaccattgctcatcgtcttccctattcctctgtcaacttctatgcctatgaacgctacaagagtttcttgcaatctattctcggccttgaagatcaaaggggaaatgccagtgctgacctctgtgttcactttgtaggcggtgggttggctggaatgactgctgcctcagctacatatccactggatcttgtaaggacacgtcttgcagcacagagaaatgcaa
>gnl_UG_Tcc_S51637841|unnamed protein product [Vitis vinifera]
ttttttttttttttgcttcacatcgtatgtaaacacgtatatatgaacaaaagcaaactcaagaacatgtttttgttatttggcattgatccctcgctcttcaaattcatttgatccaaacgaaaaaccaaaaagcttcggacggtgacaattgacacagtcgtcctcgtcccttttaagcaatggtccccaaattccctcgacttcattttcacttcataatcacaataatggagagaaagagagactagtactcttcaaatgggtaaagggaagttagtagaaattttacaaagagcaaagaagggacacgtaaagaaaaggaacaaagagggcggtgccacgtttacacaacgtgccatgaagtcatgcaacccccgtccacacgccgctcccacaagccgtcacgcttcccaactactgtttacacctacaaacagtcatgccttccaatcgttttgttcttcttttaccaaaggcaaaacccaagtaggatctgaaattctggaccatctgctgcgggacctttatgctgatatattatatattctagtagtactgctactgaaaactaattaagctaactgtttcaaacaattctaattaaacacttcgatttgagctatagatagataatggatcagttcttatcaatagtctccctcatggaagccttaagcctgctctggatcctttgccttttctctatttcagtagctctctggtctctgccccttgtgtaagcctcaaagaactccttgttctctttctccaactcattccaaaccgttgaagtaatgactggtttaatgttggcatgcttagacaaagcttctatgcactcttctttgctcatgttgaatatcaaacactcttctataagatggtgcaccatgtggatgtcccg
>gnl_UG_Tcc_S51638206|atp binding
tttttttttttttttatcaaccagagagcaaatattttcagcaaactgtcataacttgacaaccggataaagctgaaacaatacatgccaaagagatctaatgctcccagtataacatgattgaaactgaaatctctattacaacttaagtttggcaatctgcacaggctgatcacagcaaaaaaaaagggtggaaagcatccagaactcaagtcacataaaagttcttacccttgttttcagagcagtagggcgagcattaaacatcccaatctggctcattaaagtcttctgcgactccatctccaaagagggaaatagtggtgtaccaggtggagtaagaagccaatcataatctgacttttcattctccgaattcaaaaaaatatcagctgcagtcttccgtaccggcacagccgatactatcttcgatatcggaaaaccgccgccgccgtttccgttgacgttgacgttagatcctagaggagcattgagttgttccgagttgtgaagcgagagaagattgttgttcttctctttctccttctctcgtctccgcatttccaggaacaaagccagctcctcgtctctctctttcatcaccattttccgatctctcaataaaaccgatcaaagcacaccaaaatctatctctttcagatccaaaaccaagctttcaaagctacaaaaatggaacccaaaatccaaaaaaaaaagaaaaaa
>gnl_UG_Tcc_S51638298|transcription factor gt-3a
cgggggacgccatcaccatccccatccacctcagcaacagactatgggtgttaacgtcgatgttgatagatttcctcaatggagtattcaggagacgaaggagttcctgatgatcagagcagagctggatcggagtttcatggagaccaagaggaacaagatgctttgggaagttatctctacaaggatgagggaaaagggttataatcgcagcgctgaacagtgcaagtgcaagtggaaaaacctcgttactagatataaggggtgtgaaaccatggaagcagacgccatgcgacaacaattcccattttacaatgagttgcaggccatattctcgtcaaggacgcaaagtattctatggaccgatgaaggaggagtgaccgggtcgaagaagaaggcagtgcagctatcttcagaagaggatgaagatatggaggaaagcgagttagataagggtagtggcattaggaagaagaaaaaggggaaaacgggtattggtgggggtgcaagcggaagcagcaataatataaaggagattttagaggatttcatgaggcaacagatgcagatggaaatgcaatggagagaagcgttcgaggcaagggaaaacgaaaggcggttgaaagagatggagtggagacagaccatgcaagcgttggagaatgaaaggataatgatggatagaagatggagagaaaaggaagagcaaagaagagtgagggaagaagctagggctgagaagagagacgctctcatcacagcactattaaaca
>gnl_UG_Tcc_S51638585|predicted protein [Populus trichocarpa]
ttttttttttttttttgaggaaatgttgtcagctctaattcaaattcaatccaacagttacaaagcttcttaattttctttaacatttcattggggtgatgggggaagggaattgtcaaagttgaagaatgtaggcatagagcagctcgttccacacatcaggcactccagggaggcaccaatggatacaatctgaatagtttttggggttcgataactgttcttccgttattgtttcccaatgcttcctgtaaatcgatgggtgaccttctttcctgtaatctgatagctgtgtgatgttcatcatgtggacgttcgaccctcttgttttcaactccccaagcacgctatcgact
>gnl_UG_Tcc_S51638601|---NA---
tttttttttttttttctgagaaattgataatacattagagattgctgtaaattgtgttcaaataatacaccttattcataaactgagaatcgtccttgtgtgcttcaaagcctaaaagaataagaaaaccacaaccatattcatgatcctctttctaacaaagattgagagaaacccagcattctagaatgggatacaatttgcaatttcaccatatgctcatgcaccactaggcttataggtgaaccttaaatttgacgataataatgacagctgccactctgccaggataatgggaagctcagcagtcttaagctacaggtgaaattgtgatggcaagtaatttgcagcaggatcatagagtcaacacttttaaaacgcatgtggactgaagactctgcgcctctaaaaattgagcttaagcgttaggctcctgaatttggattgatgtttttgccaagcttgcttctagttcgtttagttcatccatgtccaattcatcatcatcatcatcatcatcatcatcatcatcatcatctggaagagcttcagcatcagcagcagatgtcgctgaggtacttggtccatcagcagctgaatcaggattggcct
>gnl_UG_Tcc_S51638635|actin
ttttttttttttttttgagcaattgtccctcactaggaaaagagaaaatgataactgaaaatattccaacaatcatccatcctttcaaggttattgttcaaacagggaagtgatgggacaagaaaaacagataatgaaaccaaaatatgaaaatgcaagaagcatttttactccctataacagagcagaaaaaatgataatatgaattttcttttccttgctcgtgctcaaaaacatttcctgtgcgcaatcgaaggcccagattcatcatattcagctttggcaatccacatctgttggaaagtgctgagggatgccaatatggaacctccgatccacacactatacttcctctcaggaggagcaaccaccttaatcttcatgctgctaggagccaaagctgtgatctctttgctcattctatcagcaataccggggaacatggtggtaccaccactaagcacgatattgccatacaaatcctttctgatatcgacatcacacttcattatggagttgtaagttgtttcatggataccagcagcttccatcccaatcatggatggctggaaaaggacttctgggcaccggaatcgctcagccccgatggtgatcacctgaccatcaggcaactcatagctcttctcgacagaagaactggtcttggcagtttctagttcttgttcatagtcaagggcaatgtaagccaacttttctttcatgtccctcacaatttcccgttcagcctgtggtggtgaatg
>gnl_UG_Tcc_S51639040|f-box family protein
ttttgttttttttttttcaatcaaaatgcacaaaataaattcaaaaccaactcaaattacaaatttcagccttttctggacaaaaaacaacatgaatctcttcaaaaactgccataaaaaaggccctgaaaaaaaaaaaaacagcattctgctttcgttggttacttgtgttccatgtctgctttaactgactctgagggatctttgcaacctcccatgaatgattctctggtgaagtaacagttattgactccagcatgtttgccttctccagtaaaagttctaacaacaaaaactgatcttcctcacttttgtaaccccaaaactcaacaatcttgaggttctcgagccgtgaagtattggacttcaccgttgcatcatccatccaaaggtgaggttcatgcaagtattggtgaaaatatggacaaaatataaagttgaggccaggatcaactttgattaacaacttctccatggcaggacagatgttcaggaagcaagccagtgagtcccgttttgtcttgttcattccaaaatgctccatccagctcaattcctttaacttgttgaatctcaattccagccttgaaaagataactcctcctgagcacaaccactcaagaagccaactgctaatagtcaggatctcaatttccttgagagaagttaggaaagaaacaacatcctcacaatcaaactcacaactacaaaaaccatctctcaaatcaagcatcac
>gnl_UG_Tcc_S51639609|chloroplast lumen common protein family-like protein
tttttttttttttttgtgagttttaacattcttgaaaagctttacttcccaattaatgatcaagggttcatacatcttctatgaagaccgatacaaaaaaggcgaaagcgttctgcctgcatctatgcttttcaacctcacaagcagcaatttggcttaaatcaaaagattcttggctaccacatcgatgtttaacatccaaattcaaagttgttgaaatttgtaactctaccccaaataaattggttaggaaaggctatttctaaccaaaatgtatgggtaaagatgtgcgggtattaacttattgcactccactccatctagcccagtccacaaactgcatcccaccatatatgttgttggcaaatcgcacaccaacggtgaaagccatagcaacaggtggaacctgcttggccaaaggtgatgcctccaccaaccgttccaatccattaatgatctgatatcgagtattggaagaaactgcaagaaaaacaccccacaaagctgcactcttcacaagaggtggaacagggatgtcctcttctgacttcttcatgctcctcttggcagtcatgatcaaatttgcaattccttgacctataataccacatgcaaatccaactgctccatacaggactcccttataaaagtatgtaccaattctctgttttaccgtaaatctaccacctggccttt
>gnl_UG_Tcc_S51639853|gdp-mannose pyrophosphorylase
ttttttttttttttttgagagattaaaaatgcaattaacttaatcaatatatagcttaagtgtatacaatgtcatgtatttgttgtctccattttccctttttcttgagttttggtcaatggcattccaaaaaaatgaggcttgtccttcacaaatccgtgaggttgcctctgcatctgtcctccattaacaaaatgcctactgctctccctgagtctacaagccaatcagccactcacccctcgaacttattccaactggagttttacctaataaacaagaaagaaaagcagaaaaaggggcaaggtagacaaccaaattgcagtgttaaactctcaaaatgctgattccaagttcaccattgtgatcacatgacaatttctggcttcaaaatgctagactttatctccttgtgaggcaggacaacacctccattgctgtaaacttcatctccaagatgaacatcttctcctaagattgtcatgttttccacccgagcccaccttccaacagtggaatgccagccaataatgctactggagatgcaagcatgcttcttgatgcgaactccacgcattatggtacagcgtgacagcctaaccccagactcaatgatgcatccaggaccaatggctacgtcaggtcctatgagacacccttgaccaattacagcactctcgtctaccaaaacatttccaacaatgtt
>gnl_UG_Tcc_S51640638|at5g05440 k18i23_25
cgggggctcactaaattgatactatcaaacacccatcacggcagcagagggaaaatgcctgtgaatcctcccaagtcatcgctcttgcttcacagaatcaacaacaccacccccaacactaactccaccaccactacgacgacagcgaccgctgataattcctccatgttttgccaaaagcggtatcctttgatatgcaccacgcccgtccctgacaccgttgctcgtcaccacactcaccctgttggccccaaccagtgctgttcagccgtcgtccagcagatcgctgctcccgtctccactgtttggtccgtggtccgccgcttcgataacccccaggcttacaagcacttcgtcaagagctgtcacgtcatcgttggggatggtgaggttggtaccctccgtgaaatccacgtcatctcgggactccccgcgggcaggagcaccgaacggctggagatccttgacgacgagcgtcacgttctcagcttcagcgtcgtcggtggagaccatcgactagccaactacaggtcggtgacgaccctccatccttcgacagccgggaacggaacggtggtggtggaatcgtacgtggtcgacgtaccgccggggaacaccaaagatgacacgtgtgtgttcgtggacaccatcgttcggtgcaacctgcagtcactggctcagatcgcagagaatctagccaggcgcacatagcaaacaaggaaaaagcagccattttcgtgagtgaaactcttcttcagggtagattactttctctctccctccatgtttt
>gnl_UG_Tcc_S51641231|actin
ttttttttttttttttggaaaaatttatcattaattcattcataaaattggtggtagctaaccaataacataaagattcaaagaaagaaaacagattaacatgaattaacatgctaacaacaagtttgttgggcaattgtccctcactaggaaaagaaaaaatgataactgaaaatattccaacaatcatccatcctttcaagggtattgttcaaacagggaagtgatgggacaagaaaaacagatgatgaaaccaaaatatgaaaatgcaagaagcatttttactccctataacagaacaaaaaaaatgataatatgaattttcttttccttgctcgtgctcaaaaacatttcctgtgcacaattgaaggcccagattcatcatattcagctttggcaatccacatctgttggaaagtgctgagggatgccaatatggaacctccgatccacacactatacttcctctcaggaggagcaaccaccttaatcttcatgctgctaggagccaaagctgtgatctctttgctcattctatcaccaataccggggaacatggtggtaccaccactaagcacgatattgccatacaaatcctttctgatatcgacatcacacttcattatggagttgtaagttgtttcatggataccagcagcttccatcccaatcatggatggctggaaaaggacttctggg
>gnl_UG_Tcc_S51641476|dna binding protein
tttttttttttttttctggagcagggagacaaccttgttattatcatgaagcaagctgactacattaactgaacaatgtgcactttagcaggaaaaaaacagggggaaggttgatggaagtttaaaccatttaaaacatacttcgagaaataactcgatttatgctaacatccacccgaatttcaggagttcaaacaatcagttctacagaccaaaatgaatatacattgataaattgactcaaaagtgcaaaacataccgatgaaaaagcgcaaatgatttcacaagtcgaccaaagaagcatggtgaatgcatatacaccattgaccgttaatcctctcgaacacgtttgttacaaactgtcctccccaactgctacctttcgtcttgatgaattccatgcatgtgacatatccagcatcccctttaacatgaacttgaacgtttttcagctctatatctagtggaaattcgtagttcatccataccacttcccagctttccattacgaaatcataacctgatattccgtttgcccctgggtgcacacaacacacatcatctccttttgcccaaaggttctgcatggcggctagatcccctctcctgaaagcatcgtaaaaccgagaatttgctgccagtactgaagccttgctattctcatggaggactcgaaggtcatccctgattcttgctgcttgggcatagttttcttcctcaatggcattctgcagg
>gnl_UG_Tcc_S51641872|copper transporter
cgggggcactttctccaattttctctagtttttctccctccctgcctctctctctctccctgaaaatgtctgatcatggtggcatggacatgcctacgccggcagggtcaacgtcaaacggtagcatgaaatcaatggatatgcacaagagcttctactggggtaaagatgtgatagttctcttctctgggtggccggaaagcaactccggcatgtatgtactggcaatcttcttcgtgctgttgctaggcgccgccatcgaggttttgtctatgtcgccaccggttaaacctggcaccaaacctgtcctcggagctttcactcaggccagtgtttatgccgtccgaatgtgctttgcttacatggttatgctctctgtcatgtcctacaatcttggaatcttcatagctgccgttgctggtcatgctatcgggttcttcatcgtcaagcttcgtgctctgcaggctaaggaaaccaccgagcagcggtacatgtctcccgacggcatcgcttctaagatttgatgttacggtataccagtcatgttgcctgagctttaacttagagcttgtaaatcacatggagtttttcatactctctttggtatcaag
>gnl_UG_Tcc_S51641876|bel1 homeotic
ttttttttttttttttcggcgtaacttcccctacccacatcgcaaagctcttctaataactgttgtgcgggcctcataaacctcgattccttcaaaatcaaagcatgacccgtgaaaggcccgagagggaccgagctcctggaaacctcattcgaagtggaagcacttgcaccaacaatgcctggaaccacatatccactggcggtaaccttgtcactgtagatagctgactcgaatctttgcagatttagctccaaaggaagattgttttggtgggcgttatgagaagataaagaaagagacaagccttgaccggtggtgctagactcatgattcaaagacaaggcttcaggtttataaaccacaacttcaccaccattattataagaatggtcaaaatctcttaggctctgaaggttttgcggagtataaagaaaagggttgttattcttatcttgaatcgagctagggtttaagggcaa
>gnl_UG_Tcc_S51642452|---NA---
cgggcaaatgcagaagcctcattgttgattatataaagttggcgttcaatgttatttcaggtgcaagttcatatccttttgctgatggacaagaatataatcacaattttgacagaaattccgcaggatgaaatgcttgtactccggctaatatcagtgcattatggtaccctttgctttcttttttctagcgcggaggagcagatttcctcttccacatttaatttctcaggcacagacgcattgttctaatcgaccagcatgtttcagtgtgcagatacattgccctctcaccagaacaggaatatttatcttcttcttgaccatgttataaagcaatgcttaggattctagtacagagtgcatgttgcactaggcattaatcgcttttattttcccttgtaccgactgaatttgagaaatttaccaggtgagatttacatattgtactctgcaaaaaaaaaaaaaaaa
>gnl_UG_Tcc_S51643208|isoleucyl trna
ttttttttttttttttaaatcaaaacaaaatttggatacctgcttcaaaatcctcaaccaaaatggcttaaaaaagcaattcttcaagcatttttatcctaaaaattgcattagcttttccaaataaaacaactacttttcactaaattatctgtacaacaaatgaggtaactataagcgcacaaaggctttgtcaggtttgtgtaatttgtatgtgatcccctgtactggtcagtggtggcactgaacacaggcggtgaaaagtaaaacacaaatcaacagccattttttatcgtcaagtagtaatcacccactgtcaagaaaacatgttctcccagtgtcacttccactgcaggctgattttcaatgcaaccaacttccatcttgccatgtccatgctgaaactcggatttcaaaaaaaagtgatcccttgatagcaggtaagtctgcaggccttgcgcaaattttgtatttcctgcatataatgctaaaatagcctttgacatgaaaaataaggctggtctagccaagcttattttaaatgacatgttaa
>gnl_UG_Tcc_S51643229|phosphatidylethanolamine binding
cggggaggcagcgaattctgagaagaattaagcagagcaaaaactaagggcatggctaccgatcaggatcagttcaggttggtatcccctgccataaaccatgaaggaaggttgccaaggaagtacacagacgaaggtcaaggtgcaaagaagaatctgtctcccccactggaatggtacaatgtgccagaggggactcgcacgctggccctggtggtggaagacatagatgcaccagaccccagcgaaccgatcgtgcgttggacctgttgggtggttgttaacataccgccgacgttgaagggtctccctgaggggttctctgggaaggaagaggaggctggtggagattatgctgagatcaaagaaggcagcaatgatcacaaggttcctggatggcatggtcccaagttaccctcccatggccaccgtttccaattcaggctctttgctttggatgatgaattgaaacttggcaacaaagtacgttgcttatcaatattcaggtcactctatgtcattcatctgcaatggaattgctcattctccaaggtgaatgcttggagaagcagaattcacgaccaagttttaagtgaaagtctttgtcatatgtaatcttgagctactgaacatcaattaatttttgctttttgtcgcaccataactacggaaaattaattatcaatttatttttt
>gnl_UG_Tcc_S51643784|histone h2a
cggggaaaaatccctgaatttttttttttttgtgaaaaagaaattaactgcaagaattcatttttcctctaattctcaaattttttgagtgatggatgccggagcgaaagtgaagaaaggaaccggaggaaggaaaggaggcggtccgaagaagaaaccggtttctcgctctgtaaaggccgggttgcaatttccggtcggcaggatcggtcgttacttgaagaaaggccgttactctcagcgcgtggggaccggtgctcccgtttaccttgctgctgttctcgagtaccttgctgctgaggttctggagttggctggtaatgctgcgagagacaacaagaagaatagaatcattccgaggcatgtccttttggctgtaaggaatgatgaggaacttgggaagcttttggctggtgtgaccattgctcacggtggagtcttacccaacattaacccagttcttctgccaaagaaaaatgacaaggcgccaaaggaacctaagtcgccatcgaaggctacaaagtctccaaagaagtcacctaagaaggcttagtttagtctagtctttgcttcttatttctcttgtctatgtagcttcctttgtgagctttccttgtaacaaaaatgtggatgttggtaggaatttaggaccattgtacttctaattgtctgtgttgtgtagaacatcctatgtttggaatgaatcaaatgaaatttcaatggatcaaaa
>gnl_UG_Tcc_S51644055|transcription factor hbp-
gggggaagtattttatatttgtcgcactcgctctctctcggtctctcgaccccagaagcacttgcagggaaatggaaaaaattttgttggccagcaatcaagaaaaactctgatcaactacagtcccacaagcacctagcagaatccccctgcaataaaaggcacagtttgctttactctttttcacagccatcagtcttctgatcttctcgtctgttaatatttctttccctttttgttgcttgcttgccctggtatgactccggaaggaagcagcgccagcacgaaccacaatgctggctccttcgatgcattcttccaggtttggctcgaacgccaagagcaatacctcgacgagcttctctctgttcaacagcgtagccatgaagcccgggaagatgatctcaaggacctcattacccgagtactctcccaccaccaacagtactatgaagaaaaatctcgcgtagcccaccgcaacattttccttgttttctctccaacatggctctcttccttcgagcgtgcctcgctttggatagctggtttcaagcccgggtttgcgttgaagcttgtttccaattccgtgcaagacctgtctca
>gnl_UG_Tcc_S51644204|histone h4
cggggaacagcctaaactcgaaacaaaaaccgttgtcagactttcagcctctcgaaaccaattttcacaagaaaatgtctggccgtggaaagggaggtaagggattgggaaggggtggagccaagaggcataggaaggtgcttcgagataacattcagggtatcaccaagccggcgattcgaaggttggctcgtagaggtggtgtgaagaggatcagcggcttgatctacgaggagacacgtggcgtccttaagatctttctggaaaatgtgatccgtgacgccgttacctatacggagcacgctaggcgcaagactgttaccgccatggacgtcgtgtacgctctcaagaggcagggcaggactctctacggtttcggtggttaggttgatttagccgggttgattggttttaaaaattgggatttatctcagaatttcatgttgaaatccactttgagttcttaatatttgcttttaaaaattgggatttccgggtctcatttctagggttcctttaaaattgggatatctgttggtagcttggattataccagtgggctatccggtagaatcccctaaactggttaattgagctataaatcgtcggataacaaatcaagaaattgcattggtatgccgacattaacatcttcaaggaattgaactctaagttaaatcggcacgt
>gnl_UG_Tcc_S51645950|copia ltr rider
ttttttttttttttttgggtaagatcttgggcaatactttaggaacaacttcataattttcacaacaaactagtatcaaagcttcgaggtcttgagtcaatctaaatctcattatggcaacttctaccaagtatgagattgaaaagtttaatggaataaatgattttagcttggggtgggttaagatgcgtgcattgctagtacaacaaggactgttaaaggcattgaagggaaaagagcatcttttcgcagatttatctgatggtgagaaagatgaccttattgaaaaaacacatagtgctattctcctagttttgtctgaagaggtgctaagagaagtcacggatgaagaatttaatgctacagtgcgacctaaactcgaaaatatttatgtgaccaaatccctgacgaatcgactttatatgaagcaatgattgtatactttcaagatgagtgaaggtacgtccattaatgctcacattgatgaatttaatagagttattcttgatttaaaaaaaatagatattaaaattgaggatgaagacctagccctaattcttctatgttctttgcctccatcgtatgaaaatttcatagatactatgttatatagccgagacactctcactttcgaggatgtaagggcatcttt
>gnl_UG_Tcc_S51646927|---NA---
ttttttttttttttttagccaaaattcaataagcattcagctctcctgtcaagaaagttcactgccttgcatcttgacagtaacaagcataagtgttggcttacctaagtcactacatccaagtataagttgaccctccacctcaataaaatatgtgaacctgaagccatcaggcctttatatagtcactggaactccaacaatgttagcataattttcccctcctcacaggcacctagtccccacaagcaaaatttcaacacctaaatttttacaaaccacttaggtgtgactacctcatcaataagcaagaaaacacaatcccaactacttgcctatagtcatcatccaggcatccaattttccaccataagaggccatatctgatatgaaatcaattagcaccacccaacaagtctccagaagtggcatgtttcaatggttgtccagcagacgatactaagatcaatgttcagcaaagccatcaccatgcccatttaatttgctcttcatgtatgaaagctgacttataacactccgaaatgagtgcatcccgcg
>gnl_UG_Tcc_S51648096|---NA---
ttttttttttttttttagaagaaatagacatcacattttctattgattgatgaaaaaacagtaaaatgtggagcccctgtcaaggaaaatatgaatgaaatatacaataagctgtaaacaaatttacaatgctgattatgcaattgaaaaaagagaaaatgcagcttctaatggggtcaaccctatcttaagtctggtcgagcagcttctaaaatctactcatgttgaatccaattagcctcgctaaagttaagtggtctttgaagttcgaatgctgcggcactctctcatgagtgatacttttgccaccgccaccactttcccatgtccaccctgaaagcgtttaacatctgaaactgataacagcaaagctttggccaggcaacttaaggcattcttatccatttctactccccgcgt
>gnl_UG_Tcc_S51650660|kinase family protein
ttttttttttttttttagcacatctaaccatttatcattctttcatagcagaaatgagaatattacaacatccaaacggggtacgtttgaccccggttaacacccccagtcccctgttactcaaaagaataactgtacaaataaatatttttacacaataaaacagggtacgtcatcaggaggacgggttaaaaaatgtttgactgactctatggctgttccttgcacttgagaagagccatcctctgggatcttgaataaccttgcctgtttctaagaacatcaatgtaagtttgaagtctataccgatctgagtttgtgagagaaaatggaggattgagaatgagggacggtgcttcgactagaagaaatactaataatcgcactgcctttgaatacaacaaagctgccctttccattttacccataagctcatcaacccctccatgccttcccaaagcaagggcagcttgaaatattgtctccattgcatcaggcatctctgttcttccaggctcaataaccttggcaagttcctcagcatgttcaacttcctggagaaattccctctctatctctacggatatatcctctggcccttcagggctgaaaatatcctgacattcttctgtatcagatgttccatgcttcttgctgccactcctcaatctgctcgtttcttggcttggacttccttccattgctgatgcagcctgtgcatggcaaatatgcaatgcttgcttccaaatcgcaagaatcacaagctggattgagaatgcttcaagttgtctacctgcctcaatctatcaaacgaaccatgataacattacatataaaataacctccataaaccttaccatagcaaagaaaataccaggtgaacctagctagcaacatgtctacacaagaaagatgcagtgagatcattcatccccccg
>gnl_UG_Tcc_S51651773|endonuclease exonuclease phosphatase family protein
tttttttttttttcttctgattcttgcaccaagaaatgcttcgagtagcaggcagaactatccatcatgaacatcatcactaacccagcacgccgttccaacccgttaaaaatgccggggggtacaacccaggtgtcaggggatgcttatcgattttcgcatcggcctgagtctgtcaaatgattacagctgtaacttcactatttgtaggccattcttgggacagaaacttggaggtgtgtcaaaacctggaagttgcattaatgcagctttgtgccctgggaattagcaacagttcctcagcttggaccttggccgcacaagctgatgacaaggcagtttttgctgaaaatcttggtgagcaggatctagcggtggagatgggcttgtttgctggattcacatggactgagaagagggaataaactggtctgtgatctgagaacctagactctcccctcgagtaccaaatctgctttagtccttcgcctttccacagtatcctgtcgcaccaggcaggagtacgccgtttttctttcgagttagatagttggacaacatagtcatcagaatcggtgagatatttgtaagtgggggcaaagtatatcctcccttcttcccatcctttaaacacccgtccagccctttgttctatccttagctgatccttctctagaagtgcttgccagtcattcttcttgagtaatgc
>gnl_UG_Tcc_S51651835|carbohydrate binding
cgggtgcctggaggtcgtttgtggtagaaggccgctcatgccacgagcatcagctgaagaggtgcatcttgtggattgggtgttcaattgctggaatgaaggggatatattgaaaacagcagaccccgaacttaacaaggattttgcggctgaagagattgatctagtattaaagctcgcactgttatgctcacatactattgcagcatataggccgagaatgtcacaagttatctcatatctgaatggccaagcttcactgcctgaagatttggataaaattcttcatacgcaggagctcctggaacagtcccgtgattattctttaacttggacaaaggattctgtagcaacaatggcagtcactgaatcattcctatttgcaggtcgttaaaattgcatggctatataactgatacaggcaagtagtcaacaatgcatgatttgcctgttgaaaaactgtttgcattgatttcactatcggctttacatattaattaaactgtttcttctgcaaaaaaaaaaaaaaaa
>gnl_UG_Tcc_S51652514|---NA---
cggggtgacaagaaggttgagaactgtttgtcaaagcccattcgcacttctccttcccctatgacttctgaaattatggccggctcaaggagacctttctcagtcaaggattctttttacaatatggatacacatacaccactggcagttacaccaggatcagcagtgggggtggacaagataaccacattacagtctccagagagcattttaccggagtactgctaagacaagtgcaacactctagtagcagattttttaaagtaccttgatatggtatcatctctcaattattcttattgggagtttttagatacaacatcgccttgtagattctgtgctactctgttagctcagtggaatttttacttatatcgagtaatgagaaatccagattcgattttcaccatgttcgaatctgatgttctggtttaaaaaaaaaaaaaaaa
>gnl_UG_Tcc_S51653329|---NA---
ttctttttttttttttatgataggcaagagaaccagctcttggtttattgcagctggtattcatattccttaaggttttttggggtgtagaatttgtgcaagggcttcatagctacacaagacgatatatacatttggtagttgaagtaattcaaaaactgaaaggattaacacaaattataagggtcttagaagttgtttaagggcatctactctatagacacacaagaaaatataatacattctggcggtttgctcaaaatcagagagaagatggacatattacttagaactataaaattgaactgcgtttctaaagtttccggcctaaaattgcttattgttttttttgcaagatgatggccgagtactaagctggggttggaataagtacggccaggtatgatgttaatcacccactctacttagctacgggacatatgttatcagcacaaacgtcaaattcatactcttggttgcctgcatgcagcttggtctgggtgatacaatcgaccgtaacaactcctgctccggttcccatagacggttgcccaccaaaa
>gnl_UG_Tcc_S51654055|at3g08780 f17o14_25
ttttttttttttttttcaaaaaggaattccctttcccttatcaaaattcacaaaccaggagtcccaaagtacaaaaagaaatttaaagagcaaaggcaaaaaaaagaaagcaaggtacaaggcccaacatcatagggagtatacaaagcccagcgccaagcttttcaaaacggtccttgggttgaaggacccccggaaaaatttttgaattcaggaggtatggggggccccggttgaaaaaatcgatcaaacccatgcccagggctggatcgtcaatagagaaacccaaccttatgaagcaccgaagtctataatctttcatatgccagctccaagatcaggaatttcgggcatgaggatgaacaacaggaagcaatcattcaactccggtagaccgagcaactttgtaccttaacttcctgttgtggctttcctgtcaacaattgattagaaaacatgtcctgaaatgcacaaagaaaccgacttcaaccgcacccagcacggaaaaacaataccaagaagctcacctgttcaagaaccttagctgagctggtttcaacgagcctggccaagctttcaattttggaaagcattttctgatataaatcctctaatcccgccgtgtaattaacggcttccggtccaatcaaccggctcagtcttccaatttgcattccctccgtgcacatatccaactccgattgatccttagccgcttgtttcatcccagttaacttctcctcagttctatcttcattcatcgccgttaagctccttaactcgcagttcaaaaagggcagcgcagagttcgggctaaacgacccgtaatgtcctctaaaagcaggcccaatgttgactatatcgatcgataccggattgaaacggagcttcgccgattggaactggaaggcccgatattggttggtttggacgaattggtcttgtataggagtggtgaagaggaggaaaatcgaaggagagaaatgggaattgaaattagcgtcttggaccgggagggatagattggggattgaggagagagaacgagagacggaaaattcgcgcacggaagggcggaggggggttttccgacgagaggagaaccacccgatcccg
>gnl_UG_Tcc_S51654095|nucleic acid binding
cgggggtgtaatgagctcatcttcttctcacacggttagtctgagttcaactcaggatagaaatgatcagctgcaccaggtttatccaaatcatgtgaaggaacaagagactttcatggcatcaagtagtgtatcaatgagtactgatgcaggtctcggaagttcaaatttgaattctgtggccagtgcaacgagcaacaatcttgagcagctcatgttacaaacaggagcaaaacacagtaacccaagtcaactaaagatgcaccaccctggttcaaattccattgatcaaagtctgaccagagacttccttggcatgagcaacgatcaatctgctcgtccatttttaccccaagacctagccaaatttgcatcaattggctcaaccatgggcttgagtcaattcaccagcaaccactgagctcagctacctagctacctttccaaataccgttacagctcagaaaaaaaaattcagcaaaaaaaaatatacgagttgccgatacgattatatatgcaatatataatcataaaaaaaaaaaaaaa
>gnl_UG_Tcc_S51655884|---NA---
cgggtccgatgcgcgtggagtcccgtcgtgttccaagccgatgtcgtttccaccatgttcaccatcgacttcgattacttccttttcctctgttctttcttattgttttgtatttgggaaagaagagaagcagggttttaaagagggaacagaagaaaatacagaatctttcttctttttttcttcatttctaaagctgggtttattgagtttgcatggttccacgctcatttccagggcaggtggcttactcttccatggttataatcttccagggggatgttgattggtcatgtctttggcttgtacgtgctcggaaggggcgtgggggaaggattgaaggagaaaaagagaagtgtactttagaatcctgcaaaactcgatcccaagcaattcccctggaactgacattttccatgttcgcacggaccgaatgactgccatggcagagataagaagctactttatctttttgtactaatctccagcttaaataattccagccaatgaggcattgaagcagtaaaaaaaaaaaaaaa
>gnl_UG_Tcc_S51655923|phosphoribosylformylglycinamidine synthase
ttttttttttttttttccaaaatatttattatataatacactttaaaaaggaaaattgtcaaagctatgagagagagctgaaacacactgaataaagtttgctggaaacttgagatgatgaagaaatataaagaaacagctctgttggaaacttaagatgatgaagaaatataacgcaacagctctgtaatcagtcagcatgaggcaaaaattaattgacattttccaaatgtcctcatgacatttcaggataacagttaaatctccaaatcaaactcagatgaagcatctgaccactttacttcctctcatttgtccttgcatctcaataaccaaactcatgagcaccactctctggcattttgaaacatccgtaaccatgggctagggcctttcttgtccacattccagtcctttgggtaccaagggtactgccacatcaggaaacagcgttctggatgaggcatcatggctagatgtcgaccatcaggagaacaaattgctgctactcctagaggagaaccattcaaattgaaggggtaagcctctgttggattcccatcatcgtcacaatatcttagtggagccaaatctgaatgcagtacacgatccaaaacaccatcatcaggaaaatatgctcttccctcac
>gnl_UG_Tcc_S51657346|y5161_arath ame: full=uncharacterized protein at5g01610
ttttttcttttttttttgggaaccactaaaacactttccatacaatttataaaatctcaatacacaaggttcaaaccccttaactgagtgcgccaattccatacaattaaaataaacatggcgttgtcaccttccacgtaaaacaaagtaaagctttaccacaataagcggcaagcataggaaaaacgagcagtctttgtacttgaatcttaaaaattaatggaacaaaagttcaaaggtccaaaggctatgaaaaaccacttcaaaacttatctacacttacaccatccctaaaaacctcataagcctctctattccgggatttcttcattccagcagtaacatacagctttgatccatcaaatgtgataaaggttaccttgacccatatcaccacttttgtcttcaaaccttctatatcagccagctttcctttctccagatacgcagtcacagtggtgaaaaagcgcaggacaaatgagtccttgaatcccacttcacatactgttggaataaaaacagtaagctttcctgtctcctcattgaattcgtagttagttgcatcacgagggaagattccaaaaagcaggttatattcttttaacacctcttgcaatggcttttgcatttttcctttgattttattaaccaaccatttgg
>gnl_UG_Tcc_S51657957|conserved hypothetical protein [Ricinus communis]
ttttttttttttttttagcttcggataacaatgtctgttcataggtgaactgagaaaataaagcaactaaaatagctccaagaactgcaacttttctccaatcagatgaagagatgaaagagtctgcaatttcaatgactagcagtgcaattagagcaaggtaaatgttcctccgcacttttgaccccgccttttcttttgtaatctctttaatcttctccgcttcttgctttgcttttgccttgtctactggctttttctccgtcaggttcttaaagaacaacccttcattcctatctttctcaatttggccttcgaactgcgctaactggccttcattcttctcaatctcctgcctattcatttcttgggattcttcaaaggcgtgcatctggctctcaatgttctccattatcctttcaccggcttcttcaagccctttgagagcatcttctccaactttatcaaactcagcattggcttcttcaccaaactggttgagataagcagatttttcatctaagtagtcagtgagacgaactttttgagcctgtagcattgctatctgggcaagcagctcttgcttacgagtgtctccttccgaggactggggatcagaatcaggc
>gnl_UG_Tcc_S51658839|mitochondrial carrier
cgggggccacagttatcttcaccatggccactgacgcttcccctcaataccggcccgtgccacttccccccgagttccactccgatatctcaccttcccacccgccaacccacgacggcctccacttttggcaattcatgatcgctggctccatagcgggcactgtcgagcacatggctatgtttcctgtcgacacccttaagacgcgcatgcaagctattggtgcttcatgttcggttcaacccataggcgttcgccaggccctcggctcaatcttgaagctcgaaggtccttccgggctttaccgtggtatagctgccatggggcttggcgcaggacccgcccatgcagtttacttttctgtttacgagctgtctaagcaatctttgtcacgtggcgatcccaacaactcgatggttcatgccgcttctggcgtggtggccactgtcaccagcgacgcggtgttcacgcctatggatatggtgaaacagcgactgcagctgaagagtagtccgtacaagggcgtagcggattgcgtgcggagggttctgatggaggaagggattggagccttctacgcttcatataggacaactgtcgttatgaacgcgccgtttactgctgttcacttcgccacatacgaagcagcgaagcgagggctgatggaggtgtcgcctgatagcaccgacgatgagaggttggtcgttcatgccaccgctggtgccgctgctggg
>gnl_UG_Tcc_S51660381|heat shock
ttttttttttttttttggaaaccggctttagaccaaccacttaaaaggagttccaagcccgaaaatgatagttaaaacccccattccaaatacaagaaagagaaaataaaaacccaagccccaacagattggggtaataaaagcagaaaaaaaaaagggctgccgaaatttcttaatccacttccccaatctttgggcccgcaccgtttccccccgctgggacatccccctccctgccacccctgtcagcccccgcgccctggtacatcttggcgatgatggggttgccgaagccccccaattctttcatcttgtcttcaaattcatctgccccggcaagctggttgctgtccagccattggatggcccgctcaattgcgtcctccatcctcctcttatctgccgggggcagtttggcaccgatcttcccatccctcactgggttccccctgttggaagcatagttctcccatgcgttctttgccccgaccttcttcttatgcccttcatccccaaacttgtacttctctgcctcctgaaccctcttctccatttcttccttggagagccctcccttgtcatttggaatggtgattttgttcctccgccccgtggttttgtccc
>gnl_UG_Tcc_S51660555|predicted protein [Populus trichocarpa]
ttttttttttttttatatgatcatgaagtcttaatagttgggctttaactctcaaacctctcatttccctcatgaaattcttaaagcaaaagcaaaatctctcacactagccaaggatctgaatggttcttttctggttgcctttcctggcttcttttttaggaactgtcacggtgagcaccccgttctccaaatatgccgtcagcttatcaacctttgcatcctcaggcaacctgaaccgcctcacgaaagaaccgctgctccactccacgcggtgccaattgtcgctcttcacttctttctccgagctcttgtccccgctgaagcaaaggatcctcccgtcctccaattccaacttcacttcgttcctgttcagccctggaagatcccctttgaacacgtgagcttctggggtctctttccagtccaggttcgccagcgcgaacggtgatccggaggaaaaagcgggacgaggcgcaaccagagtgcccccgaaattaaattcctggaacggatcccaggcttgctggtaaaaag
>gnl_UG_Tcc_S51660856|lactosylceramide 4-alpha-
cggggggtctgagcatgtctcctcaaaagaaattctctgtccgttcaatgattgggccattcagaagaatgtccaagaagtcattgacttaccgcttgattagccgcatggcgaagtcgcctgtcttgtccaccatttcgcttgctgcaatactttttttatctatgcagacagcttgatgtctaatctatccgttcataatgcaaatatcaagaccggtgaggttttcccatatactcagactcagacgactccagttgttgaaggagaaggacaagttgccacgagtttgaatagcctgccagtggcggctgctaccaccatccaggaaagaaagattgaagaaactgagaatgaagatcctctcattcctcctttcaaagcctcggcagatgaaagaatggaatggttcaggaggaaactaccggaacttgaaattctcaaatcaaatgagttgagtgagcgattccatggtcgggttttggaattgttcaacaacaaatgttcagcacagttcttcatggtgtggctgtcaacagcgcagtcctttgggcctagagagttcttggccgtggatagtctgttcagcaccacccctgatggatgtttgctgattttgtcaagctccatgtacagcccaaaagggtacaggatcttgaaaccactttattgatcgagggtttaacgttcttgcagtcaca
>gnl_UG_Tcc_S51661543|---NA---
ttttttttttttttttgggtgagtttgaattttgggctgaatttttggctatcatatttactgctgattcccaagcttccacataaaactcaatcattgattcctccatcatcctttgcacttcttttcggaagggactacaatcttgaattaaatgccctacacatcctttgtggtataagcaatatggtccttggaggtttcccaaatcattcatgtcaggacattctggccaaacctcgagcatgttagtctttaccaaggcttcaaacactttctccatgggggtttccacatcctgaatgctcattttaacatacatctccccttcaatctcatttacccctgctccagcatgatttggcaataggttgttgttaacgttctgttccgacttcttttcaaagttcaggattcctgccttgattagcctttgcaccttgtgtttgaatgttgtacaattcttgaacgagtgaccttcaatttcataatggtaatcacttgggcggaagcttcgtaccatctcgggaatggtggttttaacggttctatgtataagggtgccaccaaatggtttgcaactagctgagtgaaaagctcaacatacgggattgggattggatcaaattgcaccttctcttgcctatttcgccaccccttcgattcactggtagtattattgtttgaaggtgttgtttgttgtgtggttgaaactgtaacgggtgtgaaagtaggtgggcgaatatttgtggcgtaaggtgtccgttggattggagtatatgggtacaagttagaaaaggcatttggcataggtggttataggtatgggcttcatgaagtgttattcacaattgggtaataggggtatggtggatatggtacccg
>gnl_UG_Tcc_S51661631|sec14 cytosolic factor family protein
cgggggtctcttgtaaccctcttctagtttggtccttggtgtgtgcagcagtgcattagtcactctctctctgcctgaaacgcacagagacatccccaaaattagtgctcttcttctcctgatcctcaactccttcttcgttaaacttgtagctatactacttccttatatatcagacaaatccttgtaaaagtcctgcaatttttacagagattccatccaggtctcacacgtaacttccccattcaatggagaaatcaccctcacccatccccattcctgagaaaacccctccacaggacctgccagaggcgtctccaaagccttacaagaaaagctttgttactacactaatggaagccgcaacactccgctctccttctttcaaggaagacacctactttatctcccagttgaagtcttctgagaagaaggcgttgcaagagctgaaggataagctcatggcttcttatggccctgacggggaatgcgccatgtggggaatccctcttcttggtggagatgaaaaggctgatgtcattttgttgaagttcttgcgagctagggacttcagggtctcggattcgcttcacatgctcgaaaagtgtcttgcttggcggaaagagttctccgcagacaatgttgcggaggaggacttaggtttc
>gnl_UG_Tcc_S51662022|ubq8_arath ame: full=polyubiquitin 8 contains: ame: full=ubiquitin-related 1 contains: ame: full=ubiquitin-related 2 contains: ame: full=ubiquitin-related 3 contains: ame: full=ubiquitin-related 4 contains: ame: full=ubiquitin-related 5 contains: ame: full=ubiquitin-related 6 contains: ame: full=ubiquitin-related 7 contains: ame: full=ubiquitin-related 8 flags: precursor
ttttttttttttttttaagaaaagatcagcaaacttttattccctacttagattaacatcttacaaatgcgataagacccagatatcaaacattaaagaaaaagaaaaaaaggcacttccttattatgacagtatcttaaatttaaaacaacgacaaaacctttccttcagaacaatcactgcccaccacggagacgaaggacaagggggaggggagaccctttctgaatgttataatcagctaaagtccccccatcctccaattgcttcccggcaaagataagcctttgctgatctggggggattccttccttatcctgaatctttgccttgacattatcgattggatccgaactttccacctcaaggggattgtttttccagtcaagggcttgacaaaaatctgcattcccccacgaagcctcaaaacaagatgaagggttgattccttttgtatgttgtaatcagccaaggtcctcccgtcctcaagctgcttcccagcgaagatcaatcgttgttggtctggggggatcccttccttatcttggatcttggccttaacgttatcaatcgtgtccgagctctcgacctccagggttatagtctttcctgtcaaggttttgacaaagatttg
>gnl_UG_Tcc_S51662100|---NA---
cgggggtctctcgttgtgatcagaacaacgtctcagtcgcttagatctctaattctctctactacccaccaaaagaaacagaagacccgggaatcgaatcagaagtggaatacacagggaatttggggttcagtcactctcactctttcctttcaaactcccaaaaagaaagagagagaaaacaaacactgctagagtaacactgttgatgcagcaatagtgttactatatataaactaaagcagtactatataaatatatatagtaagttgaagaggagagaaaagggtcctttgttcaacaactgcgaagaccattgaatcgtaagggtgaggtgagagggaaggaggtgagagagagagagagagagtttttcttctctttttcctgcttttaaggtctcgccgtctttgggtgcggcactgctttttcttcagcagagaaaattggtggcgcattaaagtaaggagcttttactgtggctaaagttgcagtttttctcttgacagaggaagggaggcaaagagattcggagctggagatttgagtcaattattttcgtgtggctggcatttaaatctctttctctgccaattcttggaatggagaattcttatactctttaacacagcataatccaaccctctgcccctgctgctagctagctctaattatcagagtctgtttttggttttccattgttgagacggaagggaaaagaagaaaatataaagttgatagatcaactcaagcaagg
>gnl_UG_Tcc_S51662116|ca2+ antiporter cation exchanger
cggggatcgagacaatatctgaaagagtttatttggtttttgtcagggtctacattgttattttgtgcactagactctcgccctggtagaaaaatattttcgggtttgcgtgtgggaagaagatggcttccttgcaagaaccatggctattggagaatggcaatctgaaagggtccagcaaggagattcgccatggtaggactgcacacaacctgtcgtcctcgtcattgcggaagaagtcggacctgaccctggtttccaagattcggtatggaatgctcaggcagttcctgaccaatcttcaggaggtcattctagggaccaaactctcagttctcttcccggctatccctctggcggtcgttgctgagagctacgggttcggaagaccatgggtctttgcattaagtttacttggacttacaccattggctgaacgtgtcagcttcctcaccgagcaaattgcttattacactggtccaacagtgggagggctgttgaatgcaacctgtggcaatgctactgagctgatcatagcagtttttgcactaagccaatataaaatagatgtggtcaagtattccctgctgggttctgtcctatcgaacctgcttttggttctagggacctctctcttctgcggcggtattgccaacctgagaaaggaacaaaaatatgatagaagacaagccgatgtgaactctctcctgctgctgcttgcattattgtgccactcgctgccattgttgttt
>gnl_UG_Tcc_S51664194|rna recognition motif family expressed
cggggatgctgctgcaagtcatttgctccaaacttctgtaacacaaattaatagtattggtggctctggagatgttgaattccttgaccccgcaatacttgaagttggtcaaggggttatggctatggggttgaataaatcaggctttgacacaaggacttcagctccacaccacagcaggcttgaccataacccaggctttgacacaaggacttcagctccacgccatagcagctttgaccacgatgcgaggctgctgatgcaacaatccctttatgcacatcagaaccaggcattccaggaccactcaaggaatagaatctttcagtccgatgatacttacaccaggtcacccatgcttctggatcaatctcctgcatataatcctttttcattcccacaatcaacgatccaacagttgagaaatgctcatatgtcaaatggccatgggggtagctggaatgagggtaggagttttagtgatctgagactgccagaattactaaagaatgggggtttgggatttaacaaacttacacctagttatgaggatatgaagtgtcaagtgtccagctccagcaatctatacaacagaggttttgccatgtgagtagtagagtgtagtttgctattctatactcaaatg
>gnl_UG_Tcc_S51666218|---NA---
cgcgggggggcacccctcccctccttaaccaattttggttaccacatttatcctgatgacacccaagtttttgccaatatttgcctttgccaggatgagccaatgcacccggatttgatttgggttttttgtttgattattgagattctctgatgctttagaggggcatacctcactaattttccctgataacaccaagttttttgccaataccttgccaggatgagctaaagaacccggatttgacacagttcttttggtttcgcacaggggtttgattgattttcgagattctgatgcattagagtggcactagagtctaaaagctatgtccaaatgtcaaacttcagaatctaaatttgggtattattttctgcttgatgagacaatgtttccaagttccaggctttaacaatggttgagtgtaagctgaccatgagagtcttgagaatacagtttgatcaaggatttgggtttacctagagagagagagagagagagagataaaatctgagaaaaatcctgggttggcctcctagacagctaggcccaaaacagtcattggacaggcgggtgcccctaggaaaaactagttaacagggtaagccaacaagcaagcaaagctcaacggaaaaaagaagaaagggaaagcaaagacagaaagaaagagagagagagagagaggaaaggatcaaaggaacaggcaggggagtgagtttgtggagagtgtgaggaagtgtgggtcattg
>gnl_UG_Tcc_S51666712|white-brown-complex abc transporter family
caccaaaagagctaaaccaacagtctctcctacactagctgagctcctgatgcatgtagacgacgcccaaaatgatgcctcagggaacaatactccggttgatcatcgagtcctggagctcggttatgcgtgtagctcactcccatcttcgcagccgtttgttctttcgtttaacaacttaacttacagtgtcaaagttcggaaaaagttggcattgccgttttgtggggaagggagcaagcttgattctaatgagatccatagcaagatattgttgaatgatatttcgggtgaagcaagagaaggtgaaatcatggcggttcttggtgcaagtgggtctggtaaatctactttgattgatgcacttgcgaaccggattgcaaaagagagcttaaagggttctttgactttgaatggtgaggttctggagtcgagacttttgagggtgatttctgcttatgttatgcaagatgatctcttgtttccaatgcttactgtcgaagagacactcatgttctcggctgagttcaggcttccacgctcgctttcgaagaagaaaaagaaggctagagttcaagctctgatcgatcaactcggcctgagaagtgcagcaaagactgtaattggagatggagggcatagaggtgtctctggaggtgaacgcaggcgagtttcaattggaattgacataattcacgatccaattgtcctgtttcttgatgaaccaacttccggtttggactcaacaagcg
>gnl_UG_Tcc_S51667771|ferroportin protein family
cggggtcccatcattggacgatgggtggataggctcacatatgtaaaggtttgcttcagatcttcgttttctttagttgaaatttaaggcttcgaagttcagtttccatgtgaacccagttttgtaaatgtagccatgtgatttacagaagtttatcaaaagttttggagttataactgaatctcactgcaacatgagcaatactatttcacgttattaagaaaactgatggtggaaccacctgctgatcaataaatctaaataactgataaagagagtgactatatatgtattatgtgatttctgttggcaggttcttaaactttggttagtaacccagaatctgtccttcataattgctggatgtgcagtaatggccttactggtattttcaagcctgaaggtcacaaatcttgtagcattcatctccctggtgatattgaccaacatctctggagctgttggtgtgctttcaactctagccggtaccatcctgatcgaaagagaatggtaatttcatataatactctgagagagagcaaaaaaaaaaaaaaa
>gnl_UG_Tcc_S51667842|sodium-and lithium-tolerant 1
ttttttttttttttttggaaaaaaccccaaaaattagcgagcaaaaattgcgaaagagacaagtgagagaatacattctgtttcatagattacactgtatggtacaaagttagtaaaaacaattaagcaccaaccatagcaactacccttacaattctccatagatgctctacttcatttcaacatgagatcactccctccaagattagggcgaaggcaaacacggacttcatgttcttcaggcatcacccgcagttttggcaccataatctctagcacagatcctggcctatcataatatgcttctatgttagcgtcttcaggaattcgagttgacaatggaatttctctaacaaactccccaggagggcaatgctcagaagcaggatctgttagtttgaaagttctatcatgtctcttgatgaaaggcatgcgagatgtgctcacacaagatacctttatgataccacgagtgagagtattcctccaagagaccttaaccctctgaagatcaacaaaaggcaagcttataatgatcaagtaacctgcttcatcctcatagatagtttttgcagctgtaacaggcccatagacatttttcattaccccactgaagtcattcaaccagagtggctcactggggtgaatttccatatcaggaattcggtcagatggaggaatgacagataaaatgaaatcttcatcacttccgtgagggaaaaagtctttcctccttttgttgctgacaagtgacaagt
>gnl_UG_Tcc_S51667850|predicted protein [Populus trichocarpa]
ttttttttttttttttgccatgaatgcaaaaataattattattgtcacatgtaaattgcacactccaatctcttcaatacatgaaaccaactgatttatattgatgcacacgaaaaatcacaaatatcagcagcataaaattgagaaacaatctctttatgttgagaattgcacagttacaacttcaaccattccaggcatggacacaagccccagcaaaacctaacaggatagtaatccttcaagtaaacgtcccggctaaacccaacaatgtagaaactgaaagattgacgatgatgaaacatggtgacacgtgtcactggcaccactgaaatagtatgcctctcgcatatgactctggctgtaggaggtacaaaagccctgtctgcaataacatcagaaaaaaacttgttgaggaagaaagagtcggcgaaaaaggctggtgtgcactgatgtgcctgggtgttacacaactgaacccctttggccctatggaaaacctcatctggaaccgatgctgctccacttgttgcacttacttttcgagttgaaagtgtcttccatttaacaatggcaattttgcatgtcaacagagacccgcttccatgacatgtctcacattttaataagccaccagatgtgcaagttgcacaaggaatctttcccttcccatcacatctt
>gnl_UG_Tcc_S51668233|protease inhibitor seed storage lipid transfer protein family protein
cggggaagaaggattgttgcattggtgagatgagagaaatggcagctgcattgaaattggtctgtcttctgggattgattgtgcttgtcagcattgtggggctagaaagggttgatgcagcaggggaatgtgggaaatcatctcctgataacgaggcattgaagctagccccatgtgctgaagcagcacaagaccagaacgctgctgtctcggccagttgctgcgaccaggtgaggaaaataggccgaagcccaagctgtctctgtgccgttatgctctctaacactgctaaagcatccggaatcaagcctgagattgccataacaatcccaaaacgctgcaacatagcaaaccgtccagtcggttacaagtgtggaccatatacacttccttgaagggaaaatttgtggactcaagactgcttgctggagctcacttgttctagtggtgactatgtagcttaggcttgccctctgtacgaataaatgcttgcagcttgtttatatctacctcgaacaataatacgaattgaacgtttcttcttttttatcaaaaaaaaaaaaaaa
>gnl_UG_Tcc_S51668687|at5g35570 k2k18_1
ttttttttttttttttgggaaacaaatctccattatatactatttcagaagttgcatctgactttgtaaaaggctaatttggcaaacgatttttacaaccaaattattgaaaaaataatgaataaatcaaatactggggttccactttgacatatatgggtgtgcacctgtatgactaaactgatttgcctcaaaattatacatcgtctctgcttccctaagttgctggttatgtcctctaacaaaactggaactggtactgtgtaattcaaccgacatcaaaccacgtgagcaatctcaaaccatatgatatctcagccctgttggtggctgctgccagtgtcctaataggagaaagcaccttaattcaagaaaccctatcagccatcctgcaaaaggcagtgtataattcaaccgacaaaagccactatcttcgaactgaattcaagttcttgtcgaacttcaggctgataatttgctgctcccgagatctgttacagatgcacccaggaaggggatttgcataaaaattctcctccagtcgtggtgactctcctggccttcttaggtacggtgctccaagcctgtcagaatgtaaactctttacttccgaagaaaactgttcccaagatattacacccccatccagctgatcaatgagtctgacaaaatttactctgtcagggttg
>gnl_UG_Tcc_S51668905|peroxidase atp2a
ttttttttttttttttgcaagcacgaaaaagaaaactcttcctttctttttaagcatgcaataaggaaacttcattgtttattttaacatcatagtgttaatcactgttcacatagcggcaatcctttctaacctctccttgatctcctggaagtggattattctcggctaacaacagcacagctcttgcgaattggtcatggaaatatccgttatcagcggccattttctccacaaaaggggacgtaattggatcaaatgtcaactgctgatctaccaagaacaatcccttgtgctccagcaagttcttggagtacatattgtcgagaatcatcggcgttttacggtcgtttcttgcgtataacaccgccttcggattagggtccggggttgggcaccttcctttgaggtactcggcgtagtgagggtccaatgttggatcaaccgtggggtaaagcctgtgcactagatttacacagtgaactcgccctaccgagtgagctcccaataaagcgactgttccttcggaatcaatgccaatggattgaaagcgagagagcaccaat
>gnl_UG_Tcc_S51669287|auxin-induced protein
cggggcctgaagatcctcatgaaagaaccatggcccgtttctgggctaggttcatagatgagaagtgcatgcctccagtgtggaaagctcttttaggcacaggggaagagcgagagaaggccctggaagaagtaagagagtgtctgaaaacacttgaaggtgtactcaatggaaagagattctttggaggagagacaatcggactgcttgacattgctgccaacttcatcgccttttggcttagggtcattcaagaagtttcaggactagagtttctgacagcagacaaatgccctgtgttgatcaaatggtgtgacgagtttgtaagctgcaatcctgtcaaggaacacctgcctcctagagataaactgattgcctttatgaaaaactggctatctggtgatggatggacagattaatgctatcccaaatcaaccattttccagatgattttatggcaaaaatacttcttgaccaaaaaaaaaaaaaaa
>gnl_UG_Tcc_S51669333|photoassimilate-responsive protein par-1b-like protein
cggggatatagtttcacatttcttccttctatatataccaaacctcctggtatcactctccctcacgaaacaagacaacccccggcctgttttgtcaatctccatctcgttcaaagaaacctagaaactagtttgatcatcaatcgttaacatggcttctttcaaattccccgtctttctcttcatttcctctcttttcctccatgcttctctagctgagattatttgcgaagatttgccaaaggatgtgtgtgcgttttccatagcatcgtccgggaagagatgcctgttggaaacggcggtggtgaaagatgggaacgtagagtaccaatgcaggacgtcggaggtggtcgtggagagaatggctgagtatatcgagagcgatgaatgcgtgcgcgcttgtggggttgatagaagctccatcggcatttcctccgattcccttctcgagccacaactcaccgccaagctctgcgctcccgcttgctaccaaaagtgccccaacattgttgacctttacttcaatttggcagccggtgaaagagtatttttgcctgatctttgccacgctcagcgcaccaaccctcggcgtaccatgttcgagcttttgagctctggcgctgctcctggccctgtttccagtgaaccaggatcattggtcggtgaagcccctgcccctgctcccctgtgatcaatttaactgctctgttttcaa
>gnl_UG_Tcc_S51670397|lung seven transmembrane
cggggatctgtctcagcatcgatcagatccggaaagccgatgaccttgcccttttattaattcaaccactcgatcccttccccctccaaatcaccgtaaccaccgcgcctaaccgttccaaccgccgcagtaaattccccagaaatgacgaaaacaaccttactcctactcctcttatgcctcctttccctcctctcctccaccaccgccgagatcaaaaccctgaccatcaactcggactcccggcccatgatcctcttcgaaaaattcggcttcacccacaccggtcacgtcgccatcgccgtttcctccgtcttggtctcctcctcagtcaacgcccccaaccccgactcttcccgcctcggattcttcctcttgtcggaagaatccctcctccaagtcctcctcgagatccaacaaaaccctcacttttgcgttctcgattctcactacatccaacgcctcttcactttcagcgacctctccccacctcccctttcgcgtttcgaccgctcttaccccgtttcttcccccaatgaatattctctctttttctccaactgcgctcccgaaacgcgcgtttccatgaacgtccggaccgaaatctacaacctcgaccgcgacggttccaaagatttcctctccgcggggctaacccagctcccttctctctacaccttcttctcaattctctacttaggcttcttagcttattggatctacgtttgttatactaaccaaagatctgtacaccggatccatttgttaatggccggatt
>gnl_UG_Tcc_S51671584|glutaredoxin s16
ttttttttttttttttcagtcaaaaatggattctgtagagaatttgcattaaatcatgatccaaaaattgttcccatatcgttaaaatggtgatgaaacgtttacaacttggatgactatatgcagtcttacaaactctgctaacaggaaaatctagtttttgaacaaaccagcaagctcccccttttcatacatggaggtcaaaatatcacaccctccaaccaattctccattcacgaaaacctgagggaatgtgggccagttgctatactgcttcagtgtatccctcaacccataattatactcttcatcgagcacatcaacactctcataatctactccttggctttcaaggatggcaatcact
>gnl_UG_Tcc_S51673284|---NA---
ttttttttttttttttgcaagagaaaataatcttcaattaaagaattatgatgttacacaatcaaactgctaacagcagcccccacaggcagcccagaagattaatttagaaaacactgaattcagttaaccatttcttatggagagcaagggcacattaaagggggatcatcccaaacataacttgacccttacaaagaaattagttttgggccatggtaaaaccccaaaaagggtttagaaattgttaattaaaacaatattgtgttggtaaactttgcttccagtgagtgctgcactgggacaagtcagccaaaggggcatcttgatgaaaaaaccagtcagttcttagaaaaacaattttgttgctccgaaaaaccccttccaccttttgctgcaatttaaaaaaaaaaaaaaaaaaaaaaaaaa
>gnl_UG_Tcc_S51673364|dna binding
tttttttttttttttgtaataaaggcccaagctttcattgtaaataagcttccttttttggttcaatgatccagaattttgaatgataaatcacaaaacgacctaactgatctctctgcagagtgataactatggactaatttgcatcattcatcatatacacatgtggcatggacaaagctaggtgacatcactgttaggcttgatcttcatctctttaattaatatccttcaaaaatcttgcaccactttcatctatgaatttactgacgctgcattgactgcatttggaaaaaagtgttgtaagaaccaaattgagatcagggaagagtaccccctaggaaattttgttcatccaccttggggccataagaagaaatcccccaaaaaggggaaaggaaggcattgc
>gnl_UG_Tcc_S51673422|---NA---
ttttttttccttcctttttaacttcttgttgtggacttaaaattgtgatctaggggaaccggagaaggttagaagacttctacaataagaccccatttccatttcgtgtgctggattcatggacatcagtgaacactagggtgaatttgagaacctttgatcatgttctattggttagtttctgaagtttcttaatccagatttccttctgaaaagtatcctatgtttggtactgaagacttttgggcagtgcgcttggaagggttcagcttgaataaccaacatcggaaaaaggccaaaagttgtttggtcaatttatcangtaaaggaagcatttatgacatagagttgtgtcaaatttcaaggacccacttgcggtattttgttttcaaggatatttagcttaaattaatagatg
>gnl_UG_Tcc_S51673561|---NA---
ttttttttttttttttcaggtgcaaacaccacttcccattgccctaagctcctcaaaatgtatccgggctatctatttaagcccaatcttgatgaaaaattacaccaaccacccggcacataagtcaccattgcatgggccataaacttctccagcataatccactgaaatcaggagctactcaagaataaattttaaaacaattaaatgtgggatatcaagaactccaaataccatataaaatttcttgactcaaatagctactagtagtttacaaccacaaaaatggcacctttgctcacaataccacaagccaggtaccaatgaagtcagataaaaaatatgtatgaggaaactgattgaatataatgtcaaaatttccgcattgtacaaaataataataaagtctaggcaaaaatagcacttgagattctctagcttcaactaaaaattgacaaaattgccg
>gnl_UG_Tcc_S51674094|---NA---
ttttttttttttttttaaagaaaaggaacaaagagccgaggctgcattattatatgtttagttgcaggtttcatctgcttaccagacacattcacatgtgcaaacaaaagcaactggtcacatgttctgttctaccaatgaacggaccactatctatttccatttttgaatagcgggtgcctgttgtgcaacctaaatatattacaatctccaggatttatataccacaacaaaataagcatgtggtattcatctggttcctgcaaagtttaaggggtctggaccagtatcttatgttcatcctcaaaatcatgctaaaaaagattaataagagagaagaatccattgcttctgtgaacactcgccagctgtactttgatcccaagatcttgtatttacagaataaagcttcttacaacacaaaaactgcccccttttcggcctcagtcatttccttgaattacaagttatagg
>gnl_UG_Tcc_S51675381|predicted protein [Populus trichocarpa]
tttttttttttctttttgcttttctttgtttcttttggcagcgtgctctactgtgttgcttccagctagagtggttcaagccttgaacttgaatctcgatgagattggtgctcaaccccagcttcatcctcggttcaacgcaagtttcactgctgatagtggtaaaaatccctttcgcaatctatttttctaattcaagttacttttttttagttatttggtttttgattgtgatttctgtttcatagatgctgctttgaggcttcgaagtggtgggaatgtcttttcaaatcaaaagcaacgcagtttcaggccacagcaagggatgagccaagaagtccggttaccgcaggagtggacatactgactcagctttgcttctgctggtcaactaattctgctggttctttttttcttttttttttttggcatttttgtttaggaaatgggaaggattttaacgttagaagaaaggaagagaaatggaaattattagtttgctatagggaaatagtaggagtatagaggtataggattaagaaagaaaatttggttgtcatgaagatgaaaaatgaaatggttttttgggttaggcttaggtgaaaataaagcatatgcctagtttcaggaaaaaaagtaat
>gnl_UG_Tcc_S51676535|monovalent cation:proton
ttttttttttttgttttgatatcatgtacttcaatgtttgataacagctttcttctagtcatatcatctttacgtcagtaacatcctctgcaacaactgcattttgttgttggataacaagtgtaaatggcaacattcccccgtctgatgccaaaacatctcctacatgtcccaattctgcatgttctatgtaattgtctgccaattccgtaaatgatgggagctgcccctttccaactacaagaagctcgtactccctgctctgtccgatcgccaacgctgcctctgcgatgtctgtcaccgccttctcttcatattttataaacccttcccacctccttatgaactctgccaccgcgtattcatccaatcccg
>gnl_UG_Tcc_S51677371|at5g03040 f15a17_70
cgggcaacttggcggagaaatcagcaaatcttatgctcgctaccaactcaatttggataagcaatccccgaaggccagccaaaagccaagccaaacttcaagcctccgatctccttcaactcctaagcaagcgtccattcctgcccgaaagctgaagtcagcaagccctaggagcagtgtggttggtccagatgatgacacaagaagcatgatcagtgtgcagtcagagcgaaaccggagacacagcattgcaggctcctcagtgcgtgatgatgagagcctggcgagctccccatcacttccaagttacatggtaccaactgagtccgcaagagctaagaccaggttgcaaagccccttgggactagaagcaaatggcacaccagaaaaggaaccaatcgcatctgccaagaaacggctgtcttatccgccttcaccagccaggcctaggcggcactccggccctccaaaagtggacagcagcattaccaagacagaagttgctgtggtgaatggagggggcagttagctattcctaatcaaaaagagatggagcaaagcatcatattgctgtggacaactccaaatgagcaacaaccaaacaacaaaaaagaaatgaaaaggacagagaaactacattcatttgatttctgaatcttctacagttaagcttttcaattcattgtccggagagtgtagtcattggggtagaattggtaactcggatcagctctgttatctgaattattcttctcatacatcctttgcttatttatt
>gnl_UG_Tcc_S51679631|organic anion transporter
cgggggaaaagctcaactcaatgaatttgctgatgtacatggcaccaatagcagttgccatattgcttcctgccactttgctgatggagagaaatgtggttgccataactgtagctcttgccagaaaagatatcaaaatagtttactacctgtttttcaactcttctcttgcatatcttgtgaacttgaccaactttttggtcactaaacacacgagtgccttgactctccaggttctgggaaatgcaaaaggtgctgttgctgtggtggtctctattctgatattcaggaaccctatttccttaattgggatgctgggctactccctaactgtttttggagttgttctatacagtgaatccaagaagggaaacaaatgaccatcctgttaacattatcaacaaactgttcatctattgtttcagcaggggcctgatgcttatgccacagattctgccaatcatctgtttgtctagaaactgaaaagagaagaattagctgtttcaagctgtagttccaattttcctggattgatttcctcttcattctttactttgcatgctacagttggagctggctcaaataagtcttctgttccttgttaaaacttttgtattagttgagcacaggtataaattcatagaaatatttcttcattggccaaaaaaaaaaaaaaaa
>gnl_UG_Tcc_S51679926|transcription factor qsh-1
tttttttttttttttatacaccaacgatctctatgtcggtcgacatttctaaatggaaatatacactgcaaatttgatgggcatagatcttacaccgtaaaaaaagacaatcatttcggactactcttgtttcagctttgcattctggtaataaatattggctcatctatcgtgacactttgttagtataatactatccaattaaaataatgaccagaaagcttttttcctctgaacatttttcaaccaacaaaatcatgcaaaagctgccctccgataacatcccttccaaaatgccgattctgtgcttcaaaaccgccgatgacatatccctcgctgcttacctcgaggccgaggccgaatcgctgagctgcatttatagggaagggctctgataatccgataccattattctgatgaagaccaagtgttaatgaaacaccaccacttccaccagccatgctaacaccaacaccaacatgcgggtggcttgacaagctgttgtacgacaagttgagtgcccg
>gnl_UG_Tcc_S51681348|conserved hypothetical protein [Ricinus communis]
cgggggagagagaggtttactgaaaccgcagccatcggttagggtcgggggagagaaaaaggcatttgaaatcgatgtcgtctcgtccattcgacgacgatggctacataggctacgaccctcgcctcgcttcccagcgattcgagtcgtactcaaacttcgaaaccgactcggtcaaggactcggttgccgattcccctccgatgttcaacaatcaatcatacggtactggagatgacgtcttcgtatctcaaccgatgccggaaacaccttctccaccgccgatctacggtagtggtggcggatactctgctttctcatcggagcagaacgggaagggattcaacggagagtttggaggactggatggtccgatcctgcctccacctgcagatatggaggcagaggaaggctttgctttgagagagtggcgcagacagaacgcgatgcagctagaggagaaggagaagaaagagaaggagatgttggagcaaatcataaaggaagcagacgagtacaaagttgaattctataggaagagaagcactgctgttgaaaataacaaagcctccaacagggagaaggagaagttattcttggcaagccgggagaagttccatgctgaagctgagaaaaactactggaaggcaattgcagaacttatcccacatgaggtgccagctatagagaagagggggaagaaagataaagagaagaaaccttccattgttgtgatccagggacctaaacctgggaagccaactgatct
>gnl_UG_Tcc_S51681448|biotin synthase
cgggggaactcatcagtttctgtctgtaagagggactgggaagagaagagaacaagtataagtagacctcctcctgcctcctgttaggccttggtttgggctttcattttccttctcttccattttcccccaaaggaaaggaaactctacgctctacactgcacctattaggagttgaactctaactaaccccaaaccaaatagaaaaatgttgtccattcgatcccctgcggctcagctgctgctcagaagttgtagtttctactctaccactgcatcggctgcagctgtggaagctgagagaactatccgagaaggccctagaaacgactggacacgccagcagatcaagtccatctacgattctcctgttcttgatctccttttccacggagctcaagttcacagatatgctcataactttcgagaggtgcagcagtgtaccctcctctcaatcaagactggtggatgcagtgaggattgttcatactgtcctcagtcctcaaggtatcatacagggctaaaggcccaaaagcttatgactaaggaagctgtaatgcaggcagctaaacaggcaaaagaggctggtagtacacgcttttgcatgggtgctgcatggagagacactgtaggaaggaaaactaacttcaaccaaattcttgaatatgtaaaacaaattagggatatgggaatggaggtgtgttgcactttag
>gnl_UG_Tcc_S51681475|predicted protein [Populus trichocarpa]
ttttttttttttttttggcaacaattttagggtgctttttttatccaaccaaccagcaagaatacataggcaatgtgtggttacacaacaaatgcagcaaaattaacaacattaaaccaaaagaaacaccttgggaatctcaaattcagtacaacctcagtacgccccccgcaataaaaagggcatggcttgccctgcttttgcctgacccacctctccggctgctcctcaacggcgtcaagtaaaaccttaacagtccattttcaatgttatttggtgaatatcttgcactcctattcctccccaagccaaactcatctctcttcttcttactaagcccatttgtgtccgcatggttcttccttgcaccaccaaacgacccaacaaaactgctcgaaatcctccaacttaagctgctattgctcctcaaaacctttggaatgaaacccccc
>gnl_UG_Tcc_S51681741|---NA---
ttttttttttttttttggaacatataaatataaaattaattaattttaaattaaatgttgaaataatctcatcaaggtcaattgtatctgccacttgaataaatctaaaaactacccataattaattattcaatgcaaagattattgtcttaaatttcaaagcatgcagatttaactacacctgacatcctgaggccttgacctaccaaaaaatctgcagattcttctcttccaggatcacgaatcataccaccctaaagtaaatataaataccagtcattgatgaagggttctttaatgcaacaactgactgcattaaagaccaccaaccctttgctcacaatcctcaaaaagaattgaatgctgctgaaaatgactgaaaagtgaggacatacaccccagaatcacccaaatctttgctaaaaaacaagggtcaattccaagactcgaaggtttctaccaatgtttcaaattctaaaaaacttatctcttgccttaatcaacaagataaagagcacgcctgcattagtttttacctggaaagagctcggccaaagtgttgcaggcaggcaggctggcacgttgcacaacaaaccttgggtgggtttatcaaagcccgacc
>gnl_UG_Tcc_S51681742|---NA---
cggggaaaccagttccagtctacatccagcaaagtccataatcttgcagacaagttccagttccagttccaggttttatcttttccactggtctctctttcagccggtaaaaggaaaggctttgttattctgcaatggcaaaggagattagatatctgagtgcttggattgaagtggcaccagcccttgtcatttcacctctcagaacgtcaaattccccagtgttggagacaatcgcagaagaagaggctgaggaatcggatgacgactaagaaattaaatttggattgcagtttcctttcttgtgaatcctgaggtcataaattgtaacttttgtggtgctaacacgtcgacagaatgttctttctgaaaacaactcgatccattttgttttatttgctccattgcaattctagtcttgttttccttgatttcattgcttcttttgttactagtttcctagcacgcttgttgcaatgatttgccacagagccaacaccaaattattatgtcattaatgatctcgctcgtgcaaaaaaaaaaaaaaaa
>gnl_UG_Tcc_S51681900|26s proteasome regulatory subunit s12 (mov34 protein)
tttttttttttttttgtcagaacaaaatatatagctgcataagcaaaaaaatggaaacaaagactacacaaaatcatggcggaacaaaaaatatagctgcatacgctgtatcgaaagctcaaatggttaattcaacataatatatgacgcgaatggaagcacttcattttactagtctatagttgtaagaaaacaacaagatcgaagagagaaaaatctcaagtttagagcctggtgatctctgattgcaatgtgaagaatacaaaatctcaagaatgcggatcctataaaaggtactactaccatttgcgcaagcttttgtcatgagtggaactccaagcaatgcagatgataactcagcttgaactggcagctgggacagttgctggcttagcatcctcagctttctcatgttctttgtttagcatcttgttattgatcaagttatggagtgcaatgacacttcgaatgagagacgacagatatataaccaacatcatatcatttgtttttactgcaaaagccttgattaattcatttacatttagatttggcagcaagttgaacacatcctgtaaatggtaaagtatttcatgattcagaggaagcttctcatcaataacaagatcaagataagcacgtatctctcgtaaccttgcatccaaacccttcaaagctgtaagctttccagtgacctcagttgcaagcgtactaaatggtagtatcctttacatccctgagcaagtgttcc
>gnl_UG_Tcc_S51684369|hypothetical protein ARALYDRAFT_317700 [Arabidopsis lyrata subsp. lyrata]
ttttttttttttttttcgccaatataaagatcaagaagcaaaaatatatattcctcccacaattaaaagggaataacataaattaccgttttggacctaggaaacccattctacctgcttctctatgaaaaagaaaacagaaaaatatttagaaattaaagcacaccaaaaaatcttgattgaattttatatgcattaattataactatggtcactattctgcaacaaagtttttaaaaacaacatgctcaaagtgggaaagagcatgagccttgcatcaaaaaaagcagggcaaaacttttgaataatttgtatgcaaattaatgaaattgcttggtttttgattaattaaaattaaaagttaactcttttaactatacatgcgtaatgcctatttttggttcaaatgaatctggtttttggatatatgggaccaaaatttacataaagaacaagctatcttacagtatggaaaaaatgattgcacagcattcaaaagcacaggagaaacctcttttactggtcttacttcctgaacacacttcgcatcgctttgaaaccctgaaatcactaattgacatattatctttaaacacaacaaccatctctcacacgtaaaatgaaggtcatcatgatgctgctccacagcatt
>gnl_UG_Tcc_S51686067|conserved hypothetical protein [Ricinus communis]
cggggagcttaatcagaagtagttaaaataggtgacagaaagagcatttggctcattgtttatttatagtatactatctcattacaaactctttttttttttttactgttgcagctatgtagtagttgtttgctggatttgacaggctcttttctatggaaaatttgacaagattttacatttagcattcctgctgagccacagatgcaacagtcctagcccaaaacttaagatgtttcttcatatcagcagcggcatagacccttggtacccttagattcagcaatggagaatcaggtcttttaatcagccaagtctctgataaatatggtctaacaacaccggtctcctctggttcaatatcatcacctttaggtagttcatcagcagcaagattcagttcagttttctgtttagttttgagaaatccaagtctgagcaagcctgggacaacactaatcattcttgcatttaagttttctttcttgaatataaaaccaagatccatgaaaccttttacttcttctagttccaaatctttcaagctcctacaactcatggatttttgcagtttacccccaggtgaacatgaagttgagtgtctgtgattcttccgacctttttgggttgatggtgatgaagaatgtgaacgacttctactacagctaagactcactcttgttggtcttttc
>gnl_UG_Tcc_S51686558|---NA---
ttttttttttttttttcgaagggatcttggatttatattaaaggtacaccccattatcttcacttttgaagagatgacaatggccattgaccagcgcactattgtttatattataaatccatatgagccacaaaatctcaactactgcctatatttggtgcaggcagggccatggcgactgaccatagcatcagttattgtctcactgtcttttgtatctcttcttcttccgatgtcatcatcctcacactaatatccgaactagtggtagttgaatccagaaactacatttattcgagccataatctgattttcattctgataatccttcttaacattctcaaaatgatgccatcaagccctaaggatgtgaagaaattaatggaacaccatgtctgctacgtaaataggataatccattgtgacacaaacaagtcatgcattatcacgcaataagcaagctgctcattcagtccagggatgtcaacatgcttggatattggttattttccagcgtcagaacaatcatcattcaccatgaagatgaacgcagttccaatctcgaacacttggcctagatgatgaaacagatggcttcgaaaaaaaagagagcatttatccatggccaggaccttcctcaccaagcctggttatagaccgtttgtataaatccaagtttgtcatttattgtccacataactaa
>gnl_UG_Tcc_S51686871|adp ribosylation factor 1 gtpase activating protein
ttttttttttttttttcgaactatagttggtacagatccaaagcaattttgaattttcatgtcacaaataatgtttcctcacactcacaaccagctctctttccagttgggcaattaaccctttcggtccacagttttacaaaaaataaactactctcaaactcgaaacttacccaagaaattacatagtaaaatttttaaaaataataaaaaaaaagggcaaaagatttgctaaaaaaatactaacttcatgaaaagcatccccccttccgcttggagatctaattcacaagctatattcttagcagctgtgctaaggtagagaaagttctatccatccactgtgtgcattgcaccagcaggaatcaattgtgtactagttgctttttgtgggtaaggttcagagactgtaatatcattcaacttcaaccttaaagaaagcctccacccgtccatgtggcatctgattttccattgtgaccaacagtctttttatcagacgcaccactatagaaatgatcatatccatcatctttggcatcatcccagccagcccaaccatcattgctttgagaagcagtcacttttgtactatctttcttcctattgtcttttgagtcccagtcatcccaagaacttgagctataagaattatagctcccaccagaagaggattgtcctccaggagtagaattccatcctttgttctcctgtttaaactcctgataatatccattcttctcactatcatttcgttgccagttttcattcttccagttcatgccatctttagtgtactcctcaactttttgtgaagctattgccatgacccctttcatgattccccatgtcctctggccaatctcacttgtccttgcagtgacaacattgacagtttcattaaccctggtatcataaccaccctccttaaccttcgaggtgaactcctttgttcctgcttggacaacatttgcagcagattgagctgcggatgcagctactacagataacttcccaagccccccg
>gnl_UG_Tcc_S51687169|---NA---
ttttttttttttttcgttggtatcgtcaggtgtatcaatctccatatcccgaccttctaatctgccaaaaaatccttcctttgaactcacattctgctccccataaggtaaagagtttccaggacctaatcctgaaaaaagaggcttcccatcatcaaaacctaaatcatgagcaataccaaattgaatggtactatcagcaaacaagctcaactgaatcctaacaaaattcccctctatcaacgtgtcctcactaggacacacactaacattaaaatcctcagctaccccaccaaaaaatctcatagcaatttgttcagccaccactggtttcttgtcttcaataaaaacactctctccgtctccacgtcctcttgatcctccatcaacctccatcaaaaaatccccacccgagctaaaccgggcactaactttaccatcaacctcttcacctaaggatccaatatcagcttccaaatcaatccctttatgtttcacactttccattttgctttcttcccctagctcatcaatcccaccagcggactcattatcctttccaaagaccccaaccccatcaactgttcgttctgttagggttttggttgaaaaagtacccgccccaaaggccggctcctcatcatttacatcattatcctcgttttctcggtcaaccggaaaagcatcacagttcaagtcgatttcttcaggaattttt
>gnl_UG_Tcc_S51687306|---NA---
ttttttttttttttttggggttggcatgaaatatatgaacagttttggattggtctcggtagactggattaaattttattcgccatattatgctactggaaattttatggatctggtggtatattaaacggtcactgcagtggtgggggtttccgtggactgcctatgagaggagcacagtaactcaattatatatttacctccggggggagatgttgggtgaagtatctcctgaggtatgatttgagtgcacctcacgttcgggccaccacgtgagagtgagactcagccaacgccaaggaacggctatgtgttagatgtgaaaacatgtttatgggtatgggtcattgaacagccttggcggtctcagtgggataccttgacgaaggtactcgtgagaatgattctggcaggggccaagtttaagaaattcataagccggtgccg
>gnl_UG_Tcc_S51687409|---NA---
ttttttttttttttttgcaccacaaatattctggtatttatccaatcctaccacaattgaaatcccttggtcttgaaaagtgctgggacaaaaaatttaccgatttgcccccgaggtgaaaaaattacaattttgcccctatgctccgaaatgtatcaaaatcacattatttctacttttgaacctcaaataacactaatattgatcaatattaaccaaatggggcaaaaattgttttataaaaattctcgtttagtcctctagtggaaaaattaccattttacgtttgtgttccaaaaatactgggaatcacaatttttcactgctaaacatcattttatactccaataatcataattatatttcatataattattcttggtcaaatgtgatcaaatcttggctagaaatctccattttatcaccaaatggtacaatgaccgttttgtccctaatctgtccattttcctaatggactccaaactggaccctgaactccgaatcactattctaagccattctgtgggtttcaaaattttcaattttctcttaaaatttctatttgaactagttcaagtctcgatttaacttaattgtaccactcgatacaataccgtcttttaatcgagcttgacaaggtctcacatctcatcaacgaaaggtttt
>gnl_UG_Tcc_S51687887|elongation factor 1-
ttttttttttttttttaaaagcatttaactacccttgacaaaagaaaatgtaaataagacaaataataaaagcaaacctcaaacaactttgcaagtctcaacccaaaccagacacagacgacagcatataaaaattggtccacaaaactgacatataaattaccggtaaataaaaagtatgaccaaaattaagacaattatcctagctgtgataattatctcacaaaagcaatctcactttccactcttcttggcagcagacttggtgaccttggcaccggatgcatccttcttatcaacactcttgatgacaccaacggccacagtctggcgcatgtccctgacagcaaaacgtccaagaggaggatatccagagaaagtctccacaaccattggcttggtgggaatcatcttcacaaaccctgcatcaccattcttcaaaaacttaggctccttctcaagctccttgcctgatcgtctgtcaatcttggtcagcagttcagcaaatttgacagcaatgtgagaggtgtggcaatcaaggaccggggcatatccatttccaatctggccagggtggttcatgatgatgacctgagaggtgaagctggcagcttccttggcaggatcatccttagagttagatgcaacaaaaccacgcttgagatccttaacagcaacattcttaacattgaacccaacattatcaccagggagagcctcctggagggcttcatggtgcatctcaacagactttacttcagtggtcagaccagtggggccaaaggtcacgaccataccaggcttaagggtaccagtctcaacacgaccaacagggacagttccaataccaccaatcttgtagacatcctgaagtgggagacgaagtggcttgtctgagggcctcttgggctcattgatctggtcaagagcatcgagaagagtgggacccttgtaccagtcaaggtttgtagacctctcaatcatgttatcaccctcaaaaccagagattgggacaaatgggatcttctcagggttgtaaccaactttcttaagataagaagagacttccttaacaatttcatcataccttgccttggagtactttggggttgtggcatccatcttgttgcagcagcaaatcatctgcttgacaccaagggtaaaggcaagcaaagcatgctcacgggtctgaccatccttagagataccagcttcaaaaccaccagtggttgagtcaataatcccg
>gnl_UG_Tcc_S51688616|histone h2
cgggggaactccctcaatttgctctcgcacgattcttctcattctccaaagctacagttctcatctcatctgcattaccaatggcaccaaaggccgagaagaagcctgccgagaaaaagccagtggcggagaaggccccagcatcggcagagaagaggccgaaggccgagaagaagatctcaaaagaaggcggcgataagaagaagaagaagattaagaagagcaccgagacttacaagatttacatcttcaaggtcttgaaacaggttcaccctgacatcgggatctcaagcaaagccatggggattatgaacagtttcatcaatgatatcttcgagaaactggctcaggaggcttccagattggctaggtataacaagaagccgaccattacatcaagggagatccagacggcggtgagattggttttgcctggtgaactggccaaacacgctgtctctgaaggaaccaaggcggttaccaagtttaccagttcttagatttctttcaattttgcttgagattgggatccgatcagtatctccggtttcggatattagttttttttttttttaccattttctatgcttttaatgtactgaagtctagttgtaatgaacagataaatggaaatccaaattggttctatatttattttttccaagaaaaaaaaaaaaaa
>gnl_UG_Tcc_S51688650|type i small heat shock protein kda isoform
ttttttttttttttttggaataaacactatcactccattacttatttatatgaaataaacacaatcactccattacttatttaattatttttttcaaaggctggacagcttaataatctagttgctgatatcaatggatttgagttttgtcttcttctcttccacctttggcattgtcacagtcagcactccattttccattgttgctttcacttcatcaacctttgcattttctggtaacctgaatctcctaaggaactttccacgtcccctctctatacggtgccacttctcattcttgtcctctttctccacacttctttctccacttaactgaaaaacccttccttcctcgatttccactttcacttcttcctttttcagtccaggaagatcagccctgattacatgagcctctggggtctctttccaatcgatttgggcattggcaaatgttgaaatctcatcattaaaatttaaaggtgcccagatatctgaagagaatgggtcgaaaataatcctgttgccaaaaatagatggaatcagggacattttctttgttttttcgaaggtagtgatgcaagaaagattttagggaacaactcttaatgctagttccttcactgaatccccgcgtaatcc
>gnl_UG_Tcc_S51689088|bromodomain containing protein
tttttttttttttctttccagttttcccttgttacgggcatctcaactttaacatcattagaaggctccaagtcaataattgaaatacccgcatcttgttcttcattgtccatgtaattcggtctaaaattgaagccactgtaagcacttgataacatgttttgcgatagttctacttctgattccatttctttcttcttaaatggggtctgcaaattataatcatcagaatccagaaaattgatactcaattggcatccctcatctttgagctcattgtgcaggtaatcatttgtgtcgttgtgaagtctcataagttctgtaagttcatgatccatggcttcctttaacgtctcaacttcaactccctgctctttataaggtttgcagtcgtttcttgaattgtattccgtacctctcgtttctgttgcagtgtcctctgctatacatcctgcttcctcatttatataaacttgagaacaatcacgtttctccatcggtttatccactaaacagacctttgaatcttcaactacatgaaagttcaggttctt
>gnl_UG_Tcc_S51690021|atp binding
ttttttttttttttttgaggaaggcagggagcagttccaaaacttccatttccaggaattacagtttaatcataaagagtttcttgtttcccaagatctaactcattcttacacattaatatactggaggattgattgcctacaaaagctaacagattacagaaatttgaaatgtggcttaccaatcaccttctttcgagaaacaggttgtttcttaatcatcgtgctgactgagctttcgcgtaagaatatgatgagcttgtaaatcgatatatatttttggaatggaaagtctgctggtcagctagcgcgctggctggctggtgggagaggagtttcctctctcgctactgagatcgttgtattccatttcaatcccatcaatgcagaatgaattattgttgacacttggctcaaaactagcattgctgcttgtggcaagaggagaatcaaaaacacttacagtcctgctctttgtggatcctgatctcacactatatatggaggaagctggaacgtttgtcataagaggacgctggttgcctggaatacttcgcctgatatcctgcacgaaaaaagatccggaaattattaatgatagttaaataccgaacaagaacagtactcgattattaaagcatgccacggtgagggagtatcaacaagcttctaggtatgattcaagttagcagaatgaggc
>gnl_UG_Tcc_S51690358|u503a_arath ame: full=upf0503 protein chloroplastic flags: precursor
tttttttttttttgtttgctttcactgaagctaataatatgagcagagtgctcatttcatactactaccggttatgaatcccaacgtggagccaccaccaccaccagcattagcaccgccgccacaaccgccgcaaccccatcgtccttccacgtcctgtgaccgacaccctgaagagcatttcactggcttttgcccctcatgcctctgcgagcgtctcgctgttctcgagccttcttcttctgctgctgcttcttcttcttcttcttctcggaaaccccccatcgccgccactacttccaccgccaccgctgcacttaaagccattttcaagccttccggaggaggtggtactcgacccgggtttttccccgagcttcggcggacaaagtccttttcggcctccaagaacgagggtttctccggggtttttgagcctcagaggaaatcttgtgacgttagggttcgaaacacgctttggtcactcttttatcaagacgaccagaggaacccatataaaaaagaagctgctggaaacggaaggtcttctgaaattgttgaagttgaagctcgaaatttgggttcttcttccagtgtcgtacaaggccctgtctttgaaag
>gnl_UG_Tcc_S51692469|hexaubiquitin protein
cgcgggcaagaccttgactggaaaaacaatcaccttggaggtggaaagttcggatacaatcgataatgtcaaggcaaagattcaggataaggaaggaatccccccagatcagcaaaggcttatctttgccgggaagcaattggaggatgggaggactttagctgattataacattcagaaagagtctaccctccaccttgtccttcgtctccgtggtgggcagtgattgttctaaaggaaaggttttgtcgttgttttaaatttaagatactgtcataataaggaagtgcctttttttctttttctttaatgtttgatatctgggtcttatcgcatttgtaagatgttaatctaagtatggaataaaagtttgctgatcttttcttaaaaaaaaaaaaaaaa
>gnl_UG_Tcc_S51693974|transmembrane protein
cgtacgcggggaccctagagacaacaactattcacccttttcaactctcttgcactactcacctttctgctctccttccttggattttcagccttaattacatcaatccagcatagttccagcctttcagacagggagtgacagcatcccataatctaaaacaatctccatcttttataattttactttctttaacaacaccagtcaaacccggttttaccaaccacttcttaattttgtcctattttatgtgatttttaaccaaaacccaccagtcaaaccaacccaagattgaagctttttggcttaatttctcgcaaagtgatcaaatatctctattgggttctctttgtttgttcttaaaagagatgaatttcaggagcttggaggatttttgggccttttatgtgaatcagcactcgaaaccatctacaaggcgctggcactttgcaggcacactctcgagtattctattattgatttattctgtgttgtttaattggtggttcttggtctttgtgccgatatttggttatggacttgcctggtacagccatttctttgtggaagggaatgttcctgccacttttgggcatccgttttggtcccttttatgtgatttcaggatgtttggattgatgcttactgggaaaatggatagagagatcaagaggcttggaaagagacctatcttac
>gnl_UG_Tcc_S51694727|conserved hypothetical protein [Ricinus communis]
cgggggattactactactacaaattttgaccttttttccttgatttgatgctcttcggcttccttccttgctaaggaaattgtccccattaatcttcacttcttcgcgtatccacaccattctagcactgaagtttgccaacggaaagccatggagcagcctcttctctcagagaaaagaagcgaaagtgaagagagcgagaggttgagctcgtatcagtacgttgggagaacagggtcggtgattccaacagcttccttggcgggaaccgaagttagcatcgaggagattcgatcagcgacttctttttctggtcattacccgccttccattcatgctcctttgattagctcgccggagccccatccaaacgagcaagttgttcttcatcaaggtacttacacaacagattatggcgcatactccaatgattttcagaggcaattattggatgaggtagagatacgagagttgctcattgatcatattggtcatcgatgctgttgggggagtcgtcctgctcggacatggaagattaatgcagttgaagattgcaatgtttatgtgggaactctagaaactttcttagaagaaagggaagtggtcagagaaacagaaccttaccttggtggcaaaattgatggaaaggataacagtcctgaacttggtatttgggaattggatctaagatcacaattccctgttctctttgtgccttataaagaaacacgaatcaagattcctcatagtgagaccgttgagaaatgttcaggttgtgcaggacgaggagatattgcatgtcctacatgcaat
>gnl_UG_Tcc_S51694734|---NA---
ttttttttttttttttgccaaataaaacagtatttgctcttgattctattgtaccaaatttatacaaacaagatcttgcagaacaactttcaaataaaagactgttaaccctttgtcagggcaaactctaccaagagggccactcccatgtgcagcaattacatgcttccaaatgtcaaagcaagagaaatttagacagaaagaaaatcaactgcctgaatattgttcaagaaattttactccgcaagaggaggtacaattgttttgtactaaacaggacaactaaattcagacactagatcacatattagcaaagaatatatggccatgggagcacaggaaacaactatgttcattcaacaaaccgacgtgtcctttccattccaaagaacccg
>gnl_UG_Tcc_S51694863|arginine serine-rich splicing
ttttttttttttttttagcactacatgtctgttattaccgcacaccggaaaataatgcaaggattgatcatcaatgaagttccagaaaattatattcaaccaatctcatctcctaagtagtaattctaacatcctacggttttaagtaacatgacaacctaaaaaaagaaaattgtagatggggtattacagatgatatcgtcggcaggggacttgtttaaggtaactcgctgcctctagatgagagagggtcatcataatcattatcaacaggactcctgttgtcccttggaccgggactttggctgtgaccactggtgtcaaaatggttttgtaccgtcttctggcaggcctctcatctctatcagggtagcagggttcgtgctcactcctcggaaactaccactgtaattggcctcattttgctgagcagccagtttcccattttgtggaaaagggctacctctctcctgccgactgctatcttcatcaggtgtgggactgcgtttcctccccttggagagaggtgcgatgttcttgggctcaggactctctactctatcatcacactcaatacttcgctctctcccgcgtactct
>gnl_UG_Tcc_S51695094|at3g53990 f5k20_290
tttttttttttttttgctattaaattccatgtcttgacacgcttttcggcaccatgaagggctatgatttcatttgtagggacacaaaatcaataccaaaggaataaattaaacaacaaagtaccacatttaagaatttggtaacacaaccttttaactccttaagctacttagaaaacatgatcaaccagacaggaacagcacatcaagccgattcaaagcatacactcggaaggaacagcagttcatcagattattttttgtaaatgaaagacgaaatatatgaacttatcagtgcttcatggagcttgattccttaacgatggtaacagggcaagaagcatgtgtcataacgtagttgctcacactccccaagatgatcctttgaacggttccaagtcctctgcttcccatgaccaaagagtcaagtttcagaccctcaacagcatcaagaattttttccctagcatctcctccccagtacagtttcgttacaatgtgtatctctttttgtcttgaagcagtgtcaagcatgtcaagaacttcaatatcaggtttaacatcgtacttcttcataatctcaggctctctaaactctgtcaaaggaataagaggagaaccggatttagcccagagagcgttatgagactcatcgagagagttggcgttgatgtggatgatataaagggtgtctcccttgtcagccaagttatctacagcccattgtagagcgttcttgctgctcggtgagaagtccatagccaccccaatcttcctatctttcgccattttctttcttcgcaagaagagtcaacaagtttcctgtctgcacgttgatgatagaagccaaaaaaaataaaggttctgtaaagctgaatgacggtttcaagaatccccg
>gnl_UG_Tcc_S51698671|60s ribosomal
cgggggcccctctctgtcttacatcttttacttcattttcccaacactctctcactagccaaaccttgaaaaatggcagccgcggctgctgccgtccgccctctagtctctgtccagactatagaatacgacatggccactgacgcctgcccaaccgtccctctcgctgatgtcatgaaagcctcgatccgacccgacatcgtcaccttcgtccacgacaacatctccaaaaaccgccgccaaccctatgccgtctccaaacgtgctggtcaccagacctccgccgaatcctggggtactggccgtgccgtctcacgtatcccccgtgttcccggtggcggtactcaccgcgcaggccaaggtgcttttggaaacatgtgtcgtggtggccgcatgtttgctcctaccaagatctggcgccgctggcaccggaaaatcaacgttaaccagaagcgttacgccgttgcctccgccatcgctgcctctgctattcctgccctcgtgatggcacgtggccaccgcatcgaggccgtctcggagatgcctctggtcgtatccgacgctgtggagggcgtggagaaaacctcggctgcaattaaggttttgaagcaggtcggagcatatcctgatgtggaaaaggctaaggacagccaaggaatccgacctggaaaaggaaaaatgaggaaccggaggtacatttcccgtanaggtccgttgattgtttacggaacagagggtgcaaagctcgttaaagccttccggaacattcctggagtcgaggttgccaacgtggagaggcttaatct
>gnl_UG_Tcc_S51699307|lung seven transmembrane
ttttttttttttttcattatgagcttcacaaagtgagaatatcattcagcaggaatacagtaactaattgaaacatattcaagttcttgcaacaagttaaacaaaatgaaaacagtaaagagaaaagcagcagcagtcgcaaacctgatgcagcaatttgtatccgtaaaattcactaaggacaaacctgcaaactaatcacaatttgcataaaaaataaaacccaaagtaacctttatatgctcttttcaactgcccctcttttctcaaagctcgaattcttcatctctaaaagcaagctcagcagcctcttcttcttcctcatcaagaataaaatactcatttttctccaccggcctaaacatataaaagatcaccaaatagaacaccaaacttgcggtctcctcagccgcgttgctaacccactgatacttgtaagctgcgatcgtcctcaaagcaaacaccacaattcttgtaaaatacaaataaccgatcaccacgatataaaactgtctaaacagagtcaacttggccaaattcctcgctgccttcccatcggttttcgaagtttctctcaacgaacgaatggaccaaacgattggtaaaataatcgcgcaacagcagatgatgtcaaccagcaaaaacacctgattccatgtcacccaatctttaataaaaggcccggtttctccgatcacaacggaagcaatattagctaaaacttgaagcggaatcacgatcatcaaaactttctt
>gnl_UG_Tcc_S51699311|pentatricopeptide repeat-containing
tttttttttttttcctttaaatggttaatgctgacaaaattaaaaacaaaattgttacattgttgagctaattacttcatatgataaaacaaaacaaagcccttcctgacaattataatcttaggttgcccttccctgttagcagggcatctctaaagggtggattttgtgcgccataaaagcctcaagggtgaattatagtccttgagtgtgtaatcttcattgccaatggttatgctaatgaaaaaatttaattttcaaacataaacattctcctcatcatactcatcatgcaaagtatacccttcttccttcatcaaaccaagcaacccttctaacaaaacatatatctcttaagttctttcacttgatctatcctttgcaataaagctttgtaatcccccactagtttcaatccaactagcgcctgggattttctttaacccagcattcctcatcttttccctgatcatatcagcttctttccatctgccagcttttgaatataaatttgccataatgatataatttccagtgttctcaggctccatctcaaacaaacgatcacaaataaacttcccaagttcagcatcagcacaaaccgaagccccatttagcaaagcaccccaaaccttagcactaggttcaatcggcattttagaaataaattcttttgcttcagagagcctccctgctcggcttagaacccctaccatacaagcataatgctcgac
>gnl_UG_Tcc_S51699877|lactosylceramide 4-alpha-
cgcggggtagaaggaagacctggttataactttaccatcttgccacccatggccttttaccctgttgattggattaaaatagggagcctttttaagatgcccaaagcccgggctgactcaagatgggttgaagctaagctgctacagctaaccagggaaacttatggagtacacctttggaacaagcaaagtagcaaattaatggttgaacaaggaagtgtgatgggaagattaatatcagagaactgtgtcttgtgtaaacacatatatagttcttaaaagcaagatttccatcctgaagatagccaattaaaatagattctcctttggcaaaactgcagggtaacaaattgtaagttcctcctgttttaagtgtcaaaattttgtatagtctgtgcttgaaaagccccccaattacagggctgtggtttttctttctttcctagacttcctttggttgtctggttccatttttttcttctgtaaattaaatatgaattagatacagtaaaaaaaaaaaaaaa
>gnl_UG_Tcc_S51700158|ubiquitin
cggggatcccgagtggtttaatttctctgatatttactttgtaggttttctgttcacgcaaacaagatgcagatcttcgttaagacactcaccggcaagacaatcaccctcgaagtcgagagttccgacacgatcgacaacgtgaaggccaagatccaggacaaggaagggatcccaccggaccaacaaaggcttatctttgctgggaagcagctcgaggacggccgaaccttggccgattacaacatccagaaggagtcgactctccacctcgtcctccgtctacgtggtgggatgcagatcttcgtcaagaccctgacgggtaagacgataaccctggaagtcgaaagctccgacaccatcgacaacgtgaaggccaagatccaggacaaggaaggaatcccaccggaccagcaaaggctgatctttgctgggaagcagctcgaggacggccgaaccttagcggattacaacatccaaaaggagtcaaccctccacctcgtcctccgtttacgtggtgggatgcaaatctttgtcaagaccctgaccggcaaaaccataaccttggaagttgaaagctccgacactatcgacaacgtgaaggccaagatccaggacaaagaaggaattcccccggaccagcaaaggcttatctttgctgggaagcaactcgaggacggtcgaactttggccgattacaacatccaaaaagagtcaaccctccacttggttttacgtctccgtggtgggatgcaaatttttgtcaagaccctgaccgggaaaaccattactttggaagttgaaagctcggacaccattgataatgttaaggcaaagattccggacaaggaagggattccccccgatcagcaaaggttgatttttgctgggaagcaattggaagatggaaggactctggctgattacaatattcagaaggagtccccccttcccctggtcttgcgccttcgtggtggtttttaagctccctatgggactggattgggtttatgtgaaaggattgtgttgtctggccctgttgaggcctttaaatttaaatttgtaagtcttagatctgtctgcctctactttatgtagtgcttttttttgaataaaatttgcatatttactgctaagaaaaaaaaaaaaaa
>gnl_UG_Tcc_S51700161|nad-dependent epimerase dehydratase
cgggctcttggcctagttttaactccttttcaatttcatcttcgtctctctcgacaagaaacaaaaagggttttaggagaaaaacagtggtattagcttccatggcagatttgagcactgtgcttgtcactggagctggtggcagaacaggtcagatactttataagaaattgaaagagaggtcagaccagtttgttacaagaggattggttagaactccagaaagcaaggagaaaattggtggagcagatgacgtttttgttggggatataagggatcccagcactctagttcctgctatccaaggagttgatgctctcataattcttactagtgctgtcccaagaatgaaacctggatttgatccaaccaaaggaggaaggcctgagttctattttgacgatggagcataccctgagcaagttgactggattggtcagaaaaatcaaatagatgtcgctaaggaggctggagtgaagcgaattgtgttggttgggtccatgggtggaacaaaccttaatcatcccctgaacagtttgggcaatgggaacattttggtctggaagagaaaggctgagcagtatttggctgactctggtgttccatacacaattatcagggctggagggctgcaggatagagatggtggcatcagagaacttcttgttgggaaggacgatgagctttttcagactgaaacaagaacaattgccaggcctgatgtagcagaagtctgcatacaggcactgaagttcgaggagactaaattcaaggcatttgatttagcctcaaagcctgagggcgtaggcattccaacaaaggatttcaaggctctcttttcccagatcactactcctttttaattttcggggccatgaattttttgtttattattatgcgcctaagaagttttaatttgaatagttgtgagcatttgaaactttaaaggccatgcatggtcagcagaaacaacaaaaaacaatcaaactatcagctgtgtttactttcaggcatccttgcaaaacctgagctgaactattaagatgctgttgcaatgatattattgtttaaaaaaaaaaaaaaaa
>gnl_UG_Tcc_S51700225|at3g09320 f3l24_19
cgggagtcacgtgtgtgcttaattacggctttgcaatctcgacggatccgggtcgggtcccgtcttctttcatgcctgacatcgaagattccgaagttcctatccatgagatcaaacgcaagggaggggacttgagatattgccaaaagtgttctcattttaaacctcctcgtgcacatcactgtcgtgtttgcaagagatgcgttctaagaatggaccaccattgcatttggataaataattgtgtcggccatgccaactacaaggtcttcttcgtcttcgttgtatacgctgtaattgcttgcatctattctctggttttacttgttggtagcctaactaatgattcccaaaatgatgagcagcaaagtgcagactctttcagaactgcatatgttatttgtggactgttgctagttcccttaagtgtggctttaagtgttctcctgggatggcatatctacctcattttgcaaaataagaccacaattgagtaccatgaaggggtgagagctatgtggcttgcagagaaaggagggaatgtctataagcatccatatgatcttggttcctatgaaaatctaacaacggtattgggtccgagtatcttctgctggatatgccccacatcgagacacattggtaatggtctccgctttcgaacagcctacgatggcaaatctgctgcatcaatatcggaatgaaggttcaattatgttttttgacattgcgttggcagtaacaaaagtttgtgacgcttgagggatttgattaacgcttaccccgtgataagatttggtagtcccctagcatgtaagctgtctccttgcagtagtccaggaaagaggaattaggaaaaaccattcatcactatctggcaacagtaagtcaggattgcttttgaagctgttgctgcaagtaattgaaaatggatgaggatgtcaaaaggtcccttgtcaataacccggcaaagcaattagaaataggattgttggggttttacttttctttttcctcctacccttttttgagtttttggttgtagggagggtcacaaataggtttttttttttttaccccttgtccagaaagagggcatcattgtagaagtgatcatgcaaatcaacagacacaactgtatcactcatgtaaaagagctgtacaatccttgtaactctaaacacaaacccaagttttgatgacatttctgtttttcagtgttctttttgtttaaaaaaaaaaaaaaaa
>gnl_UG_Tcc_S51700285|---NA---
ttttttttttttttttggggatgtagaaagaaaaaaaaagatgatgatataactataaagaaataaaattacccgtacagggagtatcgaaacttgacagcgaatctgaacttatgcaacgaataataatcctcccgctctgataccaaactgacgccggggcgttgtaaagacacctaggcgttatgaaaaacaccaatcgtggcgaggttgaaaaccccactaaggggaatcaccaatcttggcaaggttgaaaaccccactaaggggaaaaatagccaaaatcccactttggttggctaggccaaagatattaaaacctcttactctttaaaagagcctaaagaaataagcactcctgcttaagaaaatattatttattaactctcaattctcaatgtttcataactaagcctaaaggtcctatttatagtattataggcccaaatcctaataaaactctacttctagttgtctaatacaattagaataattaataagaaatttaaataaaataggtgttctattcctaaatagaacatgactatcctaatcaaatactaattcttaaaagtattaaaataaaaataagaaaagaatcctaatttaaataaaataaagaaaataaatcctaaatcaactaaattagcaaaaactaaatttaataaaatacaatccttgacgctcctgcgtcaacatgacattccgtatttaaatggttccactcactctaaacaccacaaaagctggacat
>gnl_UG_Tcc_S51700457|pyruvate decarboxylase-1
cggggatagaaacaaattttccaattccattgaaaaagaaatcatcaagctttttctgactttctctctacatttacctccgctagctttgttcttgatcgccaaagcggtgaaaaatttgttctttagaatggatactaagattggttcactcgatgtgtgtaaaccgagttccaccgacgttgggagtccacccaacggcactgttgctaccattcagggctccgtgtcccccaccgtcatcaactcctgtgaagccactctgggtcgccacttggctagacggctcgttcaggttggtgtgaccgatgttttctctgttccgggggattttaacttgactctgcttgaccatttgatagctgagccggagcttaacctgatcggctgctgtaatgaacttaacgctggatacgccgctgatggttatgccaggtcacgtggcgttggtgcttgcgttgtgacgtttaccgtcggtgggctcagcgttttgaacgcgatcgctggtgcttatagtgagaatctgcctcttatttgcattgtgggcggaccgaactccaatgattatggaactaacagggttcttcatcacactattgggttacctgattttagccaagagcttagatgtttccagactgttacttgctatcaggctgttgtgaataacttggaggatgctcatgaattgatcgatactgcagtttcaactgct
>gnl_UG_Tcc_S51700750|mip pip subfamily
tttttttttttttttatggaaatgaactctttcaaataaagacacacaaggtactcgatgataaaattttcaaagacaacaaagggacaccgagacaaagaaaaaaaaaaaggataggcaagaaaaacagggatgatgacaacacttgggcacattaaaaataagtgttaaatgatgcaaaggagcattacaccttccattataatttacaaattcaatggtccgttaaagcctcttgaccacataaaacttcattccttcaaggcaaccttttttcttctctcgtggctggagaattattgcttaatatttttttacatggcaaagctgctcctgaaggatccaagagctttagcagcagctgccctcaggatatactggtgatagattgcagcaatggcggcaccaatgaaaggtccaacccaaaaaatccattggtcatcccatggcttgtcctggttgtacataacagcagctccaaaactacgagcagggttaataccggtgccggtgatcggaatagtggccaagtgaaccatgaacacagcaaacccaatgggaagcggtgccaagacagggacgtgggagtctcttgcattcctcttgggatcagtagcagagaaaacagtgtagacaagaacaaaggtgccgatgatttcagcgcccaagccggttccggtgctgtatccatcagcgaggctgttggctcctcctccataccggttgtagtaagatttttggaatgccttcaccagcccacacccacagatggctcccaaacattgagcagccatgtacaaaatggctcggaccaaagacaccttcctagccaggaacagcccaaaggtcactgcaggattgatgtgcccccctgagatgccagcagtgcagtaaacaaggataaagatcatgccaccgaaagcccaagcaatgccaagaatgccaacaccaccgcattcatcaccacccttgtcaatctggctcttgtatccgatcactgtcaacacagtgatgtacaaaaacaagagcgtggcaataaactcagctattatagccctgtaaaaggaccattttgtcaactcctccgcgtcgaccaacggagctggcggaggatcatggtagtctttggcttggaactgaccaccgacctcaatgtccttagccatggcctctttgcgctaagaaaattcaatgacaaggtgatcaaagagaagatagaagcttggaggagagccttgtttgtttatctttccttaaagaatttttgtgatcccg
>gnl_UG_Tcc_S51701599|---NA---
ttttttttttttttttgagcctgtaaaacctcaaagtcttctttttcatcgaaggcagctgagtgcagcgatatgttggaaacgagactgtctgcaaacatgaaaaatatcagaagagcaaatagaattacagtgacaaccggcgatttggcccggctaactagccggcaaccaaaaacctcatgagatgctacttttttcactgtcatgatagtaagaatacaagggttgaaaaggcttgaagctatctgaaattcagactctcaaaaaaaagcataggcctcccaataaaaccctttcatggcagtcacaccaaagagattgttttaagtataggcagaccccgcgtacctgtg
>gnl_UG_Tcc_S51701843|---NA---
cgcggggaagaaagatcactatgttagtgacactggagatgttgtgtactaccaaagtgacccagagcttaaagacccttctaagtaagccatgattcttcataacattcctcagctggaacagcagagaacttgcgtaagagaccatttaagttgtgaagtagaattaacaagggcaattggagcccttcttttttggggggtggcaaagcatataatgcagggtattttttttctttctatattgccattttacttctaaaggaaaatatatatttattctttacaagagaaataattgctcaagctaaattaaacattgattgcttgattaaatcctctacaaaaatggagaaaaggagttcacaaaagaatgagttcttgttgtttacccttggatatgtgagaaatggagacatcaagttacttctttactttcggaagtggtcccgatcagaagaagtgatcaagcgaatcactaccatacatcattatcagtctctactattctattgatgtggtaatgagaaattagcagcttttttttctcttttttcttggtgatgaatcactatcaacaatcaaatatcattacctacaatcctctgacaactgatttgtcagtatccttttgttccttggtgcattcacgaggaaaataagacgacgtccaaagttgcccatttccaaaaaaaaaaaaaaaa
>gnl_UG_Tcc_S51703106|---NA---
cgcggggagatagaaagggagtcagcgagcggccagagagagagagaagtataaagcaagagaaacaaaagagattggcatagtgggaatagcacaatcctctctgcgagtatatcaatgaatccttgaagttttctcttcctgtttctcgcgctattctcgataaccaaacaccttaatcttccccgcccgccctagggtttctccattttgatcttcgtaaccgatccaaaaatgggaaaaggaggagaaggttgtggaaaaggagaaatgattacctctcgaccaaccgccgatccagatgtatttcctacttgggccaaagatatccaaaaaaaaaaaaaaaa
>gnl_UG_Tcc_S51708070|ankyrin repeat-containing
cggggacagtccagaagataaagcaccgggagtatctcctggacaagcaagaaccgcttcaaaaccaccgtttatgatttttattgtgtttgactccatagccctcttcatatcattggctgttgtggtagtgcaaacctcagttgtagttatacagagaaatgcgaaggagcagatgatggcagttattaataagctcatgtggttggcttgtgtgctgatatcagttgcatttcttgccctctcgtatattgtagttggagaagatgagaggtggttagctaatcttattactggtatagggactgttatcatggtatcaacattggggacattgtgttattggttgattgtgaaccgtattgaggcttcaaaaattcggagcattcggaggtcgtcaattgatagtagatctaggtcattatcaatgtcatatatgtctgacatggatattctgcatgatgagcaaaagaaactctatgtagtttgagctttgatgctccttgtatccatctccccacccacctacccacctctttacctcatgtacatatatctgactaactgtagcagaatgtcagcttagtgctccccattgaatcaaaaaaaaaaaaaa
>gnl_UG_Tcc_S51708533|ethylene-inducible protein
cgggggcctcttctctcccaattccttcaattatcttctatttgggttttgtttttggatattgatctttccatttgcaaaggaaaaaagctcgtctctctttctgtttctgtagctttttgggtatggcaggaaccggggtggttgctgtttatggaaacggggcgataaccgaaacccacaagtctcctttctcagtgaaagttgggttggcgcaaatgctccgaggcggggttatcatggacgtggtcaccccggaacaagcccgcatcgctgaagaagcgggagcctgcccgtcatggctctcgagcgagtccccgccgatatccgagctcaaggcggtgtggcccgaatgagtgatccacaactcatcaaggaaattaagcaagcggttactatccccgtcatggctaaggcccgtattggtcatttcgttgaggcccagatccttgaagccatcggaatcgattatgttgacgagagcgaagtgcttaccccagccgacgaagagaaccacattaacaaacataattttcggattcctttcgtttgcgggtgtcggaatttgggggaagcgcttcggaggatccgggaaggagctgctatgattcgaaccaaaggagaagctgggaccggcaacattatcgaagccgttaggcatgtgaggtccgtgatgggagacattagggtgcttagaaacatggatgatgatgaggttttcagcttc
>gnl_UG_Tcc_S51710364|ubiquitin
ttttttttttttttttcagataagaaaagatcagcaaacttttattccatacttagattaacatcttacaaatgcgataagacccagatatcaaacattaaagaaaaagaaaaaaaggcacttccttattatgacaatatcttaaatttaaaacaacgacaaaacctttcctttagaacaatcactgcccaccacggagacgaaggacaagggggagggtagactctttctgaaggttataatcagctaaagtcctcccatcctccaattgcttcccggcaaagataagcctttgctgatctggggggattccttccttatcctgaatctttgccttgacattatcgattgtatccgaactttccacctccaaggggattgtttttccagtcaaggtcttgacaaaaatctgcattcctccacgaagcctcaaaacaagatgaagggttgattccttttgtatgttgtaatcagccaaggtcctcccgtcctcaagctgcttcccagcgaagatcaatcgttgttggtctggtgggatcccttccttatcttggatcttggccttaacgttatcaatcgtgtccgagctctcgacctccagggttatagtctttcctgtcaaggttttgacaaagatttgcatgcctccacggagcctgaggacaaggtggagagtcgactccttttggatattataatcagccaaagtacggccgtcctccagctgtttcccggcgaagatgagccgctgttggtcgggagggatgccttctttgtcctggattttggccttgacgttgtcgatcgtgtcggaactctcgacttcgagggtgatggttttgccggtcaaagttttgacaaagatttgcataccgccacgaagacggagaaccaggtggagagttgactccttctggatgttataatccgccaaggtacgaccgtcttcgagctgtttccctgcgaagatgagcctttgctggtcgggtgggatcccttccttgtcttggatcttggccttgacgttgtcgatcgtgtcggaactctccacttcgagggtgatggttttaccggtcaaggttttgacgaagatctgcataccgccacgaagacggaggaccaggtggagagtcgactccttctggatgttgtaatccgccaaggtacggccgtcttcgagctgtttgccagcgaagatgagcctttgctggtcgggtgggatcccttccttgtcttggatcttggccttaacgttgtcgatggtgtcggaactctcgacctcgagagttatggtcttgccggtcagggttttcacgaagatctgcatcttctaaaggctttgagaataatctgaggagatgatttgagaaagattttgatttgctctgtttggatgcccccg
>gnl_UG_Tcc_S51710375|class i type 2 metallothionein
ttttttttttttgttttaaagagaaaggagcttccgttcattcattagaaaaccgactcactttcttacaacacatggatatataatcatgatattccgagaccgcagagatgctcacattggacataaaagctagatagtattacttccctatatttgtacacaccaagcaaccatggccgcaacagaggcaaatcctaaagatttgcagataagacaagccatggcaactttattctaataaacgcagaaacacataactgcaagacatactaataattatttgttaaaaaagaagggcctctctgcttccagggatctttgtcctctcatttacaagtgcaagggttgcaggtacagttgtctccgcacttgcatccgttatcacagccgctctcagccccaaatcccacctcagcaccctcaaagtgcactttctgtggtgccacaccaagaacaagagtctcagttgtagtcttctcggcaaagcttatgtcagggttcatcttgcatcctccacagccactgccacacttgcagccggtgccgcagccacagtttcctccacagcaagacatttttctcttttctgattgaaaattggaagtgaaattggtgctaatcaaacagctcaatgagggaaaaacacagaagttgcacgggttttcagggaagcgaagacctcggaatttatagaccggaagagacgagagagctcaaatatcaaccgtccacgtgtcatgattttacgtcatgcttatcccgcgggtatcgttacaagtaacgcttacctccccg
